# Supplementary material for: Putting the behavior into animal movement modeling: Improved activity budgets from use of ancillary tag information
Source: Ecol Evol. 2016 Oct 20;6(22):8243–55. doi: 10.1002/ece3.2530 (PMC5108274; doi:10.1002/ece3.2530)
Supplement: Supplementary file 12 [file ECE3-6-8243-s012.csv]

ref	gmt	DIVE_DUR
FM07-S	2003-12-29 13:33:04	232
FM07-S	2003-12-29 13:48:32	232
FM07-S	2003-12-30 13:50:24	144
FM07-S	2003-12-30 13:54:00	184
FM07-S	2003-12-30 13:58:56	176
FM07-S	2003-12-30 16:48:32	184
FM07-S	2003-12-30 16:53:36	136
FM07-S	2003-12-30 16:57:04	136
FM07-S	2003-12-30 17:01:44	144
FM07-S	2003-12-30 17:05:20	176
FM07-S	2003-12-30 17:09:36	152
FM07-S	2003-12-31 01:46:56	404
FM07-S	2003-12-31 02:13:20	420
FM07-S	2003-12-31 16:07:44	192
FM07-S	2003-12-31 16:12:00	168
FM07-S	2003-12-31 16:15:44	200
FM07-S	2003-12-31 16:20:16	184
FM07-S	2003-12-31 16:24:16	184
FM07-S	2003-12-31 16:28:32	208
FM07-S	2003-12-31 23:24:28	260
FM07-S	2003-12-31 23:32:52	248
FM07-S	2003-12-31 23:41:52	260
FM07-S	2003-12-31 23:52:32	276
FM07-S	2004-01-01 05:16:32	340
FM07-S	2004-01-01 05:43:28	308
FM07-S	2004-01-01 06:38:08	276
FM07-S	2004-01-01 06:52:32	356
FM07-S	2004-01-01 12:13:04	192
FM07-S	2004-01-01 12:26:48	192
FM07-S	2004-01-01 12:32:12	240
FM07-S	2004-01-01 12:39:12	232
FM07-S	2004-01-01 13:15:44	192
FM07-S	2004-01-01 13:21:40	200
FM07-S	2004-01-01 13:27:12	232
FM07-S	2004-01-01 13:32:40	200
FM07-S	2004-01-01 13:37:52	308
FM07-S	2004-01-01 17:46:08	168
FM07-S	2004-01-01 21:15:36	176
FM07-S	2004-01-01 21:20:08	152
FM07-S	2004-01-01 21:24:32	160
FM07-S	2004-01-01 21:28:32	176
FM07-S	2004-01-01 21:33:40	184
FM07-S	2004-01-01 21:39:28	216
FM07-S	2004-01-02 20:13:20	128
FM07-S	2004-01-02 20:21:44	128
FM07-S	2004-01-02 20:24:56	112
FM07-S	2004-01-02 20:27:28	152
FM07-S	2004-01-03 23:02:24	64
FM07-S	2004-01-03 23:04:16	160
FM07-S	2004-01-03 23:08:32	88
FM07-S	2004-01-03 23:12:28	192
FM07-S	2004-01-03 23:19:12	112
FM07-S	2004-01-04 15:08:32	64
FM07-S	2004-01-04 15:10:08	40
FM07-S	2004-01-04 15:11:12	80
FM07-S	2004-01-05 19:51:32	128
FM07-S	2004-01-05 19:56:24	160
FM07-S	2004-01-05 20:00:00	160
FM07-S	2004-01-05 20:03:44	160
FM07-S	2004-01-05 20:06:56	136
FM07-S	2004-01-05 20:10:24	160
FM07-S	2004-01-06 17:27:12	168
FM07-S	2004-01-06 17:31:12	120
FM07-S	2004-01-06 17:35:12	120
FM07-S	2004-01-06 19:55:52	112
FM07-S	2004-01-06 19:58:08	112
FM07-S	2004-01-06 20:00:32	80
FM07-S	2004-01-06 20:02:32	48
FM07-S	2004-01-06 20:03:44	128
FM07-S	2004-01-06 20:06:40	184
FM07-S	2004-01-08 20:42:24	224
FM07-S	2004-01-08 20:52:40	192
FM07-S	2004-01-08 20:56:24	160
FM07-S	2004-01-08 20:59:44	120
FM07-S	2004-01-08 22:12:48	136
FM07-S	2004-01-08 22:20:32	128
FM07-S	2004-01-09 19:11:52	72
FM07-S	2004-01-09 19:13:28	96
FM07-S	2004-01-09 19:15:28	80
FM07-S	2004-01-09 20:07:12	104
FM07-S	2004-01-09 20:09:36	56
FM07-S	2004-01-09 20:10:56	40
FM07-S	2004-01-09 20:12:32	120
FM07-S	2004-01-09 20:15:20	56
FM07-S	2004-01-09 20:16:48	120
FM07-S	2004-01-10 13:19:04	120
FM07-S	2004-01-10 13:22:16	104
FM07-S	2004-01-10 13:24:00	8
FM07-S	2004-01-11 16:05:44	152
FM07-S	2004-01-11 16:09:12	136
FM07-S	2004-01-11 16:12:16	128
FM07-S	2004-01-11 17:00:04	144
FM07-S	2004-01-11 17:05:12	128
FM07-S	2004-01-11 17:08:48	136
FM07-S	2004-01-11 17:12:40	136
FM07-S	2004-01-11 17:16:08	120
FM07-S	2004-01-11 17:18:56	104
FM07-S	2004-01-11 18:18:00	16
FM07-S	2004-01-11 18:18:32	16
FM07-S	2004-01-11 18:18:56	24
FM07-S	2004-01-11 18:19:36	32
FM07-S	2004-01-11 18:20:32	16
FM07-S	2004-01-11 18:21:20	88
FM07-S	2004-01-13 00:23:12	152
FM07-S	2004-01-13 00:37:20	144
FM07-S	2004-01-13 10:36:04	184
FM07-S	2004-01-13 10:42:40	160
FM07-S	2004-01-14 15:38:52	176
FM07-S	2004-01-14 15:45:04	144
FM07-S	2004-01-14 15:48:32	64
FM07-S	2004-01-14 18:44:52	72
FM07-S	2004-01-14 18:49:20	112
FM07-S	2004-01-14 20:02:24	8
FM07-S	2004-01-14 23:11:12	96
FM07-S	2004-01-15 16:44:16	128
FM07-S	2004-01-15 16:47:04	144
FM07-S	2004-01-15 16:50:24	152
FM07-S	2004-01-15 16:54:00	144
FM07-S	2004-01-15 16:57:52	144
FM07-S	2004-01-15 17:01:36	152
FM07-S	2004-01-15 19:21:44	104
FM07-S	2004-01-15 19:24:24	96
FM07-S	2004-01-15 19:26:40	104
FM07-S	2004-01-15 21:10:08	88
FM07-S	2004-01-15 21:12:00	96
FM07-S	2004-01-15 21:14:08	88
FM07-S	2004-01-15 21:56:24	112
FM07-S	2004-01-15 21:58:48	96
FM07-S	2004-01-15 22:01:20	120
FM07-S	2004-01-15 23:50:56	120
FM07-S	2004-01-15 23:54:24	112
FM07-S	2004-01-15 23:57:52	104
FM07-S	2004-01-16 00:06:40	88
FM07-S	2004-01-16 01:25:32	112
FM07-S	2004-01-16 01:29:52	120
FM07-S	2004-01-16 01:48:36	104
FM07-S	2004-01-16 01:52:20	88
FM07-S	2004-01-16 01:56:00	88
FM07-S	2004-01-16 12:53:44	64
FM07-S	2004-01-16 12:56:00	184
FM07-S	2004-01-16 13:00:32	192
FM07-S	2004-01-16 14:18:36	112
FM07-S	2004-01-16 14:22:56	96
FM07-S	2004-01-16 14:34:40	96
FM07-S	2004-01-16 15:10:20	88
FM07-S	2004-01-16 15:15:20	88
FM07-S	2004-01-16 15:17:52	104
FM07-S	2004-01-16 15:26:56	96
FM07-S	2004-01-16 15:38:40	88
FM07-S	2004-01-16 15:41:20	104
FM07-S	2004-01-16 16:07:16	88
FM07-S	2004-01-16 16:13:36	88
FM07-S	2004-01-16 17:38:40	48
FM07-S	2004-01-16 17:51:12	56
FM07-S	2004-01-16 20:03:12	112
FM07-S	2004-01-16 20:06:24	80
FM07-S	2004-01-16 20:08:32	104
FM07-S	2004-01-16 20:11:44	96
FM07-S	2004-01-16 20:14:08	96
FM07-S	2004-01-16 20:16:32	96
FM07-S	2004-01-16 20:40:00	56
FM07-S	2004-01-16 21:16:16	80
FM07-S	2004-01-17 10:26:08	128
FM07-S	2004-01-17 10:47:12	128
FM07-S	2004-01-17 11:04:00	176
FM07-S	2004-01-17 11:12:16	136
FM07-S	2004-01-17 12:06:36	144
FM07-S	2004-01-17 12:12:00	120
FM07-S	2004-01-17 12:20:16	120
FM07-S	2004-01-17 12:24:44	128
FM07-S	2004-01-17 12:29:04	136
FM07-S	2004-01-17 13:21:44	136
FM07-S	2004-01-17 13:26:28	152
FM07-S	2004-01-17 13:31:28	128
FM07-S	2004-01-17 13:34:56	136
FM07-S	2004-01-17 13:38:16	128
FM07-S	2004-01-17 13:41:20	112
FM07-S	2004-01-17 14:06:16	144
FM07-S	2004-01-17 14:10:08	136
FM07-S	2004-01-17 14:13:20	136
FM07-S	2004-01-17 14:18:32	104
FM07-S	2004-01-17 14:21:04	112
FM07-S	2004-01-17 14:24:00	112
FM07-S	2004-01-17 15:10:32	96
FM07-S	2004-01-17 15:12:56	104
FM07-S	2004-01-17 15:15:44	120
FM07-S	2004-01-17 15:20:00	112
FM07-S	2004-01-17 15:22:56	112
FM07-S	2004-01-17 15:26:08	96
FM07-S	2004-01-17 15:29:12	48
FM07-S	2004-01-17 15:31:28	96
FM07-S	2004-01-17 15:39:56	96
FM07-S	2004-01-17 15:45:20	80
FM07-S	2004-01-17 16:49:52	48
FM07-S	2004-01-17 18:39:16	16
FM07-S	2004-01-17 18:44:08	48
FM07-S	2004-01-17 18:46:08	56
FM07-S	2004-01-17 18:48:32	48
FM07-S	2004-01-17 18:50:24	40
FM07-S	2004-01-17 18:52:16	56
FM07-S	2004-01-17 18:58:24	48
FM07-S	2004-01-17 19:00:32	40
FM07-S	2004-01-17 19:02:56	40
FM07-S	2004-01-17 19:23:44	40
FM07-S	2004-01-17 19:24:56	48
FM07-S	2004-01-17 19:26:24	80
FM07-S	2004-01-17 19:29:04	56
FM07-S	2004-01-17 19:30:32	32
FM07-S	2004-01-17 19:31:44	48
FM07-S	2004-01-17 19:33:20	56
FM07-S	2004-01-17 19:34:56	80
FM07-S	2004-01-17 19:37:04	56
FM07-S	2004-01-17 19:49:52	56
FM07-S	2004-01-17 19:51:20	56
FM07-S	2004-01-17 19:52:48	72
FM07-S	2004-01-17 19:55:36	72
FM07-S	2004-01-17 19:57:12	8
FM07-S	2004-01-17 19:57:52	40
FM07-S	2004-01-17 19:59:08	48
FM07-S	2004-01-17 20:00:44	64
FM07-S	2004-01-17 20:04:16	8
FM07-S	2004-01-17 20:06:24	64
FM07-S	2004-01-17 20:14:16	56
FM07-S	2004-01-17 20:16:16	56
FM07-S	2004-01-17 22:32:48	40
FM07-S	2004-01-18 10:37:20	96
FM07-S	2004-01-18 11:03:36	104
FM07-S	2004-01-18 11:07:48	104
FM07-S	2004-01-18 11:12:00	96
FM07-S	2004-01-18 11:19:12	112
FM07-S	2004-01-18 11:25:08	120
FM07-S	2004-01-18 11:31:44	104
FM07-S	2004-01-18 11:53:52	120
FM07-S	2004-01-18 11:59:56	160
FM07-S	2004-01-18 12:05:04	136
FM07-S	2004-01-18 12:08:24	120
FM07-S	2004-01-18 12:11:28	120
FM07-S	2004-01-18 12:14:24	144
FM07-S	2004-01-18 12:20:04	120
FM07-S	2004-01-18 12:26:08	168
FM07-S	2004-01-18 13:30:40	128
FM07-S	2004-01-18 14:33:36	176
FM07-S	2004-01-18 17:04:32	40
FM07-S	2004-01-18 17:06:00	80
FM07-S	2004-01-18 17:07:44	88
FM07-S	2004-01-18 17:09:52	96
FM07-S	2004-01-18 17:12:00	88
FM07-S	2004-01-18 17:14:08	72
FM07-S	2004-01-18 17:16:08	96
FM07-S	2004-01-18 17:18:08	80
FM07-S	2004-01-18 17:19:44	64
FM07-S	2004-01-18 17:21:28	88
FM07-S	2004-01-18 17:23:20	16
FM07-S	2004-01-18 17:23:44	24
FM07-S	2004-01-18 17:34:00	72
FM07-S	2004-01-18 17:35:36	64
FM07-S	2004-01-18 17:37:04	72
FM07-S	2004-01-18 17:39:04	64
FM07-S	2004-01-18 17:40:32	72
FM07-S	2004-01-18 17:42:08	64
FM07-S	2004-01-18 17:53:04	64
FM07-S	2004-01-18 17:54:32	40
FM07-S	2004-01-18 17:55:28	48
FM07-S	2004-01-18 17:56:48	72
FM07-S	2004-01-18 17:58:24	72
FM07-S	2004-01-18 18:00:00	64
FM07-S	2004-01-18 18:22:16	88
FM07-S	2004-01-18 18:24:08	72
FM07-S	2004-01-18 18:25:36	72
FM07-S	2004-01-18 18:27:28	64
FM07-S	2004-01-18 18:29:12	80
FM07-S	2004-01-18 18:30:56	88
FM07-S	2004-01-18 18:32:56	88
FM07-S	2004-01-18 18:34:48	80
FM07-S	2004-01-18 18:36:32	96
FM07-S	2004-01-18 18:38:48	96
FM07-S	2004-01-18 18:40:48	64
FM07-S	2004-01-18 18:42:24	88
FM07-S	2004-01-18 18:44:48	88
FM07-S	2004-01-18 18:46:56	64
FM07-S	2004-01-18 18:48:32	80
FM07-S	2004-01-18 18:50:40	88
FM07-S	2004-01-18 18:52:48	80
FM07-S	2004-01-18 18:54:40	80
FM07-S	2004-01-18 19:10:00	96
FM07-S	2004-01-18 19:12:16	88
FM07-S	2004-01-18 21:50:24	120
FM07-S	2004-01-18 22:29:48	128
FM07-S	2004-01-18 22:34:08	120
FM07-S	2004-01-18 22:38:08	72
FM07-S	2004-01-18 22:41:28	112
FM07-S	2004-01-18 22:44:16	136
FM07-S	2004-01-18 22:47:44	144
FM07-S	2004-01-18 22:51:52	144
FM07-S	2004-01-18 22:56:08	144
FM07-S	2004-01-18 23:00:32	128
FM07-S	2004-01-18 23:04:12	136
FM07-S	2004-01-18 23:08:40	136
FM07-S	2004-01-18 23:11:28	112
FM07-S	2004-01-18 23:14:16	120
FM07-S	2004-01-18 23:17:04	120
FM07-S	2004-01-18 23:19:44	112
FM07-S	2004-01-18 23:22:24	136
FM07-S	2004-01-18 23:25:20	104
FM07-S	2004-01-18 23:27:44	112
FM07-S	2004-01-18 23:30:32	112
FM07-S	2004-01-18 23:33:04	104
FM07-S	2004-01-18 23:35:28	120
FM07-S	2004-01-18 23:38:32	120
FM07-S	2004-01-18 23:41:20	120
FM07-S	2004-01-18 23:44:00	120
FM07-S	2004-01-18 23:46:56	104
FM07-S	2004-01-18 23:49:44	96
FM07-S	2004-01-18 23:52:00	112
FM07-S	2004-01-18 23:54:48	104
FM07-S	2004-01-18 23:57:20	128
FM07-S	2004-01-19 00:00:00	8
FM07-S	2004-01-19 00:19:12	24
FM07-S	2004-01-19 00:20:00	88
FM07-S	2004-01-19 00:22:08	16
FM07-S	2004-01-19 00:22:48	16
FM07-S	2004-01-19 00:23:36	72
FM07-S	2004-01-19 00:25:36	64
FM07-S	2004-01-19 00:41:28	56
FM07-S	2004-01-19 00:42:56	16
FM07-S	2004-01-19 00:43:12	32
FM07-S	2004-01-19 00:44:32	80
FM07-S	2004-01-19 00:46:32	72
FM07-S	2004-01-19 00:48:16	80
FM07-S	2004-01-19 00:50:24	80
FM07-S	2004-01-19 00:52:24	56
FM07-S	2004-01-19 00:53:52	80
FM07-S	2004-01-19 00:55:44	96
FM07-S	2004-01-19 00:58:00	72
FM07-S	2004-01-19 00:59:44	72
FM07-S	2004-01-19 01:51:52	80
FM07-S	2004-01-19 01:53:52	88
FM07-S	2004-01-19 01:56:00	88
FM07-S	2004-01-19 01:58:48	104
FM07-S	2004-01-19 02:01:20	96
FM07-S	2004-01-19 02:03:44	104
FM07-S	2004-01-19 02:21:20	80
FM07-S	2004-01-19 02:23:20	88
FM07-S	2004-01-19 02:25:20	96
FM07-S	2004-01-19 02:27:44	88
FM07-S	2004-01-19 02:29:52	96
FM07-S	2004-01-19 02:32:16	88
FM07-S	2004-01-19 02:34:40	88
FM07-S	2004-01-19 02:37:04	104
FM07-S	2004-01-19 02:39:44	104
FM07-S	2004-01-19 02:42:32	96
FM07-S	2004-01-19 02:44:40	72
FM07-S	2004-01-19 02:46:40	88
FM07-S	2004-01-19 02:49:12	80
FM07-S	2004-01-19 02:51:20	104
FM07-S	2004-01-19 02:53:52	88
FM07-S	2004-01-19 02:56:00	88
FM07-S	2004-01-19 02:58:08	88
FM07-S	2004-01-19 03:00:16	80
FM07-S	2004-01-19 03:02:40	88
FM07-S	2004-01-19 03:04:56	96
FM07-S	2004-01-19 03:07:12	88
FM07-S	2004-01-19 03:25:12	88
FM07-S	2004-01-19 03:27:20	88
FM07-S	2004-01-19 03:29:36	96
FM07-S	2004-01-19 03:52:48	96
FM07-S	2004-01-19 03:55:12	104
FM07-S	2004-01-19 03:57:52	88
FM07-S	2004-01-19 04:16:56	88
FM07-S	2004-01-19 04:19:52	88
FM07-S	2004-01-19 04:22:40	88
FM07-S	2004-01-19 04:25:40	96
FM07-S	2004-01-19 04:28:44	96
FM07-S	2004-01-19 04:32:32	112
FM07-S	2004-01-19 05:38:56	88
FM07-S	2004-01-20 15:29:32	24
FM07-S	2004-01-20 15:31:24	32
FM07-S	2004-01-20 15:36:32	16
FM07-S	2004-01-20 16:33:28	96
FM07-S	2004-01-20 16:35:44	80
FM07-S	2004-01-20 16:37:36	104
FM07-S	2004-01-20 16:39:52	80
FM07-S	2004-01-20 16:41:52	80
FM07-S	2004-01-20 16:43:44	72
FM07-S	2004-01-20 16:58:04	8
FM07-S	2004-01-20 17:00:56	16
FM07-S	2004-01-20 17:02:08	48
FM07-S	2004-01-20 17:05:12	40
FM07-S	2004-01-20 17:06:32	24
FM07-S	2004-01-20 17:08:48	16
FM07-S	2004-01-20 18:47:12	16
FM07-S	2004-01-20 18:55:12	8
FM07-S	2004-01-20 21:26:56	48
FM07-S	2004-01-20 21:28:40	64
FM07-S	2004-01-20 21:30:40	40
FM07-S	2004-01-20 21:32:32	48
FM07-S	2004-01-20 21:34:08	56
FM07-S	2004-01-20 21:36:32	56
FM07-S	2004-01-20 21:39:36	56
FM07-S	2004-01-20 21:41:52	24
FM07-S	2004-01-20 21:43:44	56
FM07-S	2004-01-20 21:49:20	72
FM07-S	2004-01-20 21:52:00	48
FM07-S	2004-01-20 21:54:08	48
FM07-S	2004-01-20 21:55:56	8
FM07-S	2004-01-20 21:56:52	40
FM07-S	2004-01-20 21:59:44	48
FM07-S	2004-01-20 22:02:28	24
FM07-S	2004-01-20 22:04:20	40
FM07-S	2004-01-20 22:07:44	48
FM07-S	2004-01-21 13:08:48	104
FM07-S	2004-01-21 13:12:00	112
FM07-S	2004-01-21 13:22:08	32
FM07-S	2004-01-21 13:22:40	8
FM07-S	2004-01-21 13:23:28	88
FM07-S	2004-01-21 19:42:40	168
FM07-S	2004-01-21 19:46:16	152
FM07-S	2004-01-21 19:49:36	168
FM07-S	2004-01-21 19:53:36	144
FM07-S	2004-01-21 19:57:04	24
FM07-S	2004-01-22 15:41:12	88
FM07-S	2004-01-22 15:43:36	24
FM07-S	2004-01-22 15:45:52	88
FM07-S	2004-01-22 16:20:40	88
FM07-S	2004-01-22 16:22:48	88
FM07-S	2004-01-22 16:24:48	40
FM07-S	2004-01-22 17:43:44	40
FM07-S	2004-01-22 17:44:48	16
FM07-S	2004-01-22 17:45:20	48
FM07-S	2004-01-22 17:46:48	48
FM07-S	2004-01-22 17:48:00	56
FM07-S	2004-01-22 17:49:20	40
FM07-S	2004-01-22 19:35:20	56
FM07-S	2004-01-22 19:36:56	72
FM07-S	2004-01-22 19:38:40	80
FM07-S	2004-01-22 19:40:56	72
FM07-S	2004-01-22 19:42:48	80
FM07-S	2004-01-22 19:44:48	80
FM07-S	2004-01-22 20:25:12	104
FM07-S	2004-01-22 20:27:52	104
FM07-S	2004-01-22 20:30:24	96
FM07-S	2004-01-22 20:32:56	88
FM07-S	2004-01-22 20:36:08	88
FM07-S	2004-01-22 20:38:24	80
FM07-S	2004-01-23 12:51:28	112
FM07-S	2004-01-23 12:54:24	64
FM07-S	2004-01-23 12:56:16	120
FM07-S	2004-01-23 13:16:16	96
FM07-S	2004-01-23 13:18:40	112
FM07-S	2004-01-23 13:21:20	104
FM07-S	2004-01-23 13:24:08	112
FM07-S	2004-01-23 13:26:56	144
FM07-S	2004-01-23 13:30:24	112
FM07-S	2004-01-23 13:33:12	88
FM07-S	2004-01-23 13:35:20	112
FM07-S	2004-01-23 13:37:52	96
FM07-S	2004-01-23 13:40:32	104
FM07-S	2004-01-23 13:43:28	80
FM07-S	2004-01-23 13:45:36	88
FM07-S	2004-01-23 13:47:52	104
FM07-S	2004-01-23 13:50:48	144
FM07-S	2004-01-23 13:54:24	48
FM07-S	2004-01-23 13:55:52	120
FM07-S	2004-01-23 13:58:24	112
FM07-S	2004-01-23 14:01:20	88
FM07-S	2004-01-23 14:19:04	80
FM07-S	2004-01-23 14:21:04	96
FM07-S	2004-01-23 14:23:12	104
FM07-S	2004-01-23 14:25:44	88
FM07-S	2004-01-23 14:27:52	88
FM07-S	2004-01-23 14:29:52	88
FM07-S	2004-01-23 14:31:44	56
FM07-S	2004-01-23 14:33:04	104
FM07-S	2004-01-23 14:35:28	104
FM07-S	2004-01-23 14:37:44	72
FM07-S	2004-01-23 14:39:20	80
FM07-S	2004-01-23 14:41:04	88
FM07-S	2004-01-23 14:43:04	80
FM07-S	2004-01-23 14:44:56	88
FM07-S	2004-01-23 14:46:56	72
FM07-S	2004-01-23 14:48:40	80
FM07-S	2004-01-23 14:50:32	88
FM07-S	2004-01-23 14:52:32	80
FM07-S	2004-01-23 14:54:48	96
FM07-S	2004-01-23 14:56:56	80
FM07-S	2004-01-23 14:58:40	64
FM07-S	2004-01-23 15:00:24	88
FM07-S	2004-01-23 15:02:16	64
FM07-S	2004-01-23 15:03:44	72
FM07-S	2004-01-23 15:05:44	88
FM07-S	2004-01-23 15:07:36	64
FM07-S	2004-01-23 15:09:04	80
FM07-S	2004-01-23 15:11:12	104
FM07-S	2004-01-23 15:13:28	88
FM07-S	2004-01-23 15:15:28	24
FM07-S	2004-01-23 15:16:32	40
FM07-S	2004-01-23 15:18:24	96
FM07-S	2004-01-23 15:20:32	56
FM07-S	2004-01-23 15:22:16	56
FM07-S	2004-01-23 15:23:52	72
FM07-S	2004-01-23 15:25:36	72
FM07-S	2004-01-23 15:27:36	72
FM07-S	2004-01-23 15:29:12	56
FM07-S	2004-01-23 15:30:40	96
FM07-S	2004-01-23 15:32:56	88
FM07-S	2004-01-23 15:34:56	96
FM07-S	2004-01-23 15:37:04	104
FM07-S	2004-01-23 15:39:36	88
FM07-S	2004-01-23 15:41:28	80
FM07-S	2004-01-23 15:43:12	80
FM07-S	2004-01-23 15:45:12	56
FM07-S	2004-01-23 15:46:24	72
FM07-S	2004-01-23 15:48:00	56
FM07-S	2004-01-23 15:49:36	48
FM07-S	2004-01-23 15:50:56	48
FM07-S	2004-01-23 15:52:00	64
FM07-S	2004-01-23 15:53:20	48
FM07-S	2004-01-23 15:54:40	64
FM07-S	2004-01-23 15:56:16	80
FM07-S	2004-01-23 15:58:08	56
FM07-S	2004-01-23 15:59:28	64
FM07-S	2004-01-23 16:00:48	32
FM07-S	2004-01-23 16:02:00	64
FM07-S	2004-01-23 16:03:28	72
FM07-S	2004-01-23 16:05:04	56
FM07-S	2004-01-23 16:06:24	48
FM07-S	2004-01-23 16:07:20	8
FM07-S	2004-01-23 16:07:44	64
FM07-S	2004-01-23 16:10:00	40
FM07-S	2004-01-23 16:10:48	40
FM07-S	2004-01-23 16:11:44	64
FM07-S	2004-01-23 16:13:36	56
FM07-S	2004-01-23 16:14:48	64
FM07-S	2004-01-23 16:16:16	56
FM07-S	2004-01-23 16:17:44	56
FM07-S	2004-01-23 16:18:56	48
FM07-S	2004-01-23 16:20:00	48
FM07-S	2004-01-23 16:21:28	56
FM07-S	2004-01-23 16:22:48	48
FM07-S	2004-01-23 16:24:00	64
FM07-S	2004-01-23 16:25:36	72
FM07-S	2004-01-23 16:27:20	32
FM07-S	2004-01-23 16:28:16	32
FM07-S	2004-01-23 16:29:28	64
FM07-S	2004-01-23 16:31:04	32
FM07-S	2004-01-23 16:32:00	56
FM07-S	2004-01-23 16:33:36	56
FM07-S	2004-01-23 16:34:56	56
FM07-S	2004-01-23 16:36:16	32
FM07-S	2004-01-23 16:37:04	32
FM07-S	2004-01-23 16:38:00	48
FM07-S	2004-01-23 16:39:12	40
FM07-S	2004-01-23 16:40:48	56
FM07-S	2004-01-23 16:42:08	72
FM07-S	2004-01-23 16:43:44	48
FM07-S	2004-01-23 16:44:56	16
FM07-S	2004-01-23 16:45:20	8
FM07-S	2004-01-23 16:45:36	32
FM07-S	2004-01-23 16:46:40	48
FM07-S	2004-01-23 16:47:52	48
FM07-S	2004-01-23 16:49:04	40
FM07-S	2004-01-23 16:50:56	24
FM07-S	2004-01-23 16:51:44	56
FM07-S	2004-01-23 16:54:24	8
FM07-S	2004-01-23 16:55:04	16
FM07-S	2004-01-23 16:55:28	8
FM07-S	2004-01-23 16:55:44	48
FM07-S	2004-01-23 16:57:28	32
FM07-S	2004-01-23 16:58:00	8
FM07-S	2004-01-23 16:58:40	8
FM07-S	2004-01-23 16:59:20	16
FM07-S	2004-01-23 16:59:44	48
FM07-S	2004-01-23 17:01:20	24
FM07-S	2004-01-23 17:02:08	8
FM07-S	2004-01-23 17:02:32	48
FM07-S	2004-01-23 17:03:44	40
FM07-S	2004-01-23 17:05:04	24
FM07-S	2004-01-23 17:05:36	8
FM07-S	2004-01-23 17:05:52	24
FM07-S	2004-01-23 17:07:52	56
FM07-S	2004-01-23 17:09:28	8
FM07-S	2004-01-23 17:10:40	8
FM07-S	2004-01-23 17:13:04	64
FM07-S	2004-01-23 17:14:48	24
FM07-S	2004-01-23 17:15:44	64
FM07-S	2004-01-23 17:17:20	24
FM07-S	2004-01-23 17:18:08	8
FM07-S	2004-01-23 17:18:40	24
FM07-S	2004-01-23 17:20:00	8
FM07-S	2004-01-23 17:20:16	24
FM07-S	2004-01-23 17:20:48	32
FM07-S	2004-01-23 17:21:52	24
FM07-S	2004-01-23 17:22:24	24
FM07-S	2004-01-23 17:23:28	16
FM07-S	2004-01-23 17:26:24	16
FM07-S	2004-01-23 17:26:56	32
FM07-S	2004-01-23 17:27:28	8
FM07-S	2004-01-23 17:30:40	24
FM07-S	2004-01-23 17:31:12	8
FM07-S	2004-01-23 17:31:28	8
FM07-S	2004-01-23 17:31:52	8
FM07-S	2004-01-23 17:32:16	48
FM07-S	2004-01-23 17:33:52	16
FM07-S	2004-01-23 17:34:24	24
FM07-S	2004-01-23 17:35:12	32
FM07-S	2004-01-23 17:36:00	8
FM07-S	2004-01-23 17:36:32	24
FM07-S	2004-01-23 17:37:12	24
FM07-S	2004-01-23 17:37:52	16
FM07-S	2004-01-23 17:38:24	16
FM07-S	2004-01-23 17:39:04	48
FM07-S	2004-01-23 17:40:16	16
FM07-S	2004-01-23 17:40:56	16
FM07-S	2004-01-23 17:41:44	8
FM07-S	2004-01-23 17:41:52	8
FM07-S	2004-01-23 17:42:24	24
FM07-S	2004-01-23 17:43:04	32
FM07-S	2004-01-23 17:44:00	16
FM07-S	2004-01-23 17:44:32	32
FM07-S	2004-01-23 17:45:28	16
FM07-S	2004-01-23 17:45:52	16
FM07-S	2004-01-23 17:46:48	8
FM07-S	2004-01-23 17:47:04	16
FM07-S	2004-01-23 17:47:28	40
FM07-S	2004-01-23 17:48:32	32
FM07-S	2004-01-23 17:49:12	8
FM07-S	2004-01-23 17:49:20	40
FM07-S	2004-01-23 17:50:40	16
FM07-S	2004-01-23 17:50:56	24
FM07-S	2004-01-23 17:52:16	24
FM07-S	2004-01-23 17:53:20	16
FM07-S	2004-01-23 17:54:24	16
FM07-S	2004-01-23 17:55:12	24
FM07-S	2004-01-23 17:55:52	8
FM07-S	2004-01-23 17:56:00	16
FM07-S	2004-01-23 17:56:48	8
FM07-S	2004-01-23 17:57:36	16
FM07-S	2004-01-23 17:57:52	8
FM07-S	2004-01-23 17:58:40	32
FM07-S	2004-01-23 17:59:28	24
FM07-S	2004-01-23 18:01:12	16
FM07-S	2004-01-23 18:02:24	24
FM07-S	2004-01-23 18:03:28	16
FM07-S	2004-01-23 18:04:00	24
FM07-S	2004-01-23 18:05:04	8
FM07-S	2004-01-23 18:06:08	24
FM07-S	2004-01-23 18:06:48	16
FM07-S	2004-01-23 18:07:12	16
FM07-S	2004-01-23 18:07:44	16
FM07-S	2004-01-23 18:08:00	16
FM07-S	2004-01-23 18:08:32	48
FM07-S	2004-01-23 18:09:44	16
FM07-S	2004-01-23 18:10:32	24
FM07-S	2004-01-23 18:10:56	32
FM07-S	2004-01-23 18:12:32	40
FM07-S	2004-01-23 18:13:28	24
FM07-S	2004-01-23 18:14:08	16
FM07-S	2004-01-23 18:14:48	16
FM07-S	2004-01-23 18:15:04	24
FM07-S	2004-01-23 18:15:44	48
FM07-S	2004-01-23 18:16:48	8
FM07-S	2004-01-23 18:17:52	24
FM07-S	2004-01-23 18:18:40	8
FM07-S	2004-01-23 18:23:28	16
FM07-S	2004-01-23 18:23:52	24
FM07-S	2004-01-23 18:24:48	8
FM07-S	2004-01-23 18:29:44	24
FM07-S	2004-01-23 18:30:56	48
FM07-S	2004-01-23 18:32:32	32
FM07-S	2004-01-23 18:33:12	16
FM07-S	2004-01-23 18:33:36	32
FM07-S	2004-01-23 18:34:08	8
FM07-S	2004-01-23 18:34:56	16
FM07-S	2004-01-23 18:35:12	24
FM07-S	2004-01-23 18:35:44	16
FM07-S	2004-01-23 18:36:32	24
FM07-S	2004-01-23 18:37:12	48
FM07-S	2004-01-23 18:38:24	56
FM07-S	2004-01-23 18:40:16	32
FM07-S	2004-01-23 18:40:48	8
FM07-S	2004-01-23 18:41:04	24
FM07-S	2004-01-23 18:42:00	48
FM07-S	2004-01-23 18:43:12	24
FM07-S	2004-01-23 18:43:44	40
FM07-S	2004-01-23 18:44:56	24
FM07-S	2004-01-23 18:45:36	56
FM07-S	2004-01-23 18:46:56	56
FM07-S	2004-01-23 18:49:04	24
FM07-S	2004-01-23 18:49:44	32
FM07-S	2004-01-23 18:50:40	80
FM07-S	2004-01-23 18:52:32	40
FM07-S	2004-01-23 18:53:28	24
FM07-S	2004-01-23 18:54:08	16
FM07-S	2004-01-23 18:54:48	24
FM07-S	2004-01-23 18:55:12	32
FM07-S	2004-01-23 18:56:00	48
FM07-S	2004-01-23 18:57:20	40
FM07-S	2004-01-23 18:58:16	16
FM07-S	2004-01-23 18:58:40	24
FM07-S	2004-01-23 18:59:28	40
FM07-S	2004-01-23 19:00:40	32
FM07-S	2004-01-23 19:01:36	56
FM07-S	2004-01-23 19:03:04	32
FM07-S	2004-01-23 19:03:36	16
FM07-S	2004-01-23 19:04:32	16
FM07-S	2004-01-23 19:05:04	32
FM07-S	2004-01-23 19:06:00	24
FM07-S	2004-01-23 19:06:40	48
FM07-S	2004-01-23 19:09:04	16
FM07-S	2004-01-23 19:09:20	16
FM07-S	2004-01-23 19:10:08	48
FM07-S	2004-01-23 19:11:28	32
FM07-S	2004-01-23 19:12:08	16
FM07-S	2004-01-23 19:13:20	8
FM07-S	2004-01-23 19:14:16	8
FM07-S	2004-01-23 19:14:32	64
FM07-S	2004-01-23 19:16:00	56
FM07-S	2004-01-23 19:17:28	56
FM07-S	2004-01-23 19:18:48	48
FM07-S	2004-01-23 19:20:00	40
FM07-S	2004-01-23 19:20:48	16
FM07-S	2004-01-23 19:21:36	48
FM07-S	2004-01-23 19:22:56	64
FM07-S	2004-01-23 19:24:40	72
FM07-S	2004-01-23 19:26:16	64
FM07-S	2004-01-23 19:27:44	40
FM07-S	2004-01-23 19:29:04	24
FM07-S	2004-01-23 19:29:28	48
FM07-S	2004-01-23 19:30:40	56
FM07-S	2004-01-23 19:36:48	72
FM07-S	2004-01-23 19:38:32	48
FM07-S	2004-01-23 19:39:44	72
FM07-S	2004-01-23 19:45:44	48
FM07-S	2004-01-23 19:46:56	56
FM07-S	2004-01-23 19:48:16	56
FM07-S	2004-01-23 19:49:44	48
FM07-S	2004-01-23 19:50:56	56
FM07-S	2004-01-23 19:52:16	24
FM07-S	2004-01-23 19:52:56	48
FM07-S	2004-01-23 19:54:16	48
FM07-S	2004-01-23 19:55:28	80
FM07-S	2004-01-23 19:57:04	16
FM07-S	2004-01-23 19:57:52	48
FM07-S	2004-01-23 19:59:12	40
FM07-S	2004-01-23 20:00:32	48
FM07-S	2004-01-23 20:01:44	8
FM07-S	2004-01-23 20:02:40	72
FM07-S	2004-01-23 20:05:04	72
FM07-S	2004-01-23 20:06:48	64
FM07-S	2004-01-23 20:08:16	24
FM07-S	2004-01-23 20:09:12	16
FM07-S	2004-01-23 20:09:52	64
FM07-S	2004-01-23 20:11:28	48
FM07-S	2004-01-23 20:13:04	40
FM07-S	2004-01-23 20:14:08	48
FM07-S	2004-01-23 20:15:28	16
FM07-S	2004-01-23 20:16:00	16
FM07-S	2004-01-23 20:16:40	56
FM07-S	2004-01-23 20:17:52	32
FM07-S	2004-01-23 20:18:56	72
FM07-S	2004-01-23 20:20:40	40
FM07-S	2004-01-23 20:21:52	80
FM07-S	2004-01-23 20:24:00	64
FM07-S	2004-01-23 20:25:44	72
FM07-S	2004-01-23 20:27:28	80
FM07-S	2004-01-23 20:29:44	72
FM07-S	2004-01-23 20:31:28	80
FM07-S	2004-01-23 20:33:20	16
FM07-S	2004-01-23 20:34:00	24
FM07-S	2004-01-23 20:34:56	88
FM07-S	2004-01-23 20:37:04	104
FM07-S	2004-01-23 20:40:00	96
FM07-S	2004-01-23 20:42:24	112
FM07-S	2004-01-23 20:45:04	104
FM07-S	2004-01-23 21:12:32	88
FM07-S	2004-01-23 21:14:40	104
FM07-S	2004-01-23 21:17:20	96
FM07-S	2004-01-23 21:20:00	104
FM07-S	2004-01-23 21:22:32	96
FM07-S	2004-01-23 21:24:48	80
FM07-S	2004-01-23 21:26:56	80
FM07-S	2004-01-23 21:29:04	80
FM07-S	2004-01-23 21:31:12	96
FM07-S	2004-01-23 21:48:48	96
FM07-S	2004-01-23 21:51:04	88
FM07-S	2004-01-23 21:53:20	72
FM07-S	2004-01-23 21:55:20	96
FM07-S	2004-01-23 21:57:36	96
FM07-S	2004-01-23 22:00:00	88
FM07-S	2004-01-23 22:02:40	88
FM07-S	2004-01-23 22:04:48	80
FM07-S	2004-01-23 22:06:56	80
FM07-S	2004-01-23 22:09:04	88
FM07-S	2004-01-23 22:11:36	96
FM07-S	2004-01-23 22:13:52	48
FM07-S	2004-01-23 22:15:44	80
FM07-S	2004-01-23 22:18:40	48
FM07-S	2004-01-23 22:20:16	72
FM07-S	2004-01-23 22:22:12	40
FM07-S	2004-01-23 22:23:48	88
FM07-S	2004-01-23 22:28:32	72
FM07-S	2004-01-23 22:31:44	64
FM07-S	2004-01-23 22:36:36	72
FM07-S	2004-01-23 22:42:08	56
FM07-S	2004-01-23 22:44:16	32
FM07-S	2004-01-23 22:46:08	56
FM07-S	2004-01-24 01:58:08	64
FM07-S	2004-01-24 02:06:28	72
FM07-S	2004-01-24 02:10:56	80
FM07-S	2004-01-24 04:47:12	88
FM07-S	2004-01-27 11:01:04	24
FM07-S	2004-01-27 12:05:04	32
FM07-S	2004-01-27 12:41:48	104
FM07-S	2004-01-27 12:46:16	112
FM07-S	2004-01-27 12:49:52	88
FM07-S	2004-01-27 12:53:00	96
FM07-S	2004-01-27 12:56:20	104
FM07-S	2004-01-27 13:00:16	88
FM07-S	2004-01-27 13:03:40	104
FM07-S	2004-01-27 13:07:36	104
FM07-S	2004-01-27 13:10:08	88
FM07-S	2004-01-27 13:35:40	88
FM07-S	2004-01-27 13:37:56	104
FM07-S	2004-01-27 13:42:56	96
FM07-S	2004-01-27 13:45:28	96
FM07-S	2004-01-27 13:48:32	88
FM07-S	2004-01-27 13:51:28	104
FM07-S	2004-01-27 15:25:12	96
FM07-S	2004-01-27 15:27:28	88
FM07-S	2004-01-27 15:29:36	88
FM07-S	2004-01-27 15:32:00	72
FM07-S	2004-01-27 15:33:52	72
FM07-S	2004-01-27 15:35:44	96
FM07-S	2004-01-27 15:38:56	80
FM07-S	2004-01-27 15:40:48	80
FM07-S	2004-01-27 15:42:40	80
FM07-S	2004-01-27 15:45:44	96
FM07-S	2004-01-27 15:47:52	80
FM07-S	2004-01-27 15:49:52	88
FM07-S	2004-01-27 15:52:08	72
FM07-S	2004-01-27 15:54:00	96
FM07-S	2004-01-27 15:57:04	88
FM07-S	2004-01-27 15:59:28	80
FM07-S	2004-01-27 16:01:36	96
FM07-S	2004-01-27 16:04:00	56
FM07-S	2004-01-27 16:06:32	64
FM07-S	2004-01-27 16:08:08	80
FM07-S	2004-01-27 16:10:08	80
FM07-S	2004-01-27 16:13:32	72
FM07-S	2004-01-27 16:15:16	88
FM07-S	2004-01-27 16:18:56	72
FM07-S	2004-01-27 16:43:44	64
FM07-S	2004-01-27 16:45:20	48
FM07-S	2004-01-27 16:46:40	48
FM07-S	2004-01-27 16:48:16	72
FM07-S	2004-01-27 16:50:24	24
FM07-S	2004-01-27 16:51:28	56
FM07-S	2004-01-27 17:05:20	24
FM07-S	2004-01-27 17:05:44	24
FM07-S	2004-01-27 17:06:40	64
FM07-S	2004-01-27 17:08:00	32
FM07-S	2004-01-27 17:09:04	48
FM07-S	2004-01-27 17:10:40	48
FM07-S	2004-01-27 17:11:56	40
FM07-S	2004-01-27 17:13:08	40
FM07-S	2004-01-27 17:16:16	8
FM07-S	2004-01-27 17:23:28	48
FM07-S	2004-01-27 17:25:28	8
FM07-S	2004-01-27 17:26:24	32
FM07-S	2004-01-27 19:33:36	16
FM07-S	2004-01-27 19:36:04	8
FM07-S	2004-01-27 19:40:48	8
FM07-S	2004-01-27 19:41:56	16
FM07-S	2004-01-27 19:43:32	40
FM07-S	2004-01-27 19:46:24	32
FM07-S	2004-01-27 20:08:16	32
FM07-S	2004-01-27 20:09:36	32
FM07-S	2004-01-27 20:10:56	24
FM07-S	2004-01-27 20:12:32	16
FM07-S	2004-01-27 20:12:48	16
FM07-S	2004-01-27 20:13:52	8
FM07-S	2004-01-27 20:14:16	24
FM07-S	2004-01-27 20:16:16	56
FM07-S	2004-01-27 20:17:52	48
FM07-S	2004-01-27 20:19:52	16
FM07-S	2004-01-27 20:20:08	24
FM07-S	2004-01-27 20:21:20	32
FM07-S	2004-01-27 20:22:40	40
FM07-S	2004-01-27 20:24:08	32
FM07-S	2004-01-27 20:25:36	16
FM07-S	2004-01-27 20:26:16	32
FM07-S	2004-01-27 20:27:28	32
FM07-S	2004-01-27 20:28:48	24
FM07-S	2004-01-27 20:30:32	32
FM07-S	2004-01-27 20:32:08	32
FM07-S	2004-01-27 20:33:20	48
FM07-S	2004-01-28 12:45:24	144
FM07-S	2004-01-28 12:51:20	144
FM07-S	2004-01-28 12:55:12	128
FM07-S	2004-01-28 12:59:12	128
FM07-S	2004-01-28 13:02:24	152
FM07-S	2004-01-28 13:05:52	136
FM07-S	2004-01-28 13:22:32	136
FM07-S	2004-01-28 13:25:28	120
FM07-S	2004-01-28 13:29:04	128
FM07-S	2004-01-28 14:12:56	160
FM07-S	2004-01-28 14:16:48	120
FM07-S	2004-01-28 14:19:44	112
FM07-S	2004-01-28 14:24:28	112
FM07-S	2004-01-28 14:28:04	152
FM07-S	2004-01-28 14:33:20	144
FM07-S	2004-01-28 14:37:12	112
FM07-S	2004-01-28 14:39:52	112
FM07-S	2004-01-28 14:42:40	136
FM07-S	2004-01-28 14:46:16	128
FM07-S	2004-01-28 14:52:44	16
FM07-S	2004-01-28 14:55:12	96
FM07-S	2004-01-28 15:18:16	56
FM07-S	2004-01-28 15:21:04	80
FM07-S	2004-01-28 15:22:56	88
FM07-S	2004-01-28 16:33:20	104
FM07-S	2004-01-28 16:35:28	32
FM07-S	2004-01-28 16:36:16	40
FM07-S	2004-01-28 16:37:48	48
FM07-S	2004-01-28 16:42:08	80
FM07-S	2004-01-28 16:44:00	56
FM07-S	2004-01-28 16:45:36	32
FM07-S	2004-01-28 16:54:28	40
FM07-S	2004-01-28 16:57:08	8
FM07-S	2004-01-28 16:59:44	40
FM07-S	2004-01-28 17:03:24	48
FM07-S	2004-01-28 17:06:56	56
FM07-S	2004-01-28 17:09:04	32
FM07-S	2004-01-28 17:10:32	48
FM07-S	2004-01-28 17:12:16	48
FM07-S	2004-01-28 17:13:36	64
FM07-S	2004-01-28 17:17:24	8
FM07-S	2004-01-28 17:21:20	64
FM07-S	2004-01-28 17:22:56	48
FM07-S	2004-01-28 17:24:44	24
FM07-S	2004-01-28 17:26:52	64
FM07-S	2004-01-28 17:32:16	24
FM07-S	2004-01-28 17:33:08	64
FM07-S	2004-01-28 17:34:44	40
FM07-S	2004-01-28 17:37:52	8
FM07-S	2004-01-28 17:38:44	16
FM07-S	2004-01-28 17:41:12	40
FM07-S	2004-01-28 17:43:12	8
FM07-S	2004-01-28 17:44:00	32
FM07-S	2004-01-28 17:45:12	16
FM07-S	2004-01-28 17:46:24	16
FM07-S	2004-01-28 17:47:56	16
FM07-S	2004-01-28 17:49:56	24
FM07-S	2004-01-28 17:52:48	32
FM07-S	2004-01-28 17:57:12	64
FM07-S	2004-01-28 17:59:04	24
FM07-S	2004-01-28 18:00:00	24
FM07-S	2004-01-28 18:03:12	16
FM07-S	2004-01-28 18:04:24	16
FM07-S	2004-01-28 18:05:36	24
FM07-S	2004-01-28 18:06:20	40
FM07-S	2004-01-28 18:08:12	16
FM07-S	2004-01-28 18:10:40	16
FM07-S	2004-01-28 18:11:44	56
FM07-S	2004-01-28 18:14:32	24
FM07-S	2004-01-28 18:16:00	8
FM07-S	2004-01-28 18:31:12	8
FM07-S	2004-01-28 18:33:32	16
FM07-S	2004-01-28 18:36:00	24
FM07-S	2004-01-28 18:40:16	40
FM07-S	2004-01-28 18:42:00	24
FM07-S	2004-01-28 18:44:16	24
FM07-S	2004-01-28 18:45:36	8
FM07-S	2004-01-28 18:46:16	32
FM07-S	2004-01-28 18:48:00	40
FM07-S	2004-01-28 18:49:52	16
FM07-S	2004-01-28 18:50:16	16
FM07-S	2004-01-28 18:51:12	48
FM07-S	2004-01-28 18:52:56	48
FM07-S	2004-01-28 18:54:00	8
FM07-S	2004-01-28 18:55:12	8
FM07-S	2004-01-28 18:55:52	32
FM07-S	2004-01-28 18:56:56	40
FM07-S	2004-01-28 18:57:52	16
FM07-S	2004-01-28 18:58:56	40
FM07-S	2004-01-28 18:59:52	48
FM07-S	2004-01-28 19:01:04	24
FM07-S	2004-01-28 19:02:16	24
FM07-S	2004-01-28 19:04:52	24
FM07-S	2004-01-28 19:07:44	24
FM07-S	2004-01-28 19:14:32	16
FM07-S	2004-01-28 19:15:12	32
FM07-S	2004-01-28 19:17:04	8
FM07-S	2004-01-28 19:19:36	16
FM07-S	2004-01-28 19:21:36	32
FM07-S	2004-01-28 19:23:12	56
FM07-S	2004-01-28 19:58:56	40
FM07-S	2004-01-28 20:00:00	56
FM07-S	2004-01-28 20:01:36	72
FM07-S	2004-01-28 20:03:40	56
FM07-S	2004-01-28 20:05:32	32
FM07-S	2004-01-28 20:09:52	16
FM07-S	2004-01-28 20:11:00	8
FM07-S	2004-01-28 20:16:00	24
FM07-S	2004-01-28 20:16:32	8
FM07-S	2004-01-28 20:16:48	16
FM07-S	2004-01-28 20:17:28	56
FM07-S	2004-01-28 20:18:56	48
FM07-S	2004-01-28 20:27:28	32
FM07-S	2004-01-28 20:28:24	72
FM07-S	2004-01-28 20:30:56	16
FM07-S	2004-01-28 20:35:28	64
FM07-S	2004-01-28 20:37:04	48
FM07-S	2004-01-28 20:43:24	64
FM07-S	2004-01-28 20:44:52	24
FM07-S	2004-01-28 20:49:04	24
FM07-S	2004-01-28 20:50:32	24
FM07-S	2004-01-28 20:50:56	8
FM07-S	2004-01-28 20:51:28	40
FM07-S	2004-01-28 20:53:00	64
FM07-S	2004-01-28 20:57:20	16
FM07-S	2004-01-28 20:57:52	24
FM07-S	2004-01-28 20:59:04	32
FM07-S	2004-01-28 20:59:36	8
FM07-S	2004-01-28 21:00:16	16
FM07-S	2004-01-28 21:01:32	8
FM07-S	2004-01-28 21:01:40	8
FM07-S	2004-01-28 21:04:48	16
FM07-S	2004-01-28 21:05:20	8
FM07-S	2004-01-28 21:06:16	40
FM07-S	2004-01-28 21:07:28	32
FM07-S	2004-01-28 21:09:12	16
FM07-S	2004-01-28 21:10:00	16
FM07-S	2004-01-28 21:11:12	16
FM07-S	2004-01-28 21:12:32	24
FM07-S	2004-01-28 21:12:56	24
FM07-S	2004-01-28 21:14:08	32
FM07-S	2004-01-28 21:23:52	24
FM07-S	2004-01-28 21:24:16	16
FM07-S	2004-01-28 21:25:04	40
FM07-S	2004-01-28 21:28:36	48
FM07-S	2004-01-28 21:30:04	16
FM07-S	2004-01-28 21:32:48	8
FM07-S	2004-01-28 21:33:52	32
FM07-S	2004-01-28 21:35:20	40
FM07-S	2004-01-28 21:36:48	40
FM07-S	2004-01-28 21:38:32	32
FM07-S	2004-01-28 21:39:36	16
FM07-S	2004-01-28 21:40:00	8
FM07-S	2004-01-28 21:41:20	8
FM07-S	2004-01-28 21:42:16	32
FM07-S	2004-01-28 21:43:28	40
FM07-S	2004-01-28 21:45:04	56
FM07-S	2004-01-28 21:46:32	16
FM07-S	2004-01-28 21:46:56	16
FM07-S	2004-01-28 21:56:40	48
FM07-S	2004-01-28 21:58:08	64
FM07-S	2004-01-28 21:59:44	40
FM07-S	2004-01-30 11:33:28	80
FM07-S	2004-01-30 11:37:00	128
FM07-S	2004-01-30 11:41:52	112
FM07-S	2004-01-30 11:45:36	120
FM07-S	2004-01-30 11:49:20	120
FM07-S	2004-01-30 12:23:52	112
FM07-S	2004-01-30 12:26:32	96
FM07-S	2004-01-30 12:29:20	96
FM07-S	2004-01-30 12:32:24	112
FM07-S	2004-01-30 12:36:08	96
FM07-S	2004-01-30 12:38:56	120
FM07-S	2004-01-30 12:42:24	96
FM07-S	2004-01-30 12:44:48	128
FM07-S	2004-01-30 12:48:00	128
FM07-S	2004-01-30 12:51:44	112
FM07-S	2004-01-30 12:54:32	104
FM07-S	2004-01-30 12:57:04	112
FM07-S	2004-01-30 13:15:28	104
FM07-S	2004-01-30 13:18:08	112
FM07-S	2004-01-30 13:20:48	104
FM07-S	2004-01-30 13:24:08	88
FM07-S	2004-01-30 13:26:56	104
FM07-S	2004-01-30 13:29:36	88
FM07-S	2004-01-30 13:32:00	112
FM07-S	2004-01-30 13:34:40	88
FM07-S	2004-01-30 13:37:36	72
FM07-S	2004-01-30 13:40:08	104
FM07-S	2004-01-30 13:43:52	80
FM07-S	2004-01-30 13:46:40	104
FM07-S	2004-01-30 20:23:52	32
FM07-S	2004-01-30 20:25:12	16
FM07-S	2004-01-30 20:25:52	72
FM07-S	2004-01-30 21:02:48	32
FM07-S	2004-01-30 21:03:44	24
FM07-S	2004-01-30 21:04:32	48
FM07-S	2004-01-30 21:06:16	40
FM07-S	2004-01-30 21:07:20	40
FM07-S	2004-01-30 21:08:32	40
FM07-S	2004-01-30 21:10:00	48
FM07-S	2004-01-30 21:11:36	72
FM07-S	2004-01-30 21:13:52	88
FM07-S	2004-01-30 21:29:44	88
FM07-S	2004-01-30 21:32:08	80
FM07-S	2004-01-30 21:34:08	72
FM07-S	2004-01-30 21:36:16	72
FM07-S	2004-01-30 21:38:08	80
FM07-S	2004-01-30 21:40:16	72
FM07-S	2004-01-30 21:48:40	88
FM07-S	2004-01-30 21:51:36	88
FM07-S	2004-01-30 21:53:52	88
FM07-S	2004-01-30 21:56:24	88
FM07-S	2004-01-30 21:58:48	88
FM07-S	2004-01-30 22:01:20	96
FM07-S	2004-01-30 22:04:00	96
FM07-S	2004-01-30 22:06:24	80
FM07-S	2004-01-30 22:08:48	80
FM07-S	2004-01-31 12:57:52	80
FM07-S	2004-01-31 13:00:00	80
FM07-S	2004-01-31 13:02:24	88
FM07-S	2004-01-31 13:05:44	88
FM07-S	2004-01-31 13:08:24	80
FM07-S	2004-01-31 13:11:28	88
FM07-S	2004-01-31 14:40:52	64
FM07-S	2004-01-31 14:42:36	96
FM07-S	2004-01-31 14:47:12	56
FM07-S	2004-01-31 14:49:04	64
FM07-S	2004-01-31 14:50:56	72
FM07-S	2004-01-31 14:52:48	96
FM07-S	2004-01-31 16:31:12	16
FM07-S	2004-01-31 16:31:52	16
FM07-S	2004-01-31 16:33:04	56
FM07-S	2004-01-31 16:34:48	32
FM07-S	2004-01-31 16:35:52	72
FM07-S	2004-01-31 16:37:52	40
FM07-S	2004-01-31 16:39:12	40
FM07-S	2004-01-31 16:40:24	48
FM07-S	2004-01-31 16:41:36	48
FM07-S	2004-01-31 16:42:40	32
FM07-S	2004-01-31 16:43:52	48
FM07-S	2004-01-31 16:45:04	24
FM07-S	2004-01-31 16:52:32	16
FM07-S	2004-01-31 16:53:12	40
FM07-S	2004-01-31 16:54:08	16
FM07-S	2004-01-31 17:30:00	8
FM07-S	2004-01-31 17:32:08	8
FM07-S	2004-01-31 17:33:36	16
FM07-S	2004-01-31 17:43:36	16
FM07-S	2004-01-31 17:44:08	8
FM07-S	2004-01-31 17:45:52	32
FM07-S	2004-01-31 17:55:12	24
FM07-S	2004-01-31 17:56:00	32
FM07-S	2004-01-31 17:57:36	24
FM07-S	2004-01-31 17:58:48	8
FM07-S	2004-01-31 17:59:36	8
FM07-S	2004-01-31 18:00:32	32
FM07-S	2004-01-31 18:18:40	48
FM07-S	2004-01-31 18:24:20	8
FM07-S	2004-01-31 18:26:56	8
FM07-S	2004-01-31 18:33:04	16
FM07-S	2004-01-31 18:40:36	24
FM07-S	2004-01-31 18:45:20	32
FM07-S	2004-01-31 18:55:44	16
FM07-S	2004-01-31 18:56:32	32
FM07-S	2004-01-31 19:12:56	24
FM07-S	2004-01-31 19:14:24	8
FM07-S	2004-01-31 19:20:00	24
FM07-S	2004-01-31 19:21:52	8
FM07-S	2004-01-31 19:22:08	8
FM07-S	2004-01-31 19:51:28	16
FM07-S	2004-01-31 19:52:00	8
FM07-S	2004-01-31 19:53:04	32
FM07-S	2004-01-31 19:54:20	16
FM07-S	2004-01-31 19:57:20	16
FM07-S	2004-01-31 19:58:08	8
FM07-S	2004-01-31 19:59:04	24
FM07-S	2004-01-31 20:00:00	40
FM07-S	2004-01-31 20:01:20	16
FM07-S	2004-01-31 20:02:08	16
FM07-S	2004-01-31 20:08:40	8
FM07-S	2004-01-31 20:09:36	16
FM07-S	2004-01-31 20:15:44	8
FM07-S	2004-01-31 20:16:00	24
FM07-S	2004-01-31 20:17:04	24
FM07-S	2004-01-31 20:17:52	32
FM07-S	2004-01-31 20:18:40	24
FM07-S	2004-01-31 20:20:00	24
FM07-S	2004-01-31 20:21:48	24
FM07-S	2004-01-31 20:24:56	16
FM07-S	2004-01-31 20:25:52	8
FM07-S	2004-01-31 20:27:36	16
FM07-S	2004-01-31 20:28:00	24
FM07-S	2004-01-31 20:28:48	48
FM07-S	2004-01-31 20:30:00	24
FM07-S	2004-01-31 20:30:56	16
FM07-S	2004-01-31 20:32:00	8
FM07-S	2004-01-31 20:41:52	8
FM07-S	2004-01-31 20:43:28	40
FM07-S	2004-01-31 20:44:48	40
FM07-S	2004-01-31 20:45:36	16
FM07-S	2004-01-31 20:46:16	40
FM07-S	2004-01-31 20:47:28	40
FM07-S	2004-01-31 20:49:04	24
FM07-S	2004-01-31 20:50:08	8
FM07-S	2004-01-31 20:50:56	8
FM07-S	2004-01-31 20:51:28	24
FM07-S	2004-01-31 20:52:40	40
FM07-S	2004-01-31 20:53:52	48
FM07-S	2004-01-31 20:55:28	56
FM07-S	2004-01-31 20:57:04	16
FM07-S	2004-01-31 20:58:56	64
FM07-S	2004-01-31 21:00:56	40
FM07-S	2004-01-31 21:02:00	48
FM07-S	2004-01-31 21:03:28	64
FM07-S	2004-01-31 21:06:32	16
FM07-S	2004-01-31 21:06:48	32
FM07-S	2004-01-31 21:08:48	16
FM07-S	2004-01-31 21:09:12	16
FM07-S	2004-01-31 21:10:16	40
FM07-S	2004-01-31 21:11:28	48
FM07-S	2004-01-31 21:13:12	48
FM07-S	2004-01-31 21:16:00	16
FM07-S	2004-01-31 21:16:48	8
FM07-S	2004-01-31 21:17:12	8
FM07-S	2004-01-31 21:18:56	16
FM07-S	2004-01-31 21:20:00	32
FM07-S	2004-01-31 21:21:28	16
FM07-S	2004-01-31 21:22:40	16
FM07-S	2004-01-31 21:23:44	32
FM07-S	2004-01-31 21:25:04	24
FM07-S	2004-01-31 21:26:00	56
FM07-S	2004-01-31 21:27:28	32
FM07-S	2004-01-31 21:28:48	8
FM07-S	2004-01-31 21:29:52	16
FM07-S	2004-01-31 21:30:40	64
FM07-S	2004-01-31 21:32:40	40
FM07-S	2004-01-31 21:34:08	64
FM07-S	2004-01-31 21:35:44	24
FM07-S	2004-01-31 21:36:56	40
FM07-S	2004-01-31 21:38:16	32
FM07-S	2004-01-31 21:39:28	24
FM07-S	2004-01-31 21:40:40	64
FM07-S	2004-01-31 21:42:24	40
FM07-S	2004-01-31 21:43:44	32
FM07-S	2004-01-31 21:45:04	32
FM07-S	2004-01-31 21:46:16	48
FM07-S	2004-01-31 21:47:44	48
FM07-S	2004-01-31 21:49:20	56
FM07-S	2004-01-31 21:50:56	32
FM07-S	2004-01-31 21:52:16	40
FM07-S	2004-01-31 22:03:04	40
FM07-S	2004-01-31 22:04:24	40
FM07-S	2004-01-31 22:05:52	56
FM07-S	2004-01-31 22:07:36	32
FM07-S	2004-01-31 22:08:48	40
FM07-S	2004-01-31 23:22:24	48
FM07-S	2004-02-01 14:18:24	88
FM07-S	2004-02-01 14:21:20	112
FM07-S	2004-02-01 14:37:08	96
FM07-S	2004-02-01 14:41:12	112
FM07-S	2004-02-01 14:44:32	128
FM07-S	2004-02-01 14:48:36	152
FM07-S	2004-02-01 14:53:36	104
FM07-S	2004-02-01 14:56:00	88
FM07-S	2004-02-01 15:01:52	48
FM07-S	2004-02-01 15:03:28	144
FM07-S	2004-02-01 15:07:28	128
FM07-S	2004-02-01 16:17:20	72
FM07-S	2004-02-01 16:20:08	64
FM07-S	2004-02-01 16:21:36	56
FM07-S	2004-02-01 16:23:20	56
FM07-S	2004-02-01 16:24:56	8
FM07-S	2004-02-01 16:25:04	32
FM07-S	2004-02-01 16:27:04	64
FM07-S	2004-02-01 16:28:40	24
FM07-S	2004-02-01 16:29:52	24
FM07-S	2004-02-01 16:31:04	64
FM07-S	2004-02-01 16:32:56	32
FM07-S	2004-02-01 16:34:08	24
FM07-S	2004-02-01 16:35:12	72
FM07-S	2004-02-01 16:40:44	32
FM07-S	2004-02-01 16:44:16	80
FM07-S	2004-02-01 16:46:48	40
FM07-S	2004-02-01 16:48:16	56
FM07-S	2004-02-01 16:49:36	72
FM07-S	2004-02-01 16:52:16	40
FM07-S	2004-02-01 16:54:00	48
FM07-S	2004-02-01 16:56:00	24
FM07-S	2004-02-01 16:57:04	48
FM07-S	2004-02-01 16:58:32	48
FM07-S	2004-02-01 17:01:20	32
FM07-S	2004-02-01 17:02:40	16
FM07-S	2004-02-01 17:03:20	56
FM07-S	2004-02-01 17:05:04	56
FM07-S	2004-02-01 17:07:28	16
FM07-S	2004-02-01 17:09:12	16
FM07-S	2004-02-01 17:10:08	16
FM07-S	2004-02-01 17:10:44	32
FM07-S	2004-02-01 17:14:48	56
FM07-S	2004-02-01 17:16:16	32
FM07-S	2004-02-01 17:17:44	8
FM07-S	2004-02-01 17:18:00	16
FM07-S	2004-02-01 17:18:56	16
FM07-S	2004-02-01 17:49:40	24
FM07-S	2004-02-01 17:50:12	8
FM07-S	2004-02-01 17:53:04	8
FM07-S	2004-02-01 17:54:08	40
FM07-S	2004-02-01 17:55:12	48
FM07-S	2004-02-01 17:56:16	32
FM07-S	2004-02-01 17:57:04	24
FM07-S	2004-02-01 17:58:08	8
FM07-S	2004-02-01 18:04:44	8
FM07-S	2004-02-01 18:05:24	8
FM07-S	2004-02-01 18:08:00	8
FM07-S	2004-02-01 18:13:20	16
FM07-S	2004-02-01 18:13:52	8
FM07-S	2004-02-01 18:22:16	8
FM07-S	2004-02-01 18:24:16	32
FM07-S	2004-02-01 18:25:04	16
FM07-S	2004-02-01 18:26:00	16
FM07-S	2004-02-01 18:27:12	24
FM07-S	2004-02-01 18:28:16	8
FM07-S	2004-02-01 18:28:48	24
FM07-S	2004-02-01 18:29:20	24
FM07-S	2004-02-01 18:30:24	8
FM07-S	2004-02-01 18:44:00	16
FM07-S	2004-02-01 18:44:32	24
FM07-S	2004-02-01 18:46:24	16
FM07-S	2004-02-01 18:50:40	24
FM07-S	2004-02-01 19:17:12	24
FM07-S	2004-02-01 19:18:08	48
FM07-S	2004-02-01 19:19:12	16
FM07-S	2004-02-01 20:30:08	24
FM07-S	2004-02-01 20:30:56	32
FM07-S	2004-02-01 20:31:44	8
FM07-S	2004-02-01 20:32:48	32
FM07-S	2004-02-01 20:34:08	16
FM07-S	2004-02-01 20:34:56	40
FM07-S	2004-02-01 20:37:00	32
FM07-S	2004-02-01 20:40:32	56
FM07-S	2004-02-01 20:41:52	72
FM07-S	2004-02-01 20:43:36	24
FM07-S	2004-02-01 20:44:32	8
FM07-S	2004-02-01 20:45:20	8
FM07-S	2004-02-01 20:49:12	8
FM07-S	2004-02-01 20:49:44	32
FM07-S	2004-02-01 20:50:40	32
FM07-S	2004-02-01 20:52:40	24
FM07-S	2004-02-01 20:53:36	8
FM07-S	2004-02-01 20:54:40	32
FM07-S	2004-02-01 21:03:52	32
FM07-S	2004-02-01 21:04:48	48
FM07-S	2004-02-01 21:06:08	40
FM07-S	2004-02-01 21:08:00	48
FM07-S	2004-02-01 21:09:28	24
FM07-S	2004-02-01 21:10:08	8
FM07-S	2004-02-01 21:12:48	32
FM07-S	2004-02-01 21:13:44	24
FM07-S	2004-02-01 21:14:40	24
FM07-S	2004-02-01 21:16:16	32
FM07-S	2004-02-01 21:17:20	32
FM07-S	2004-02-01 21:19:12	40
FM07-S	2004-02-01 21:20:32	64
FM07-S	2004-02-01 21:22:16	40
FM07-S	2004-02-01 21:23:28	40
FM07-S	2004-02-01 21:32:56	32
FM07-S	2004-02-01 21:34:08	48
FM07-S	2004-02-01 21:35:28	64
FM07-S	2004-02-01 21:51:36	24
FM07-S	2004-02-01 21:52:16	24
FM07-S	2004-02-01 21:53:04	48
FM07-S	2004-02-01 22:24:16	56
FM07-S	2004-02-01 22:26:08	56
FM07-S	2004-02-01 22:27:44	56
FM07-S	2004-02-01 22:38:56	56
FM07-S	2004-02-02 12:56:00	104
FM07-S	2004-02-02 13:15:28	136
FM07-S	2004-02-02 14:15:28	160
FM07-S	2004-02-02 15:54:28	8
FM07-S	2004-02-02 15:59:12	120
FM07-S	2004-02-02 16:07:12	40
FM07-S	2004-02-02 16:30:48	32
FM07-S	2004-02-02 16:32:00	24
FM07-S	2004-02-02 16:32:32	24
FM07-S	2004-02-02 16:33:28	24
FM07-S	2004-02-02 16:35:28	24
FM07-S	2004-02-02 16:36:32	24
FM07-S	2004-02-02 16:42:08	8
FM07-S	2004-02-02 16:43:04	16
FM07-S	2004-02-02 16:43:44	24
FM07-S	2004-02-02 17:19:48	16
FM07-S	2004-02-02 17:20:28	48
FM07-S	2004-02-02 17:24:00	16
FM07-S	2004-02-02 17:40:08	16
FM07-S	2004-02-02 17:40:48	24
FM07-S	2004-02-02 17:41:36	8
FM07-S	2004-02-02 18:23:20	24
FM07-S	2004-02-02 18:25:44	24
FM07-S	2004-02-02 18:26:40	48
FM07-S	2004-02-02 18:29:04	24
FM07-S	2004-02-02 18:29:52	16
FM07-S	2004-02-02 18:31:28	16
FM07-S	2004-02-02 18:32:32	8
FM07-S	2004-02-02 18:33:52	16
FM07-S	2004-02-02 18:34:24	32
FM07-S	2004-02-02 18:35:28	24
FM07-S	2004-02-02 18:36:00	24
FM07-S	2004-02-02 18:36:32	32
FM07-S	2004-02-02 19:37:48	8
FM07-S	2004-02-02 19:39:40	32
FM07-S	2004-02-02 19:42:24	8
FM07-S	2004-02-02 19:43:44	8
FM07-S	2004-02-03 17:26:48	8
FM07-S	2004-02-03 17:28:32	16
FM07-S	2004-02-03 17:29:04	48
FM07-S	2004-02-03 18:25:28	48
FM07-S	2004-02-03 18:26:56	48
FM07-S	2004-02-03 18:28:32	56
FM07-S	2004-02-03 19:06:32	72
FM07-S	2004-02-03 19:08:16	80
FM07-S	2004-02-03 19:10:08	72
FM07-S	2004-02-03 19:12:32	80
FM07-S	2004-02-03 19:14:16	56
FM07-S	2004-02-03 19:15:44	48
FM07-S	2004-02-03 19:17:36	80
FM07-S	2004-02-03 19:19:36	64
FM07-S	2004-02-03 19:21:20	96
FM07-S	2004-02-03 19:23:36	80
FM07-S	2004-02-03 19:25:28	64
FM07-S	2004-02-03 19:27:12	72
FM07-S	2004-02-03 19:35:28	72
FM07-S	2004-02-03 19:37:12	96
FM07-S	2004-02-03 19:39:28	80
FM07-S	2004-02-03 19:47:52	96
FM07-S	2004-02-03 19:50:08	96
FM07-S	2004-02-03 19:52:32	64
FM07-S	2004-02-03 19:54:32	112
FM07-S	2004-02-03 19:58:00	72
FM07-S	2004-02-03 20:00:00	24
FM07-S	2004-02-03 20:40:24	24
FM07-S	2004-02-03 20:40:48	24
FM07-S	2004-02-03 20:41:52	56
FM07-S	2004-02-03 20:43:52	24
FM07-S	2004-02-03 20:44:16	24
FM07-S	2004-02-03 20:45:20	56
FM07-S	2004-02-03 20:47:12	56
FM07-S	2004-02-03 20:49:04	72
FM07-S	2004-02-03 20:50:56	48
FM07-S	2004-02-03 20:52:40	56
FM07-S	2004-02-03 20:54:08	64
FM07-S	2004-02-03 20:55:44	64
FM07-S	2004-02-03 21:53:04	8
FM07-S	2004-02-03 21:53:28	8
FM07-S	2004-02-03 21:55:12	16
FM07-S	2004-02-03 22:33:20	64
FM07-S	2004-02-03 22:34:48	80
FM07-S	2004-02-03 22:36:48	72
FM07-S	2004-02-03 22:39:04	64
FM07-S	2004-02-03 22:40:56	80
FM07-S	2004-02-03 22:42:56	88
FM07-S	2004-02-03 23:28:56	88
FM07-S	2004-02-03 23:31:20	56
FM07-S	2004-02-03 23:33:04	88
FM07-S	2004-02-03 23:35:20	88
FM07-S	2004-02-03 23:37:52	72
FM07-S	2004-02-03 23:40:00	80
FM07-S	2004-02-03 23:42:24	88
FM07-S	2004-02-03 23:51:12	88
FM07-S	2004-02-03 23:55:56	96
FM07-S	2004-02-04 00:00:32	56
FM07-S	2004-02-04 00:18:56	88
FM07-S	2004-02-04 00:20:48	72
FM07-S	2004-02-04 00:22:40	88
FM07-S	2004-02-04 01:04:32	48
FM07-S	2004-02-04 01:05:44	88
FM07-S	2004-02-04 01:08:00	96
FM07-S	2004-02-04 01:10:32	56
FM07-S	2004-02-04 01:12:00	16
FM07-S	2004-02-04 01:12:48	88
FM07-S	2004-02-04 01:40:24	88
FM07-S	2004-02-04 01:42:40	104
FM07-S	2004-02-04 01:45:04	96
FM07-S	2004-02-04 01:47:28	120
FM07-S	2004-02-04 01:50:08	48
FM07-S	2004-02-04 01:51:12	16
FM07-S	2004-02-04 14:56:40	40
FM07-S	2004-02-04 14:57:28	8
FM07-S	2004-02-04 14:58:08	32
FM07-S	2004-02-04 15:00:56	72
FM07-S	2004-02-04 15:02:48	88
FM07-S	2004-02-04 15:04:48	64
FM07-S	2004-02-04 15:50:56	56
FM07-S	2004-02-04 15:52:08	56
FM07-S	2004-02-04 15:53:20	48
FM07-S	2004-02-04 15:54:40	56
FM07-S	2004-02-04 15:56:00	48
FM07-S	2004-02-04 15:57:04	32
FM07-S	2004-02-04 17:31:36	8
FM07-S	2004-02-04 17:32:00	16
FM07-S	2004-02-04 17:33:20	24
FM07-S	2004-02-04 17:34:24	32
FM07-S	2004-02-04 17:35:20	16
FM07-S	2004-02-04 17:36:16	16
FM07-S	2004-02-04 18:22:40	32
FM07-S	2004-02-04 18:25:12	8
FM07-S	2004-02-04 18:26:40	8
FM07-S	2004-02-04 18:27:36	8
FM07-S	2004-02-04 18:28:48	16
FM07-S	2004-02-04 18:29:36	24
FM07-S	2004-02-04 19:48:16	104
FM07-S	2004-02-04 19:50:32	112
FM07-S	2004-02-04 19:53:04	104
FM07-S	2004-02-04 19:55:36	112
FM07-S	2004-02-04 19:58:08	80
FM07-S	2004-02-04 20:00:00	104
FM07-S	2004-02-04 20:12:00	88
FM07-S	2004-02-04 20:14:08	56
FM07-S	2004-02-04 20:15:44	24
FM07-S	2004-02-04 20:16:40	40
FM07-S	2004-02-04 20:18:08	24
FM07-S	2004-02-04 20:18:56	24
FM07-S	2004-02-04 20:19:52	16
FM07-S	2004-02-04 20:20:32	32
FM07-S	2004-02-04 20:21:04	8
FM07-S	2004-02-04 20:21:52	24
FM07-S	2004-02-04 20:22:48	40
FM07-S	2004-02-04 20:23:44	56
FM07-S	2004-02-04 20:34:40	16
FM07-S	2004-02-04 20:35:20	16
FM07-S	2004-02-04 20:36:32	24
FM07-S	2004-02-04 20:37:28	16
FM07-S	2004-02-04 20:38:40	16
FM07-S	2004-02-04 20:39:28	8
FM07-S	2004-02-04 20:58:00	48
FM07-S	2004-02-04 20:59:20	40
FM07-S	2004-02-04 21:00:16	64
FM07-S	2004-02-04 21:11:44	48
FM07-S	2004-02-04 21:12:56	80
FM07-S	2004-02-04 21:14:56	56
FM07-S	2004-02-04 21:16:48	72
FM07-S	2004-02-04 21:18:24	72
FM07-S	2004-02-04 21:20:16	64
FM07-S	2004-02-04 21:22:16	56
FM07-S	2004-02-04 21:23:36	88
FM07-S	2004-02-04 21:25:52	72
FM07-S	2004-02-04 21:27:44	80
FM07-S	2004-02-04 21:29:44	72
FM07-S	2004-02-04 21:31:28	80
FM07-S	2004-02-04 21:46:08	96
FM07-S	2004-02-04 21:48:24	96
FM07-S	2004-02-04 21:50:40	88
FM07-S	2004-02-04 22:13:20	120
FM07-S	2004-02-04 22:16:16	96
FM07-S	2004-02-04 22:18:40	96
FM07-S	2004-02-04 22:21:04	80
FM07-S	2004-02-04 22:23:04	120
FM07-S	2004-02-04 22:26:08	88
FM07-S	2004-02-04 22:28:32	96
FM07-S	2004-02-04 22:31:44	96
FM07-S	2004-02-04 22:33:52	88
FM07-S	2004-02-04 22:36:24	112
FM07-S	2004-02-04 22:39:04	112
FM07-S	2004-02-04 22:41:36	72
FM07-S	2004-02-04 22:43:20	56
FM07-S	2004-02-04 22:44:40	56
FM07-S	2004-02-04 22:46:08	48
FM07-S	2004-02-04 22:47:44	104
FM07-S	2004-02-04 22:50:08	80
FM07-S	2004-02-04 22:52:00	88
FM07-S	2004-02-04 22:54:16	88
FM07-S	2004-02-04 22:56:24	72
FM07-S	2004-02-04 22:58:08	56
FM07-S	2004-02-04 22:59:44	48
FM07-S	2004-02-04 23:01:04	104
FM07-S	2004-02-04 23:04:16	112
FM07-S	2004-02-04 23:19:12	96
FM07-S	2004-02-04 23:21:36	88
FM07-S	2004-02-04 23:23:44	80
FM07-S	2004-02-04 23:25:36	88
FM07-S	2004-02-04 23:27:44	88
FM07-S	2004-02-04 23:29:52	96
FM07-S	2004-02-04 23:33:52	80
FM07-S	2004-02-04 23:35:52	96
FM07-S	2004-02-04 23:38:08	96
FM07-S	2004-02-04 23:40:48	104
FM07-S	2004-02-04 23:43:20	104
FM07-S	2004-02-04 23:45:52	88
FM07-S	2004-02-04 23:48:08	96
FM07-S	2004-02-04 23:50:24	80
FM07-S	2004-02-04 23:52:32	88
FM07-S	2004-02-04 23:54:48	96
FM07-S	2004-02-04 23:57:04	96
FM07-S	2004-02-04 23:59:28	96
FM07-S	2004-02-05 14:41:20	80
FM07-S	2004-02-05 14:53:00	136
FM07-S	2004-02-05 14:58:00	48
FM07-S	2004-02-05 14:59:44	16
FM07-S	2004-02-05 15:00:36	40
FM07-S	2004-02-05 15:02:20	80
FM07-S	2004-02-05 15:07:12	32
FM07-S	2004-02-05 15:08:56	64
FM07-S	2004-02-05 15:11:04	40
FM07-S	2004-02-05 15:12:48	72
FM07-S	2004-02-05 15:14:32	64
FM07-S	2004-02-05 15:16:16	64
FM07-S	2004-02-05 15:17:52	64
FM07-S	2004-02-05 15:20:00	16
FM07-S	2004-02-05 15:20:16	24
FM07-S	2004-02-05 15:21:52	72
FM07-S	2004-02-05 15:23:52	16
FM07-S	2004-02-05 15:24:56	32
FM07-S	2004-02-05 15:26:56	8
FM07-S	2004-02-05 15:27:52	32
FM07-S	2004-02-05 15:28:24	16
FM07-S	2004-02-05 15:29:20	56
FM07-S	2004-02-05 15:51:20	64
FM07-S	2004-02-05 15:53:12	8
FM07-S	2004-02-05 15:54:08	40
FM07-S	2004-02-05 15:56:00	96
FM07-S	2004-02-05 17:38:40	40
FM07-S	2004-02-05 17:39:36	8
FM07-S	2004-02-05 17:40:00	24
FM07-S	2004-02-05 18:23:36	32
FM07-S	2004-02-05 18:24:24	32
FM07-S	2004-02-05 18:25:20	32
FM07-S	2004-02-05 18:26:16	32
FM07-S	2004-02-05 18:27:04	40
FM07-S	2004-02-05 18:28:00	48
FM07-S	2004-02-05 18:53:36	64
FM07-S	2004-02-05 18:55:04	88
FM07-S	2004-02-05 18:57:04	88
FM07-S	2004-02-05 18:59:28	56
FM07-S	2004-02-05 19:00:40	80
FM07-S	2004-02-05 19:02:24	80
FM07-S	2004-02-05 19:04:24	56
FM07-S	2004-02-05 19:05:44	24
FM07-S	2004-02-05 19:07:12	64
FM07-S	2004-02-05 19:08:48	72
FM07-S	2004-02-05 19:10:24	72
FM07-S	2004-02-05 19:12:00	80
FM07-S	2004-02-05 19:19:28	56
FM07-S	2004-02-05 19:20:48	64
FM07-S	2004-02-05 19:22:08	64
FM07-S	2004-02-05 19:33:12	56
FM07-S	2004-02-05 19:34:32	80
FM07-S	2004-02-05 19:36:16	64
FM07-S	2004-02-05 19:41:52	72
FM07-S	2004-02-05 19:43:28	72
FM07-S	2004-02-05 19:45:04	40
FM07-S	2004-02-05 20:04:16	32
FM07-S	2004-02-05 20:05:20	48
FM07-S	2004-02-05 20:34:24	8
FM07-S	2004-02-05 20:36:32	8
FM07-S	2004-02-05 20:41:52	8
FM07-S	2004-02-05 20:49:00	16
FM07-S	2004-02-05 20:49:40	8
FM07-S	2004-02-05 20:54:24	8
FM07-S	2004-02-05 20:58:40	16
FM07-S	2004-02-05 21:01:24	24
FM07-S	2004-02-05 21:04:32	8
FM07-S	2004-02-05 21:11:48	16
FM07-S	2004-02-05 21:12:44	16
FM07-S	2004-02-05 21:15:12	16
FM07-S	2004-02-05 21:16:08	8
FM07-S	2004-02-05 21:17:04	24
FM07-S	2004-02-05 21:17:52	40
FM07-S	2004-02-05 21:19:36	8
FM07-S	2004-02-05 21:20:08	24
FM07-S	2004-02-05 21:21:04	16
FM07-S	2004-02-05 21:22:16	16
FM07-S	2004-02-05 21:23:12	16
FM07-S	2004-02-05 21:23:44	8
FM07-S	2004-02-05 21:25:20	8
FM07-S	2004-02-05 21:26:32	8
FM07-S	2004-02-05 21:27:28	8
FM07-S	2004-02-05 21:39:20	16
FM07-S	2004-02-05 21:40:00	8
FM07-S	2004-02-05 21:40:32	24
FM07-S	2004-02-05 21:45:12	16
FM07-S	2004-02-05 21:45:44	16
FM07-S	2004-02-05 21:46:24	16
FM07-S	2004-02-05 21:53:12	16
FM07-S	2004-02-05 21:53:44	16
FM07-S	2004-02-05 21:54:40	24
FM07-S	2004-02-05 21:55:36	24
FM07-S	2004-02-05 21:56:32	24
FM07-S	2004-02-05 21:57:20	24
FM07-S	2004-02-05 21:58:08	16
FM07-S	2004-02-05 21:58:48	24
FM07-S	2004-02-05 21:59:44	16
FM07-S	2004-02-05 22:03:20	32
FM07-S	2004-02-05 22:05:44	32
FM07-S	2004-02-05 22:06:40	8
FM07-S	2004-02-05 22:19:16	8
FM07-S	2004-02-05 22:22:24	24
FM07-S	2004-02-05 22:23:12	40
FM07-S	2004-02-05 22:24:24	32
FM07-S	2004-02-05 22:25:20	40
FM07-S	2004-02-05 22:26:24	24
FM07-S	2004-02-05 22:27:36	32
FM07-S	2004-02-05 22:28:24	40
FM07-S	2004-02-05 22:29:36	16
FM07-S	2004-02-05 22:30:24	32
FM07-S	2004-02-05 22:31:12	40
FM07-S	2004-02-05 22:32:32	40
FM07-S	2004-02-05 22:45:48	32
FM07-S	2004-02-05 22:47:40	64
FM07-S	2004-02-05 22:50:56	16
FM07-S	2004-02-05 22:52:48	48
FM07-S	2004-02-07 13:45:28	8
FM07-S	2004-02-07 13:46:16	32
FM07-S	2004-02-07 13:48:16	72
FM07-S	2004-02-07 13:57:44	72
FM07-S	2004-02-07 14:00:32	40
FM07-S	2004-02-07 14:16:24	72
FM07-S	2004-02-07 14:19:04	88
FM07-S	2004-02-07 14:21:04	56
FM07-S	2004-02-07 14:41:28	72
FM07-S	2004-02-07 14:43:28	72
FM07-S	2004-02-07 14:45:20	64
FM07-S	2004-02-07 14:47:00	64
FM07-S	2004-02-07 14:51:04	72
FM07-S	2004-02-07 14:53:04	80
FM07-S	2004-02-07 15:00:48	64
FM07-S	2004-02-07 15:03:04	40
FM07-S	2004-02-07 15:03:44	8
FM07-S	2004-02-07 15:04:24	72
FM07-S	2004-02-07 15:06:16	80
FM07-S	2004-02-07 15:08:32	16
FM07-S	2004-02-07 15:47:04	16
FM07-S	2004-02-07 15:48:00	48
FM07-S	2004-02-07 15:49:20	16
FM07-S	2004-02-07 15:51:04	56
FM07-S	2004-02-07 15:53:12	8
FM07-S	2004-02-07 15:54:24	56
FM07-S	2004-02-07 15:56:00	16
FM07-S	2004-02-07 15:56:32	8
FM07-S	2004-02-07 15:57:20	8
FM07-S	2004-02-07 15:59:40	56
FM07-S	2004-02-07 16:03:04	64
FM07-S	2004-02-07 16:05:04	40
FM07-S	2004-02-07 16:08:16	32
FM07-S	2004-02-07 16:14:24	32
FM07-S	2004-02-07 16:15:28	16
FM07-S	2004-02-07 16:26:04	16
FM07-S	2004-02-07 16:28:32	24
FM07-S	2004-02-07 16:36:00	16
FM07-S	2004-02-07 16:37:12	32
FM07-S	2004-02-07 16:38:40	24
FM07-S	2004-02-07 17:29:20	16
FM07-S	2004-02-07 17:30:32	24
FM07-S	2004-02-07 17:31:44	16
FM07-S	2004-02-07 17:32:16	16
FM07-S	2004-02-07 17:33:12	56
FM07-S	2004-02-07 17:34:24	16
FM07-S	2004-02-07 17:36:00	24
FM07-S	2004-02-07 17:36:48	40
FM07-S	2004-02-07 17:38:24	40
FM07-S	2004-02-07 17:41:28	32
FM07-S	2004-02-07 17:43:12	32
FM07-S	2004-02-07 17:44:16	48
FM07-S	2004-02-07 18:40:20	32
FM07-S	2004-02-07 18:41:32	16
FM07-S	2004-02-07 18:44:48	24
FM07-S	2004-02-07 18:45:36	16
FM07-S	2004-02-07 18:47:36	16
FM07-S	2004-02-07 18:48:00	32
FM07-S	2004-02-07 18:49:04	32
FM07-S	2004-02-07 18:50:00	24
FM07-S	2004-02-07 18:50:56	16
FM07-S	2004-02-07 18:51:28	32
FM07-S	2004-02-07 18:52:32	56
FM07-S	2004-02-07 18:54:08	56
FM07-S	2004-02-07 20:08:40	8
FM07-S	2004-02-07 20:10:40	32
FM07-S	2004-02-07 20:11:28	64
FM07-S	2004-02-07 20:13:20	8
FM07-S	2004-02-07 20:14:00	24
FM07-S	2004-02-07 20:14:56	40
FM07-S	2004-02-07 20:17:04	48
FM07-S	2004-02-07 20:18:08	24
FM07-S	2004-02-07 20:18:56	88
FM07-S	2004-02-07 20:21:12	104
FM07-S	2004-02-07 20:23:20	104
FM07-S	2004-02-07 20:25:36	48
FM07-S	2004-02-07 20:40:16	16
FM07-S	2004-02-07 20:40:40	16
FM07-S	2004-02-07 20:42:08	72
FM07-S	2004-02-07 20:43:52	96
FM07-S	2004-02-07 20:46:08	120
FM07-S	2004-02-07 20:48:48	120
FM07-S	2004-02-07 21:08:00	32
FM07-S	2004-02-07 21:08:56	32
FM07-S	2004-02-07 21:10:40	56
FM07-S	2004-02-07 21:57:44	56
FM07-S	2004-02-07 21:59:12	56
FM07-S	2004-02-07 22:11:28	16
FM07-S	2004-02-08 12:35:36	80
FM07-S	2004-02-08 12:39:24	64
FM07-S	2004-02-08 12:42:56	72
FM07-S	2004-02-08 12:46:08	56
FM07-S	2004-02-08 12:48:32	56
FM07-S	2004-02-08 13:47:44	56
FM07-S	2004-02-08 13:54:24	88
FM07-S	2004-02-08 13:56:32	40
FM07-S	2004-02-08 13:57:52	48
FM07-S	2004-02-08 13:59:44	56
FM07-S	2004-02-08 15:08:48	40
FM07-S	2004-02-08 15:10:16	80
FM07-S	2004-02-08 15:13:20	48
FM07-S	2004-02-08 15:15:44	8
FM07-S	2004-02-08 15:16:08	16
FM07-S	2004-02-08 15:17:04	32
FM07-S	2004-02-08 15:18:16	40
FM07-S	2004-02-08 15:20:00	48
FM07-S	2004-02-08 15:30:56	48
FM07-S	2004-02-08 15:42:04	104
FM07-S	2004-02-08 15:46:00	112
FM07-S	2004-02-08 15:48:16	56
FM07-S	2004-02-08 15:49:52	80
FM07-S	2004-02-08 15:52:00	120
FM07-S	2004-02-08 16:17:04	24
FM07-S	2004-02-08 16:18:40	40
FM07-S	2004-02-08 16:20:16	16
FM07-S	2004-02-08 17:55:00	16
FM07-S	2004-02-08 17:56:28	16
FM07-S	2004-02-08 18:00:32	16
FM07-S	2004-02-08 18:03:24	8
FM07-S	2004-02-08 18:03:48	8
FM07-S	2004-02-08 18:06:40	8
FM07-S	2004-02-08 20:45:52	48
FM07-S	2004-02-08 20:46:48	8
FM07-S	2004-02-08 20:46:56	16
FM07-S	2004-02-08 20:47:36	48
FM07-S	2004-02-08 20:48:48	32
FM07-S	2004-02-08 20:49:36	16
FM07-S	2004-02-08 20:50:16	40
FM07-S	2004-02-08 20:51:12	16
FM07-S	2004-02-08 20:51:28	40
FM07-S	2004-02-08 20:52:48	56
FM07-S	2004-02-08 20:54:08	40
FM07-S	2004-02-08 20:55:12	48
FM07-S	2004-02-08 20:56:40	48
FM07-S	2004-02-08 20:57:52	56
FM07-S	2004-02-08 20:59:12	48
FM07-S	2004-02-08 21:00:32	72
FM07-S	2004-02-08 21:03:20	40
FM07-S	2004-02-08 21:04:48	24
FM07-S	2004-02-08 21:13:36	40
FM07-S	2004-02-08 21:14:40	32
FM07-S	2004-02-08 21:15:12	8
FM07-S	2004-02-08 21:15:52	40
FM07-S	2004-02-08 21:16:56	72
FM07-S	2004-02-08 21:18:24	40
FM07-S	2004-02-08 21:48:32	48
FM07-S	2004-02-08 21:49:44	40
FM07-S	2004-02-08 21:50:40	48
FM07-S	2004-02-08 21:56:32	32
FM07-S	2004-02-08 21:57:12	48
FM07-S	2004-02-08 21:58:24	48
FM07-S	2004-02-08 22:00:08	16
FM07-S	2004-02-08 22:00:48	32
FM07-S	2004-02-08 22:01:52	48
FM07-S	2004-02-08 22:02:56	48
FM07-S	2004-02-08 22:04:16	72
FM07-S	2004-02-08 22:06:08	56
FM07-S	2004-02-08 22:07:44	40
FM07-S	2004-02-08 22:08:56	40
FM07-S	2004-02-08 22:10:08	8
FM07-S	2004-02-08 22:19:36	32
FM07-S	2004-02-08 22:20:40	40
FM07-S	2004-02-08 22:21:52	16
FM07-S	2004-02-08 22:22:16	24
FM07-S	2004-02-08 22:23:12	56
FM07-S	2004-02-08 22:24:48	56
FM07-S	2004-02-08 22:26:48	32
FM07-S	2004-02-08 22:28:00	64
FM07-S	2004-02-08 22:29:36	64
FM07-S	2004-02-08 22:31:20	48
FM07-S	2004-02-08 22:32:40	64
FM07-S	2004-02-08 22:34:08	64
FM07-S	2004-02-08 22:46:08	80
FM07-S	2004-02-08 22:48:00	64
FM07-S	2004-02-08 22:49:36	64
FM07-S	2004-02-08 22:51:20	64
FM07-S	2004-02-08 22:54:00	88
FM07-S	2004-02-08 22:56:32	80
FM07-S	2004-02-08 22:58:24	64
FM07-S	2004-02-08 23:00:08	56
FM07-S	2004-02-08 23:01:36	72
FM07-S	2004-02-08 23:03:36	72
FM07-S	2004-02-08 23:05:20	72
FM07-S	2004-02-08 23:07:12	48
FM07-S	2004-02-08 23:08:56	64
FM07-S	2004-02-08 23:10:32	56
FM07-S	2004-02-08 23:12:00	72
FM07-S	2004-02-08 23:13:52	64
FM07-S	2004-02-08 23:24:00	64
FM07-S	2004-02-08 23:25:36	48
FM07-S	2004-02-08 23:27:12	32
FM07-S	2004-02-08 23:28:52	8
FM07-S	2004-02-08 23:31:12	16
FM07-S	2004-02-08 23:32:16	40
FM07-S	2004-02-08 23:33:52	40
FM07-S	2004-02-08 23:35:04	32
FM07-S	2004-02-08 23:35:44	8
FM07-S	2004-02-08 23:36:40	40
FM07-S	2004-02-08 23:37:52	40
FM07-S	2004-02-09 16:37:44	24
FM07-S	2004-02-09 16:38:16	40
FM07-S	2004-02-09 16:39:28	56
FM07-S	2004-02-09 16:41:28	16
FM07-S	2004-02-09 16:41:52	24
FM07-S	2004-02-09 16:42:40	40
FM07-S	2004-02-09 18:20:24	24
FM07-S	2004-02-09 18:21:04	24
FM07-S	2004-02-09 18:22:40	24
FM07-S	2004-02-09 18:24:32	8
FM07-S	2004-02-09 18:43:52	24
FM07-S	2004-02-09 18:44:16	8
FM07-S	2004-02-09 18:44:48	32
FM07-S	2004-02-09 18:45:52	32
FM07-S	2004-02-09 18:47:28	40
FM07-S	2004-02-09 18:48:48	48
FM07-S	2004-02-09 18:50:36	16
FM07-S	2004-02-09 18:53:52	24
FM07-S	2004-02-09 18:54:56	16
FM07-S	2004-02-09 18:55:52	32
FM07-S	2004-02-09 18:56:48	32
FM07-S	2004-02-09 18:57:52	48
FM07-S	2004-02-09 18:59:12	64
FM07-S	2004-02-09 19:00:48	16
FM07-S	2004-02-09 19:01:36	16
FM07-S	2004-02-09 19:02:08	48
FM07-S	2004-02-09 19:03:20	8
FM07-S	2004-02-09 19:03:44	8
FM07-S	2004-02-09 19:21:28	56
FM07-S	2004-02-09 19:22:48	104
FM07-S	2004-02-09 19:25:04	88
FM07-S	2004-02-09 19:27:20	96
FM07-S	2004-02-09 19:29:20	112
FM07-S	2004-02-09 19:31:44	112
FM07-S	2004-02-09 19:34:04	104
FM07-S	2004-02-09 19:39:36	32
FM07-S	2004-02-09 19:40:32	16
FM07-S	2004-02-09 19:41:20	8
FM07-S	2004-02-09 19:41:36	32
FM07-S	2004-02-09 19:42:24	24
FM07-S	2004-02-09 20:32:32	24
FM07-S	2004-02-09 20:33:28	16
FM07-S	2004-02-09 20:34:08	32
FM07-S	2004-02-09 20:35:04	40
FM07-S	2004-02-09 20:36:00	16
FM07-S	2004-02-09 20:37:04	32
FM07-S	2004-02-09 20:38:16	56
FM07-S	2004-02-09 20:39:52	40
FM07-S	2004-02-09 20:40:48	8
FM07-S	2004-02-09 20:42:00	56
FM07-S	2004-02-09 20:43:12	40
FM07-S	2004-02-09 20:44:16	48
FM07-S	2004-02-09 21:24:48	32
FM07-S	2004-02-09 21:26:48	32
FM07-S	2004-02-09 21:27:44	40
FM07-S	2004-02-09 21:29:12	40
FM07-S	2004-02-09 21:30:08	40
FM07-S	2004-02-09 21:31:12	56
FM07-S	2004-02-09 21:32:48	24
FM07-S	2004-02-09 21:33:12	8
FM07-S	2004-02-09 21:33:52	24
FM07-S	2004-02-09 21:35:20	8
FM07-S	2004-02-09 21:36:00	72
FM07-S	2004-02-09 21:37:36	72
FM07-S	2004-02-09 21:58:56	40
FM07-S	2004-02-09 22:00:00	40
FM07-S	2004-02-09 22:01:04	32
FM07-S	2004-02-09 22:02:16	40
FM07-S	2004-02-09 22:03:20	48
FM07-S	2004-02-09 22:05:04	16
FM07-S	2004-02-09 22:44:48	48
FM07-S	2004-02-09 22:46:08	48
FM07-S	2004-02-09 22:47:28	40
FM07-S	2004-02-09 22:48:56	16
FM07-S	2004-02-09 22:49:36	48
FM07-S	2004-02-09 22:50:56	40
FM07-S	2004-02-09 22:52:16	24
FM07-S	2004-02-09 22:53:28	8
FM07-S	2004-02-09 22:55:12	16
FM07-S	2004-02-09 22:56:08	16
FM07-S	2004-02-09 22:57:28	16
FM07-S	2004-02-09 22:58:24	16
FM07-S	2004-02-09 22:59:04	8
FM07-S	2004-02-09 22:59:36	40
FM07-S	2004-02-09 23:00:48	16
FM07-S	2004-02-09 23:02:16	32
FM07-S	2004-02-09 23:02:48	8
FM07-S	2004-02-09 23:03:28	8
FM07-S	2004-02-09 23:03:44	32
FM07-S	2004-02-09 23:04:56	48
FM07-S	2004-02-09 23:06:24	48
FM07-S	2004-02-09 23:08:00	24
FM07-S	2004-02-09 23:09:04	32
FM07-S	2004-02-09 23:10:08	8
[truncated: 14,816 more rows]
