# Supplementary material for: Putting the behavior into animal movement modeling: Improved activity budgets from use of ancillary tag information
Source: Ecol Evol. 2016 Oct 20;6(22):8243–55. doi: 10.1002/ece3.2530 (PMC5108274; doi:10.1002/ece3.2530)
Supplement: Supplementary file 13 [file ECE3-6-8243-s013.csv]

id	gmt	lc	lon	lat
FM07-S	2003-12-24 21:20:00	3	73.71	-53.1
FM07-S	2003-12-24 22:02:00	0	73.775	-53.103
FM07-S	2003-12-25 00:03:00	2	73.729	-53.114
FM07-S	2003-12-25 04:06:00	3	73.734	-53.113
FM07-S	2003-12-25 04:31:00	A	73.724	-53.116
FM07-S	2003-12-25 04:38:00	2	73.733	-53.115
FM07-S	2003-12-25 06:09:00	3	73.731	-53.113
FM07-S	2003-12-25 06:20:00	3	73.733	-53.112
FM07-S	2003-12-25 11:01:00	B	73.847	-53.107
FM07-S	2003-12-25 14:30:00	A	73.775	-53.16
FM07-S	2003-12-25 16:11:00	0	73.855	-53.135
FM07-S	2003-12-25 20:05:00	3	73.729	-53.11
FM07-S	2003-12-26 00:43:00	2	73.72	-53.11
FM07-S	2003-12-26 03:01:00	B	73.823	-53.005
FM07-S	2003-12-26 04:20:00	0	73.721	-53.111
FM07-S	2003-12-26 04:25:00	3	73.729	-53.112
FM07-S	2003-12-26 04:37:00	B	73.727	-53.106
FM07-S	2003-12-26 06:07:00	1	73.743	-53.111
FM07-S	2003-12-26 07:01:00	B	73.686	-53.125
FM07-S	2003-12-26 10:37:00	2	73.735	-53.114
FM07-S	2003-12-26 12:47:00	A	73.719	-53.113
FM07-S	2003-12-26 14:17:00	1	73.731	-53.114
FM07-S	2003-12-26 21:01:00	B	73.859	-52.751
FM07-S	2003-12-26 22:40:00	3	73.732	-53.112
FM07-S	2003-12-27 03:03:00	1	73.757	-53.109
FM07-S	2003-12-27 03:21:00	1	73.736	-53.11
FM07-S	2003-12-27 04:09:00	1	73.715	-53.122
FM07-S	2003-12-27 04:14:00	2	73.725	-53.118
FM07-S	2003-12-27 05:03:00	2	73.749	-53.115
FM07-S	2003-12-27 07:23:00	B	73.91	-53.144
FM07-S	2003-12-27 09:06:00	1	73.734	-53.123
FM07-S	2003-12-27 09:09:00	3	73.732	-53.116
FM07-S	2003-12-27 09:11:00	0	73.735	-53.124
FM07-S	2003-12-27 10:44:00	3	73.737	-53.118
FM07-S	2003-12-27 11:14:00	1	73.738	-53.116
FM07-S	2003-12-27 12:54:00	0	73.733	-53.11
FM07-S	2003-12-27 13:10:00	0	73.781	-53.12
FM07-S	2003-12-27 14:50:00	1	73.742	-53.147
FM07-S	2003-12-27 17:24:00	1	73.745	-53.116
FM07-S	2003-12-27 23:02:00	1	73.755	-53.134
FM07-S	2003-12-28 01:08:00	3	73.74	-53.116
FM07-S	2003-12-28 02:47:00	1	73.764	-53.106
FM07-S	2003-12-28 04:40:00	3	73.735	-53.117
FM07-S	2003-12-28 07:17:00	1	73.738	-53.115
FM07-S	2003-12-28 08:56:00	2	73.734	-53.118
FM07-S	2003-12-28 09:20:00	A	73.738	-53.116
FM07-S	2003-12-28 10:56:00	1	73.726	-53.11
FM07-S	2003-12-28 10:57:00	2	73.725	-53.109
FM07-S	2003-12-28 17:10:00	A	73.751	-53.122
FM07-S	2003-12-28 21:10:00	0	73.689	-53.109
FM07-S	2003-12-28 22:52:00	A	73.717	-53.105
FM07-S	2003-12-29 00:54:00	3	73.728	-53.114
FM07-S	2003-12-29 01:10:00	A	73.725	-53.112
FM07-S	2003-12-29 08:46:00	2	73.745	-53.117
FM07-S	2003-12-29 09:20:00	3	73.736	-53.116
FM07-S	2003-12-29 15:16:00	2	73.738	-53.116
FM07-S	2003-12-29 17:23:00	B	73.865	-52.797
FM07-S	2003-12-30 04:03:00	B	73.707	-52.62
FM07-S	2003-12-30 05:09:00	A	73.969	-52.854
FM07-S	2003-12-30 07:13:00	A	74.096	-52.809
FM07-S	2003-12-30 11:11:00	B	74.361	-52.751
FM07-S	2003-12-30 12:14:00	2	74.462	-52.744
FM07-S	2003-12-31 02:02:00	B	74.823	-52.596
FM07-S	2003-12-31 02:37:00	B	74.809	-52.574
FM07-S	2003-12-31 03:29:00	B	74.761	-52.572
FM07-S	2003-12-31 10:03:00	B	74.702	-52.522
FM07-S	2004-01-01 02:20:00	B	74.939	-52.505
FM07-S	2004-01-01 08:10:00	B	74.823	-52.469
FM07-S	2004-01-01 12:02:00	B	74.968	-52.509
FM07-S	2004-01-01 16:13:00	B	74.853	-52.473
FM07-S	2004-01-02 04:24:00	A	75.108	-52.55
FM07-S	2004-01-02 04:29:00	B	75.12	-52.556
FM07-S	2004-01-02 05:05:00	A	75.176	-52.643
FM07-S	2004-01-02 06:06:00	2	75.14	-52.569
FM07-S	2004-01-02 06:08:00	3	75.144	-52.57
FM07-S	2004-01-02 13:22:00	B	75.627	-52.759
FM07-S	2004-01-02 21:54:00	A	76.123	-52.999
FM07-S	2004-01-03 11:23:00	B	76.842	-53.532
FM07-S	2004-01-03 21:04:00	B	77.184	-53.89
FM07-S	2004-01-04 11:10:00	B	78.127	-54.465
FM07-S	2004-01-04 15:10:00	B	78.025	-54.407
FM07-S	2004-01-05 08:08:00	B	78.704	-54.74
FM07-S	2004-01-05 12:36:00	B	78.644	-54.747
FM07-S	2004-01-06 00:22:00	B	78.964	-55.019
FM07-S	2004-01-06 01:16:00	B	79.032	-55.072
FM07-S	2004-01-06 12:27:00	A	79.634	-55.63
FM07-S	2004-01-07 04:10:00	2	80.432	-56.415
FM07-S	2004-01-07 12:13:00	B	80.825	-56.744
FM07-S	2004-01-07 19:14:00	B	80.972	-56.873
FM07-S	2004-01-08 00:25:00	B	81.043	-57.131
FM07-S	2004-01-08 14:21:00	B	81.113	-57.648
FM07-S	2004-01-08 18:03:00	1	81.485	-57.757
FM07-S	2004-01-09 08:22:00	B	82.009	-58.526
FM07-S	2004-01-09 22:14:00	B	82.793	-59.046
FM07-S	2004-01-10 02:05:00	B	83.071	-59.23
FM07-S	2004-01-10 03:10:00	B	83.16	-59.301
FM07-S	2004-01-10 10:13:00	A	83.196	-59.327
FM07-S	2004-01-10 20:20:00	B	83.56	-59.552
FM07-S	2004-01-11 04:16:00	B	84.103	-59.878
FM07-S	2004-01-11 06:03:00	B	84.237	-59.988
FM07-S	2004-01-11 08:04:00	B	84.388	-60.062
FM07-S	2004-01-11 09:17:00	A	84.338	-60.014
FM07-S	2004-01-11 21:05:00	B	85.161	-60.486
FM07-S	2004-01-12 06:04:00	B	85.628	-60.754
FM07-S	2004-01-12 07:05:00	A	85.515	-60.752
FM07-S	2004-01-12 07:17:00	B	85.55	-60.745
FM07-S	2004-01-12 14:33:00	B	85.358	-60.87
FM07-S	2004-01-12 23:10:00	A	85.44	-61.058
FM07-S	2004-01-13 18:04:00	B	85.1	-61.744
FM07-S	2004-01-14 02:25:00	B	85.235	-62.096
FM07-S	2004-01-14 04:30:00	B	85.263	-62.053
FM07-S	2004-01-14 06:11:00	B	85.249	-62.035
FM07-S	2004-01-14 12:24:00	B	85.33	-62.066
FM07-S	2004-01-14 13:13:00	A	85.247	-62.059
FM07-S	2004-01-14 16:28:00	B	85.36	-62.049
FM07-S	2004-01-14 21:16:00	B	85.36	-62.201
FM07-S	2004-01-14 23:03:00	B	85.227	-62.297
FM07-S	2004-01-15 00:09:00	B	85.536	-62.32
FM07-S	2004-01-15 03:23:00	B	85.428	-62.475
FM07-S	2004-01-15 09:22:00	B	85.74	-62.641
FM07-S	2004-01-15 10:29:00	A	85.242	-62.666
FM07-S	2004-01-15 12:17:00	B	85.854	-62.716
FM07-S	2004-01-15 22:43:00	B	85.615	-63.105
FM07-S	2004-01-16 04:04:00	B	85.702	-63.362
FM07-S	2004-01-16 04:31:00	B	85.718	-63.371
FM07-S	2004-01-16 04:39:00	B	85.69	-63.403
FM07-S	2004-01-16 06:11:00	B	85.712	-63.474
FM07-S	2004-01-16 10:17:00	0	85.727	-63.542
FM07-S	2004-01-16 10:20:00	B	85.713	-63.538
FM07-S	2004-01-16 11:12:00	3	85.777	-63.548
FM07-S	2004-01-16 12:15:00	B	85.792	-63.548
FM07-S	2004-01-16 17:53:00	A	85.737	-63.514
FM07-S	2004-01-16 21:01:00	B	85.4	-63.57
FM07-S	2004-01-17 00:16:00	B	85.766	-63.536
FM07-S	2004-01-17 05:02:00	B	85.756	-63.531
FM07-S	2004-01-17 05:08:00	B	85.737	-63.518
FM07-S	2004-01-17 08:12:00	0	85.752	-63.517
FM07-S	2004-01-17 09:08:00	1	85.757	-63.51
FM07-S	2004-01-17 10:06:00	B	85.752	-63.495
FM07-S	2004-01-17 19:05:00	A	85.817	-63.478
FM07-S	2004-01-18 00:35:00	B	85.841	-63.471
FM07-S	2004-01-18 01:19:00	B	85.85	-63.476
FM07-S	2004-01-18 02:09:00	B	85.871	-63.546
FM07-S	2004-01-18 03:16:00	B	85.842	-63.481
FM07-S	2004-01-18 04:05:00	1	85.846	-63.476
FM07-S	2004-01-18 05:03:00	B	85.853	-63.476
FM07-S	2004-01-18 06:13:00	2	85.85	-63.481
FM07-S	2004-01-18 07:09:00	A	85.843	-63.482
FM07-S	2004-01-18 08:26:00	B	85.806	-63.515
FM07-S	2004-01-18 08:49:00	A	85.812	-63.525
FM07-S	2004-01-18 09:07:00	B	85.835	-63.532
FM07-S	2004-01-18 09:34:00	2	85.834	-63.557
FM07-S	2004-01-18 09:52:00	B	85.792	-63.544
FM07-S	2004-01-18 09:57:00	A	85.79	-63.564
FM07-S	2004-01-18 15:04:00	B	85.665	-63.716
FM07-S	2004-01-18 21:37:00	3	85.408	-63.785
FM07-S	2004-01-18 22:10:00	A	85.371	-63.809
FM07-S	2004-01-18 22:28:00	1	85.374	-63.828
FM07-S	2004-01-18 22:31:00	B	85.348	-63.826
FM07-S	2004-01-18 23:44:00	B	85.291	-63.877
FM07-S	2004-01-18 23:50:00	B	85.271	-63.855
FM07-S	2004-01-19 00:06:00	B	85.212	-63.885
FM07-S	2004-01-19 05:29:00	0	84.552	-64.059
FM07-S	2004-01-19 07:12:00	A	84.347	-64.052
FM07-S	2004-01-19 10:29:00	B	83.983	-64.108
FM07-S	2004-01-19 11:45:00	B	83.995	-64.136
FM07-S	2004-01-19 12:49:00	A	83.994	-64.139
FM07-S	2004-01-19 13:48:00	B	84.03	-64.15
FM07-S	2004-01-19 15:27:00	A	84.021	-64.159
FM07-S	2004-01-19 16:09:00	3	83.976	-64.156
FM07-S	2004-01-19 21:08:00	1	83.703	-64.2
FM07-S	2004-01-19 22:03:00	A	83.709	-64.188
FM07-S	2004-01-20 01:14:00	2	83.734	-64.215
FM07-S	2004-01-20 04:12:00	B	83.439	-64.309
FM07-S	2004-01-20 05:17:00	A	83.859	-64.224
FM07-S	2004-01-20 07:32:00	2	83.916	-64.225
FM07-S	2004-01-20 08:04:00	B	83.954	-64.24
FM07-S	2004-01-20 09:11:00	2	83.93	-64.23
FM07-S	2004-01-20 10:24:00	B	83.938	-64.227
FM07-S	2004-01-20 11:10:00	3	83.943	-64.227
FM07-S	2004-01-20 11:20:00	2	83.946	-64.227
FM07-S	2004-01-20 18:28:00	B	84.371	-64.482
FM07-S	2004-01-20 20:44:00	0	83.74	-64.228
FM07-S	2004-01-20 22:23:00	A	84.125	-64.261
FM07-S	2004-01-20 23:23:00	1	84.121	-64.264
FM07-S	2004-01-21 00:06:00	2	84.102	-64.269
FM07-S	2004-01-21 01:04:00	1	84.09	-64.278
FM07-S	2004-01-21 01:09:00	2	84.085	-64.269
FM07-S	2004-01-21 04:18:00	B	83.752	-64.364
FM07-S	2004-01-21 06:04:00	B	83.92	-64.233
FM07-S	2004-01-21 08:19:00	B	83.931	-64.304
FM07-S	2004-01-21 10:04:00	0	84.09	-64.274
FM07-S	2004-01-21 12:06:00	2	83.97	-64.257
FM07-S	2004-01-21 13:15:00	B	83.91	-64.239
FM07-S	2004-01-21 14:22:00	0	83.991	-64.234
FM07-S	2004-01-21 15:21:00	2	84.021	-64.223
FM07-S	2004-01-21 20:17:00	B	83.879	-64.208
FM07-S	2004-01-22 04:06:00	B	83.765	-64.361
FM07-S	2004-01-22 06:49:00	B	83.778	-64.402
FM07-S	2004-01-22 07:15:00	B	83.767	-64.422
FM07-S	2004-01-22 08:53:00	B	83.719	-64.491
FM07-S	2004-01-22 12:14:00	2	83.602	-64.661
FM07-S	2004-01-22 12:28:00	B	83.583	-64.666
FM07-S	2004-01-22 21:40:00	B	83.008	-64.954
FM07-S	2004-01-22 23:10:00	A	83.004	-64.951
FM07-S	2004-01-23 01:55:00	B	83.02	-64.946
FM07-S	2004-01-23 01:57:00	A	83.044	-64.942
FM07-S	2004-01-23 02:51:00	A	82.975	-64.97
FM07-S	2004-01-23 04:05:00	A	83.002	-64.941
FM07-S	2004-01-23 06:12:00	A	83.012	-64.934
FM07-S	2004-01-23 06:26:00	A	83.013	-64.927
FM07-S	2004-01-23 07:18:00	B	83.006	-64.947
FM07-S	2004-01-23 07:27:00	A	83.011	-64.936
FM07-S	2004-01-23 08:04:00	B	83.003	-64.939
FM07-S	2004-01-23 08:33:00	B	82.962	-64.927
FM07-S	2004-01-23 09:06:00	B	82.975	-64.945
FM07-S	2004-01-23 09:39:00	A	83.003	-64.902
FM07-S	2004-01-23 21:09:00	B	83.039	-65.187
FM07-S	2004-01-23 22:10:00	B	83.034	-65.234
FM07-S	2004-01-23 23:52:00	B	82.961	-65.296
FM07-S	2004-01-24 00:33:00	B	82.9	-65.319
FM07-S	2004-01-24 02:15:00	1	82.876	-65.337
FM07-S	2004-01-24 04:24:00	A	82.912	-65.338
FM07-S	2004-01-24 05:22:00	B	82.907	-65.349
FM07-S	2004-01-24 06:04:00	B	82.887	-65.358
FM07-S	2004-01-24 07:06:00	A	82.899	-65.342
FM07-S	2004-01-24 07:16:00	2	82.891	-65.342
FM07-S	2004-01-24 09:21:00	A	82.853	-65.344
FM07-S	2004-01-24 10:15:00	B	82.794	-65.352
FM07-S	2004-01-24 10:20:00	A	82.835	-65.356
FM07-S	2004-01-24 11:27:00	A	82.835	-65.384
FM07-S	2004-01-24 12:39:00	B	82.768	-65.407
FM07-S	2004-01-24 13:08:00	2	82.778	-65.44
FM07-S	2004-01-24 14:21:00	B	82.684	-65.412
FM07-S	2004-01-24 15:24:00	B	82.718	-65.506
FM07-S	2004-01-24 19:20:00	A	82.676	-65.648
FM07-S	2004-01-25 01:10:00	2	82.563	-65.68
FM07-S	2004-01-25 02:48:00	B	82.569	-65.689
FM07-S	2004-01-25 04:30:00	2	82.471	-65.701
FM07-S	2004-01-25 05:04:00	1	82.475	-65.707
FM07-S	2004-01-25 05:10:00	2	82.462	-65.709
FM07-S	2004-01-25 05:20:00	3	82.466	-65.709
FM07-S	2004-01-25 06:42:00	3	82.454	-65.717
FM07-S	2004-01-25 07:05:00	3	82.453	-65.719
FM07-S	2004-01-25 07:20:00	2	82.45	-65.718
FM07-S	2004-01-25 09:22:00	B	82.448	-65.642
FM07-S	2004-01-25 10:27:00	B	82.37	-65.724
FM07-S	2004-01-25 10:39:00	B	82.449	-65.721
FM07-S	2004-01-25 11:04:00	2	82.428	-65.711
FM07-S	2004-01-25 19:11:00	2	82.262	-65.719
FM07-S	2004-01-25 20:26:00	B	82.12	-65.673
FM07-S	2004-01-25 22:34:00	A	82.255	-65.728
FM07-S	2004-01-26 00:46:00	1	82.233	-65.726
FM07-S	2004-01-26 01:22:00	A	82.25	-65.705
FM07-S	2004-01-26 02:26:00	A	82.257	-65.712
FM07-S	2004-01-26 03:18:00	0	82.3	-65.688
FM07-S	2004-01-26 04:40:00	3	82.21	-65.707
FM07-S	2004-01-26 05:02:00	A	82.15	-65.722
FM07-S	2004-01-26 05:11:00	3	82.198	-65.706
FM07-S	2004-01-26 06:35:00	1	82.176	-65.713
FM07-S	2004-01-26 06:48:00	1	82.169	-65.713
FM07-S	2004-01-26 07:14:00	3	82.171	-65.712
FM07-S	2004-01-26 07:20:00	2	82.161	-65.709
FM07-S	2004-01-26 08:34:00	1	82.157	-65.716
FM07-S	2004-01-26 08:37:00	A	82.14	-65.716
FM07-S	2004-01-26 08:50:00	B	82.16	-65.699
FM07-S	2004-01-26 09:02:00	B	82.151	-65.716
FM07-S	2004-01-26 10:38:00	0	82.218	-65.735
FM07-S	2004-01-26 11:20:00	2	82.128	-65.717
FM07-S	2004-01-26 15:14:00	1	82.034	-65.709
FM07-S	2004-01-26 22:40:00	2	81.893	-65.702
FM07-S	2004-01-26 23:17:00	0	81.927	-65.713
FM07-S	2004-01-27 00:04:00	2	81.913	-65.727
FM07-S	2004-01-27 01:22:00	2	81.891	-65.726
FM07-S	2004-01-27 02:04:00	2	81.89	-65.724
FM07-S	2004-01-27 03:06:00	3	81.873	-65.724
FM07-S	2004-01-27 03:16:00	2	81.861	-65.717
FM07-S	2004-01-27 04:15:00	1	81.874	-65.719
FM07-S	2004-01-27 05:04:00	2	81.844	-65.71
FM07-S	2004-01-27 06:25:00	A	81.843	-65.711
FM07-S	2004-01-27 06:35:00	1	81.809	-65.714
FM07-S	2004-01-27 08:15:00	1	81.776	-65.716
FM07-S	2004-01-27 08:23:00	1	81.808	-65.69
FM07-S	2004-01-27 08:39:00	2	81.804	-65.693
FM07-S	2004-01-27 10:15:00	3	81.747	-65.704
FM07-S	2004-01-27 10:17:00	2	81.748	-65.702
FM07-S	2004-01-27 13:04:00	2	81.693	-65.699
FM07-S	2004-01-27 13:10:00	1	81.681	-65.682
FM07-S	2004-01-27 17:06:00	A	81.694	-65.621
FM07-S	2004-01-27 18:10:00	1	81.547	-65.682
FM07-S	2004-01-27 21:14:00	2	81.589	-65.719
FM07-S	2004-01-27 22:17:00	B	81.615	-65.596
FM07-S	2004-01-27 23:31:00	A	81.505	-65.632
FM07-S	2004-01-28 06:14:00	B	81.474	-65.668
FM07-S	2004-01-28 06:46:00	B	81.75	-65.57
FM07-S	2004-01-28 08:10:00	3	81.448	-65.675
FM07-S	2004-01-28 10:02:00	B	81.381	-65.674
FM07-S	2004-01-28 11:09:00	3	81.343	-65.691
FM07-S	2004-01-28 13:11:00	1	81.295	-65.696
FM07-S	2004-01-28 14:26:00	0	81.374	-65.72
FM07-S	2004-01-28 16:43:00	2	81.199	-65.704
FM07-S	2004-01-28 18:39:00	3	81.206	-65.7
FM07-S	2004-01-28 20:21:00	3	81.15	-65.711
FM07-S	2004-01-28 22:03:00	1	81.144	-65.709
FM07-S	2004-01-28 23:34:00	A	81.092	-65.709
FM07-S	2004-01-28 23:40:00	A	81.119	-65.7
FM07-S	2004-01-29 04:38:00	B	80.584	-65.796
FM07-S	2004-01-29 06:11:00	A	81.281	-65.651
FM07-S	2004-01-29 07:27:00	A	81.041	-65.663
FM07-S	2004-01-29 08:12:00	2	81.061	-65.668
FM07-S	2004-01-29 09:06:00	B	81.336	-65.606
FM07-S	2004-01-29 10:04:00	B	81.069	-65.543
FM07-S	2004-01-29 11:08:00	1	81.143	-65.718
FM07-S	2004-01-29 14:05:00	2	81.116	-65.697
FM07-S	2004-01-29 18:12:00	2	81.12	-65.7
FM07-S	2004-01-29 22:06:00	1	81.101	-65.702
FM07-S	2004-01-30 02:25:00	1	81.019	-65.717
FM07-S	2004-01-30 02:28:00	A	81.019	-65.714
FM07-S	2004-01-30 04:06:00	3	81.025	-65.725
FM07-S	2004-01-30 04:08:00	1	81.033	-65.723
FM07-S	2004-01-30 04:24:00	A	81.005	-65.712
FM07-S	2004-01-30 06:06:00	1	81.018	-65.734
FM07-S	2004-01-30 06:14:00	1	81.018	-65.733
FM07-S	2004-01-30 06:21:00	3	81.007	-65.732
FM07-S	2004-01-30 07:06:00	2	81.01	-65.738
FM07-S	2004-01-30 07:24:00	B	81.022	-65.731
FM07-S	2004-01-30 08:02:00	A	81.016	-65.745
FM07-S	2004-01-30 09:37:00	B	81.046	-65.745
FM07-S	2004-01-30 12:04:00	A	81.037	-65.739
FM07-S	2004-01-30 13:43:00	3	80.959	-65.753
FM07-S	2004-01-30 14:06:00	1	80.946	-65.777
FM07-S	2004-01-30 15:21:00	3	80.929	-65.759
FM07-S	2004-01-30 23:14:00	0	80.786	-65.78
FM07-S	2004-01-31 04:16:00	B	80.392	-65.705
FM07-S	2004-01-31 06:40:00	B	80.481	-65.836
FM07-S	2004-01-31 08:25:00	B	80.754	-65.592
FM07-S	2004-01-31 12:14:00	3	80.809	-65.694
FM07-S	2004-01-31 14:19:00	3	80.769	-65.7
FM07-S	2004-01-31 16:02:00	A	80.737	-65.698
FM07-S	2004-02-01 04:08:00	B	80.52	-65.624
FM07-S	2004-02-01 06:20:00	B	80.527	-65.616
FM07-S	2004-02-01 07:02:00	B	80.555	-65.573
FM07-S	2004-02-01 07:10:00	3	80.531	-65.602
FM07-S	2004-02-01 07:22:00	2	80.555	-65.599
FM07-S	2004-02-01 08:17:00	B	80.539	-65.602
FM07-S	2004-02-01 09:07:00	1	80.531	-65.601
FM07-S	2004-02-01 10:16:00	B	80.48	-65.618
FM07-S	2004-02-01 10:18:00	3	80.497	-65.623
FM07-S	2004-02-01 13:20:00	0	80.575	-65.69
FM07-S	2004-02-01 14:04:00	1	80.602	-65.673
FM07-S	2004-02-01 16:14:00	3	80.637	-65.65
FM07-S	2004-02-01 18:02:00	B	80.776	-65.692
FM07-S	2004-02-01 19:11:00	A	80.754	-65.691
FM07-S	2004-02-02 00:07:00	B	80.775	-65.554
FM07-S	2004-02-02 06:17:00	B	80.538	-65.558
FM07-S	2004-02-02 06:43:00	B	80.75	-65.627
FM07-S	2004-02-02 07:38:00	B	80.61	-65.561
FM07-S	2004-02-02 07:53:00	A	80.579	-65.539
FM07-S	2004-02-02 08:21:00	B	80.48	-65.532
FM07-S	2004-02-02 09:20:00	B	80.588	-65.555
FM07-S	2004-02-02 11:14:00	3	80.52	-65.565
FM07-S	2004-02-02 12:11:00	B	80.515	-65.55
FM07-S	2004-02-02 14:12:00	3	80.538	-65.55
FM07-S	2004-02-02 15:11:00	1	80.543	-65.532
FM07-S	2004-02-02 19:21:00	2	80.595	-65.519
FM07-S	2004-02-02 20:24:00	A	80.564	-65.488
FM07-S	2004-02-02 21:04:00	0	80.375	-65.548
FM07-S	2004-02-02 22:06:00	2	80.597	-65.501
FM07-S	2004-02-02 23:13:00	1	80.603	-65.484
FM07-S	2004-02-03 00:24:00	A	80.605	-65.458
FM07-S	2004-02-03 02:13:00	B	80.442	-65.391
FM07-S	2004-02-03 03:07:00	B	80.408	-65.362
FM07-S	2004-02-03 04:14:00	B	80.33	-65.385
FM07-S	2004-02-03 05:19:00	A	80.364	-65.385
FM07-S	2004-02-03 06:21:00	A	80.351	-65.38
FM07-S	2004-02-03 08:04:00	B	80.371	-65.366
FM07-S	2004-02-03 08:19:00	B	80.362	-65.378
FM07-S	2004-02-03 09:11:00	2	80.331	-65.382
FM07-S	2004-02-03 10:28:00	B	80.327	-65.405
FM07-S	2004-02-03 10:49:00	1	80.344	-65.415
FM07-S	2004-02-03 11:22:00	3	80.272	-65.394
FM07-S	2004-02-03 12:11:00	2	80.274	-65.389
FM07-S	2004-02-03 13:18:00	A	80.234	-65.381
FM07-S	2004-02-03 18:43:00	0	80.276	-65.294
FM07-S	2004-02-03 23:22:00	1	80.283	-65.321
FM07-S	2004-02-04 00:11:00	1	80.311	-65.301
FM07-S	2004-02-04 02:11:00	B	79.784	-65.448
FM07-S	2004-02-04 03:48:00	B	80.074	-65.572
FM07-S	2004-02-04 06:22:00	B	80.194	-65.224
FM07-S	2004-02-04 08:02:00	A	80.266	-65.287
FM07-S	2004-02-04 09:40:00	2	80.253	-65.306
FM07-S	2004-02-04 10:08:00	A	80.241	-65.307
FM07-S	2004-02-04 10:15:00	A	80.27	-65.321
FM07-S	2004-02-04 12:07:00	A	80.258	-65.334
FM07-S	2004-02-04 12:38:00	B	80.273	-65.326
FM07-S	2004-02-04 13:00:00	A	80.282	-65.33
FM07-S	2004-02-04 13:25:00	A	80.285	-65.331
FM07-S	2004-02-04 13:27:00	B	80.293	-65.325
FM07-S	2004-02-04 13:48:00	A	80.266	-65.333
FM07-S	2004-02-04 14:45:00	0	80.259	-65.338
FM07-S	2004-02-04 15:08:00	2	80.252	-65.336
FM07-S	2004-02-04 21:16:00	1	80.156	-65.331
FM07-S	2004-02-05 01:51:00	1	80.224	-65.362
FM07-S	2004-02-05 02:22:00	B	80.254	-65.36
FM07-S	2004-02-05 05:10:00	A	80.2	-65.294
FM07-S	2004-02-05 06:11:00	1	80.189	-65.352
FM07-S	2004-02-05 08:10:00	3	80.162	-65.346
FM07-S	2004-02-05 10:03:00	B	80.187	-65.349
FM07-S	2004-02-05 11:06:00	1	80.149	-65.352
FM07-S	2004-02-05 13:07:00	1	80.094	-65.359
FM07-S	2004-02-05 13:24:00	A	80.067	-65.311
FM07-S	2004-02-05 15:06:00	B	79.926	-65.164
FM07-S	2004-02-05 17:04:00	0	80.023	-65.364
FM07-S	2004-02-05 18:10:00	B	80.124	-65.316
FM07-S	2004-02-05 22:09:00	2	80.058	-65.307
FM07-S	2004-02-05 23:14:00	A	79.938	-65.331
FM07-S	2004-02-06 03:02:00	0	79.802	-65.285
FM07-S	2004-02-06 03:05:00	B	79.786	-65.275
FM07-S	2004-02-06 04:18:00	A	79.808	-65.301
FM07-S	2004-02-06 05:11:00	B	79.789	-65.331
FM07-S	2004-02-06 06:04:00	B	79.763	-65.387
FM07-S	2004-02-06 08:03:00	B	79.764	-65.363
FM07-S	2004-02-06 08:08:00	B	79.758	-65.357
FM07-S	2004-02-06 10:11:00	B	79.756	-65.381
FM07-S	2004-02-06 11:04:00	B	79.809	-65.404
FM07-S	2004-02-06 11:23:00	B	79.869	-65.405
FM07-S	2004-02-06 14:20:00	2	80.021	-65.418
FM07-S	2004-02-06 14:22:00	1	79.993	-65.416
FM07-S	2004-02-06 16:04:00	2	80.016	-65.407
FM07-S	2004-02-06 23:19:00	A	80.079	-65.373
FM07-S	2004-02-07 01:04:00	2	80.118	-65.356
FM07-S	2004-02-07 01:16:00	3	80.125	-65.358
FM07-S	2004-02-07 02:24:00	B	79.71	-65.412
FM07-S	2004-02-07 04:06:00	1	80.146	-65.337
FM07-S	2004-02-07 06:16:00	1	80.072	-65.32
FM07-S	2004-02-07 06:24:00	2	80.116	-65.334
FM07-S	2004-02-07 12:37:00	1	80.171	-65.303
FM07-S	2004-02-07 20:07:00	B	80.112	-65.301
FM07-S	2004-02-08 01:06:00	3	80.017	-65.305
FM07-S	2004-02-08 02:23:00	0	80.362	-65.273
FM07-S	2004-02-08 09:13:00	1	79.794	-65.374
FM07-S	2004-02-08 09:18:00	0	79.774	-65.362
FM07-S	2004-02-08 10:19:00	3	79.765	-65.36
FM07-S	2004-02-08 11:03:00	A	79.786	-65.367
FM07-S	2004-02-08 12:13:00	3	79.712	-65.375
FM07-S	2004-02-08 12:25:00	B	79.703	-65.357
FM07-S	2004-02-08 14:09:00	3	79.642	-65.376
FM07-S	2004-02-08 15:19:00	1	79.628	-65.39
FM07-S	2004-02-08 17:31:00	1	79.538	-65.405
FM07-S	2004-02-08 18:12:00	2	79.54	-65.399
FM07-S	2004-02-08 19:39:00	B	79.486	-65.403
FM07-S	2004-02-08 19:50:00	B	79.534	-65.423
FM07-S	2004-02-08 21:19:00	A	79.479	-65.432
FM07-S	2004-02-09 00:14:00	B	79.487	-65.433
FM07-S	2004-02-09 02:20:00	B	79.433	-65.479
FM07-S	2004-02-09 04:09:00	B	79.485	-65.528
FM07-S	2004-02-09 05:10:00	B	79.405	-65.55
FM07-S	2004-02-09 06:37:00	B	79.314	-65.548
FM07-S	2004-02-09 07:19:00	1	79.418	-65.527
FM07-S	2004-02-09 08:19:00	B	79.408	-65.54
FM07-S	2004-02-09 09:02:00	B	79.436	-65.538
FM07-S	2004-02-09 10:09:00	3	79.407	-65.552
FM07-S	2004-02-09 11:37:00	3	79.405	-65.525
FM07-S	2004-02-09 12:21:00	B	79.452	-65.506
FM07-S	2004-02-09 13:13:00	2	79.447	-65.507
FM07-S	2004-02-09 17:17:00	1	79.35	-65.513
FM07-S	2004-02-09 18:15:00	0	79.332	-65.461
FM07-S	2004-02-09 22:09:00	0	79.292	-65.556
FM07-S	2004-02-10 00:13:00	B	79.238	-65.587
FM07-S	2004-02-10 01:30:00	B	79.154	-65.555
FM07-S	2004-02-10 07:07:00	B	79.117	-65.583
FM07-S	2004-02-10 08:27:00	B	79.151	-65.583
FM07-S	2004-02-10 09:06:00	B	79.089	-65.581
FM07-S	2004-02-10 10:06:00	2	79.089	-65.583
FM07-S	2004-02-10 10:12:00	2	79.091	-65.582
FM07-S	2004-02-10 10:21:00	A	79.105	-65.572
FM07-S	2004-02-10 11:13:00	A	79.127	-65.592
FM07-S	2004-02-10 11:23:00	1	79.148	-65.596
FM07-S	2004-02-10 12:05:00	1	79.119	-65.587
FM07-S	2004-02-10 15:09:00	0	79.121	-65.568
FM07-S	2004-02-10 16:11:00	2	79.1	-65.558
FM07-S	2004-02-10 19:31:00	1	79.052	-65.569
FM07-S	2004-02-10 21:43:00	A	79.699	-65.495
FM07-S	2004-02-11 01:09:00	A	79.048	-65.611
FM07-S	2004-02-11 02:14:00	B	79.062	-65.609
FM07-S	2004-02-11 02:32:00	B	79.082	-65.619
FM07-S	2004-02-11 03:09:00	B	79.055	-65.619
FM07-S	2004-02-11 05:09:00	1	79.045	-65.605
FM07-S	2004-02-11 05:29:00	A	79.039	-65.606
FM07-S	2004-02-11 06:04:00	B	79.051	-65.604
FM07-S	2004-02-11 08:03:00	B	79.034	-65.604
FM07-S	2004-02-11 09:12:00	1	79.015	-65.608
FM07-S	2004-02-11 09:22:00	2	79.029	-65.61
FM07-S	2004-02-11 13:16:00	B	79.122	-65.699
FM07-S	2004-02-11 14:06:00	A	79.073	-65.71
FM07-S	2004-02-11 14:24:00	B	79.199	-65.723
FM07-S	2004-02-11 15:10:00	B	79.363	-65.787
FM07-S	2004-02-11 19:18:00	2	79.195	-65.743
FM07-S	2004-02-11 20:05:00	B	79.187	-65.765
FM07-S	2004-02-12 00:23:00	1	79.059	-65.767
FM07-S	2004-02-12 02:01:00	A	79.043	-65.791
FM07-S	2004-02-12 02:25:00	A	79.032	-65.782
FM07-S	2004-02-12 03:40:00	B	79.062	-65.776
FM07-S	2004-02-12 04:05:00	0	79.031	-65.794
FM07-S	2004-02-12 05:43:00	0	79.076	-65.789
FM07-S	2004-02-12 06:02:00	1	79.005	-65.781
FM07-S	2004-02-12 06:23:00	0	79.016	-65.779
FM07-S	2004-02-12 07:44:00	2	79.001	-65.775
FM07-S	2004-02-12 08:03:00	2	79.014	-65.769
FM07-S	2004-02-12 08:17:00	3	78.989	-65.769
FM07-S	2004-02-12 09:43:00	3	78.964	-65.765
FM07-S	2004-02-12 09:54:00	2	78.959	-65.762
FM07-S	2004-02-12 10:23:00	B	78.93	-65.761
FM07-S	2004-02-12 10:27:00	1	78.953	-65.758
FM07-S	2004-02-12 12:05:00	3	78.91	-65.762
FM07-S	2004-02-12 12:18:00	2	78.905	-65.763
FM07-S	2004-02-12 13:45:00	2	78.868	-65.759
FM07-S	2004-02-12 14:00:00	1	78.865	-65.76
FM07-S	2004-02-12 16:27:00	A	79.037	-65.887
FM07-S	2004-02-12 19:41:00	B	78.815	-65.781
FM07-S	2004-02-13 05:09:00	1	78.804	-65.71
FM07-S	2004-02-13 08:05:00	1	78.989	-65.692
FM07-S	2004-02-13 10:07:00	2	78.965	-65.691
FM07-S	2004-02-13 10:13:00	3	78.973	-65.687
FM07-S	2004-02-13 11:07:00	3	78.973	-65.689
FM07-S	2004-02-13 13:24:00	A	78.965	-65.693
FM07-S	2004-02-13 16:17:00	A	79.004	-65.709
FM07-S	2004-02-14 00:02:00	B	78.952	-65.704
FM07-S	2004-02-14 03:04:00	B	78.932	-65.735
FM07-S	2004-02-14 03:17:00	1	78.878	-65.734
FM07-S	2004-02-14 04:20:00	B	78.913	-65.739
FM07-S	2004-02-14 05:18:00	B	78.923	-65.748
FM07-S	2004-02-14 06:29:00	2	78.921	-65.752
FM07-S	2004-02-14 08:08:00	A	78.917	-65.757
FM07-S	2004-02-14 09:16:00	1	78.93	-65.75
FM07-S	2004-02-14 10:12:00	3	78.928	-65.748
FM07-S	2004-02-14 11:21:00	2	78.93	-65.75
FM07-S	2004-02-14 13:04:00	A	78.924	-65.758
FM07-S	2004-02-14 13:11:00	1	78.895	-65.747
FM07-S	2004-02-14 23:32:00	1	78.82	-65.765
FM07-S	2004-02-14 23:45:00	2	78.848	-65.768
FM07-S	2004-02-15 01:12:00	1	78.868	-65.771
FM07-S	2004-02-15 03:06:00	2	78.879	-65.753
FM07-S	2004-02-15 04:11:00	1	78.849	-65.754
FM07-S	2004-02-15 08:10:00	B	79.309	-65.871
FM07-S	2004-02-15 09:06:00	1	78.793	-65.799
FM07-S	2004-02-15 09:22:00	2	78.823	-65.809
FM07-S	2004-02-15 09:24:00	B	78.819	-65.805
FM07-S	2004-02-15 11:08:00	2	78.826	-65.801
FM07-S	2004-02-15 12:22:00	A	78.83	-65.793
FM07-S	2004-02-15 15:47:00	A	78.8	-65.642
FM07-S	2004-02-15 17:39:00	1	78.703	-65.777
FM07-S	2004-02-15 21:47:00	2	78.786	-65.756
FM07-S	2004-02-15 23:09:00	1	78.765	-65.753
FM07-S	2004-02-16 01:07:00	3	78.827	-65.748
FM07-S	2004-02-16 01:13:00	1	78.831	-65.747
FM07-S	2004-02-16 02:13:00	3	78.831	-65.745
FM07-S	2004-02-16 02:20:00	2	78.832	-65.737
FM07-S	2004-02-16 02:23:00	B	78.872	-65.741
FM07-S	2004-02-16 07:25:00	B	78.72	-65.648
FM07-S	2004-02-16 09:23:00	A	78.729	-65.637
FM07-S	2004-02-16 11:05:00	2	78.82	-65.642
FM07-S	2004-02-16 12:13:00	0	78.927	-65.679
FM07-S	2004-02-16 17:16:00	B	78.874	-65.54
FM07-S	2004-02-16 22:44:00	1	78.869	-65.553
FM07-S	2004-02-16 23:07:00	B	78.875	-65.543
FM07-S	2004-02-16 23:28:00	2	78.798	-65.555
FM07-S	2004-02-17 00:21:00	B	78.783	-65.544
FM07-S	2004-02-17 00:28:00	B	78.762	-65.544
FM07-S	2004-02-17 01:05:00	A	78.786	-65.534
FM07-S	2004-02-17 05:19:00	B	78.816	-65.53
FM07-S	2004-02-17 07:10:00	B	78.693	-65.522
FM07-S	2004-02-17 07:43:00	B	78.741	-65.509
FM07-S	2004-02-17 09:24:00	0	78.733	-65.503
FM07-S	2004-02-17 10:18:00	B	78.803	-65.508
FM07-S	2004-02-17 12:04:00	1	78.852	-65.521
FM07-S	2004-02-17 12:05:00	A	78.836	-65.521
FM07-S	2004-02-17 15:13:00	2	78.887	-65.502
FM07-S	2004-02-17 15:23:00	1	78.838	-65.492
FM07-S	2004-02-17 18:09:00	A	78.958	-65.48
FM07-S	2004-02-17 22:19:00	A	78.995	-65.46
FM07-S	2004-02-17 23:13:00	2	78.952	-65.46
FM07-S	2004-02-18 00:57:00	B	78.895	-65.333
FM07-S	2004-02-18 03:16:00	B	78.651	-65.388
FM07-S	2004-02-18 05:11:00	B	78.752	-65.439
FM07-S	2004-02-18 07:32:00	0	78.806	-65.387
FM07-S	2004-02-18 08:09:00	B	78.884	-65.381
FM07-S	2004-02-18 09:13:00	2	78.918	-65.357
FM07-S	2004-02-18 10:02:00	B	78.936	-65.358
FM07-S	2004-02-18 10:13:00	3	78.918	-65.36
FM07-S	2004-02-18 10:15:00	3	78.927	-65.359
FM07-S	2004-02-18 13:10:00	3	78.965	-65.36
FM07-S	2004-02-18 13:18:00	3	78.956	-65.358
FM07-S	2004-02-18 18:12:00	0	79.002	-65.352
FM07-S	2004-02-18 21:23:00	B	79.622	-65.206
FM07-S	2004-02-18 22:12:00	B	79.564	-65.362
FM07-S	2004-02-18 23:34:00	A	79.136	-65.357
FM07-S	2004-02-19 06:16:00	B	79.066	-65.229
FM07-S	2004-02-19 08:09:00	A	79.058	-65.209
FM07-S	2004-02-19 08:13:00	A	79.066	-65.205
FM07-S	2004-02-19 09:28:00	B	79.365	-65.181
FM07-S	2004-02-19 10:03:00	B	79.169	-65.208
FM07-S	2004-02-19 11:09:00	2	79.142	-65.236
FM07-S	2004-02-19 11:12:00	2	79.126	-65.233
FM07-S	2004-02-19 13:11:00	2	79.155	-65.242
FM07-S	2004-02-19 14:24:00	A	79.13	-65.231
FM07-S	2004-02-19 16:09:00	A	79.196	-65.238
FM07-S	2004-02-20 00:31:00	1	79.24	-65.193
FM07-S	2004-02-20 02:25:00	A	79.115	-65.157
FM07-S	2004-02-20 07:47:00	B	79.006	-65.136
FM07-S	2004-02-20 08:06:00	B	79.119	-65.143
FM07-S	2004-02-20 11:08:00	1	79.181	-65.167
FM07-S	2004-02-20 11:17:00	1	79.168	-65.168
FM07-S	2004-02-20 12:23:00	1	79.137	-65.179
FM07-S	2004-02-20 13:03:00	A	79.111	-65.181
FM07-S	2004-02-20 14:05:00	3	79.102	-65.19
FM07-S	2004-02-20 16:23:00	3	79.079	-65.204
FM07-S	2004-02-20 18:06:00	2	79.08	-65.209
FM07-S	2004-02-20 19:43:00	B	79.065	-65.235
FM07-S	2004-02-20 23:07:00	2	78.974	-65.21
FM07-S	2004-02-21 07:09:00	B	78.854	-65.093
FM07-S	2004-02-21 11:09:00	B	78.899	-65.15
FM07-S	2004-02-21 19:07:00	A	79.075	-64.972
FM07-S	2004-02-22 06:45:00	0	78.984	-64.988
FM07-S	2004-02-22 06:48:00	0	79.016	-64.996
FM07-S	2004-02-22 08:25:00	B	78.949	-64.989
FM07-S	2004-02-22 08:28:00	2	78.944	-64.996
FM07-S	2004-02-22 09:20:00	B	78.973	-65.006
FM07-S	2004-02-22 10:03:00	2	78.929	-64.993
FM07-S	2004-02-22 10:12:00	1	78.922	-64.985
FM07-S	2004-02-22 10:18:00	2	78.929	-64.994
FM07-S	2004-02-22 10:55:00	B	78.936	-64.979
FM07-S	2004-02-22 15:54:00	A	78.792	-64.891
FM07-S	2004-02-22 17:38:00	A	78.859	-64.87
FM07-S	2004-02-23 04:10:00	B	78.806	-64.962
FM07-S	2004-02-23 06:21:00	A	78.832	-64.981
FM07-S	2004-02-23 06:25:00	B	78.844	-64.985
FM07-S	2004-02-23 06:30:00	B	78.816	-64.969
FM07-S	2004-02-23 08:20:00	B	78.807	-64.986
FM07-S	2004-02-23 10:41:00	B	78.847	-65.013
FM07-S	2004-02-23 11:17:00	A	78.788	-65.031
FM07-S	2004-02-23 16:20:00	B	78.929	-64.966
FM07-S	2004-02-24 01:03:00	B	78.75	-64.986
FM07-S	2004-02-24 04:30:00	A	78.571	-64.989
FM07-S	2004-02-24 06:24:00	B	78.459	-64.943
FM07-S	2004-02-24 08:04:00	A	78.558	-65.001
FM07-S	2004-02-24 08:53:00	B	78.577	-65.041
FM07-S	2004-02-24 11:09:00	B	78.65	-65.053
FM07-S	2004-02-24 12:11:00	0	78.695	-65.071
FM07-S	2004-02-24 23:40:00	B	78.887	-65.361
FM07-S	2004-02-25 00:18:00	B	78.993	-65.35
FM07-S	2004-02-25 00:37:00	2	78.996	-65.346
FM07-S	2004-02-25 00:47:00	1	78.996	-65.345
FM07-S	2004-02-25 02:15:00	B	79.026	-65.369
FM07-S	2004-02-25 07:15:00	B	79.149	-65.502
FM07-S	2004-02-25 07:17:00	B	79.155	-65.51
FM07-S	2004-02-25 09:38:00	A	79.516	-65.618
FM07-S	2004-02-25 10:16:00	1	79.287	-65.594
FM07-S	2004-02-25 12:11:00	2	79.308	-65.603
FM07-S	2004-02-25 15:14:00	1	79.247	-65.598
FM07-S	2004-02-25 17:13:00	A	79.256	-65.631
FM07-S	2004-02-25 21:41:00	3	79.234	-65.789
FM07-S	2004-02-26 01:55:00	B	79.332	-65.877
FM07-S	2004-02-26 06:38:00	B	79.619	-65.996
FM07-S	2004-02-26 10:08:00	1	79.676	-66.1
FM07-S	2004-02-26 13:18:00	3	79.629	-66.119
FM07-S	2004-02-26 15:08:00	0	79.534	-66.123
FM07-S	2004-02-26 16:49:00	1	79.576	-66.143
FM07-S	2004-02-26 22:21:00	B	79.617	-66.202
FM07-S	2004-02-26 23:12:00	1	79.462	-66.203
FM07-S	2004-02-27 00:49:00	B	79.52	-66.119
FM07-S	2004-02-27 02:30:00	1	79.383	-66.195
FM07-S	2004-02-27 03:06:00	1	79.411	-66.228
FM07-S	2004-02-27 03:10:00	1	79.392	-66.21
FM07-S	2004-02-27 03:17:00	B	79.422	-66.218
FM07-S	2004-02-27 04:48:00	2	79.353	-66.225
FM07-S	2004-02-27 04:51:00	A	79.362	-66.226
FM07-S	2004-02-27 06:26:00	1	79.341	-66.228
FM07-S	2004-02-27 06:32:00	3	79.345	-66.23
FM07-S	2004-02-27 06:34:00	2	79.347	-66.227
FM07-S	2004-02-27 09:15:00	3	79.274	-66.245
FM07-S	2004-02-27 13:06:00	1	79.17	-66.261
FM07-S	2004-02-27 13:08:00	2	79.183	-66.263
FM07-S	2004-02-27 14:46:00	1	79.2	-66.269
FM07-S	2004-02-27 16:27:00	2	79.086	-66.262
FM07-S	2004-02-27 23:04:00	2	78.988	-66.274
FM07-S	2004-02-28 00:41:00	A	78.962	-66.282
FM07-S	2004-02-28 01:07:00	3	78.968	-66.282
FM07-S	2004-02-28 01:14:00	2	78.967	-66.283
FM07-S	2004-02-28 01:21:00	3	78.954	-66.288
FM07-S	2004-02-28 02:17:00	A	78.944	-66.316
FM07-S	2004-02-28 06:10:00	B	79.065	-66.388
FM07-S	2004-02-28 09:26:00	B	79.317	-66.39
FM07-S	2004-02-28 09:30:00	A	79.341	-66.402
FM07-S	2004-02-28 11:05:00	2	79.285	-66.401
FM07-S	2004-02-28 11:10:00	A	79.283	-66.406
FM07-S	2004-02-28 13:04:00	A	79.262	-66.4
FM07-S	2004-02-28 14:21:00	2	79.277	-66.4
FM07-S	2004-02-28 16:05:00	3	79.277	-66.403
FM07-S	2004-02-29 01:06:00	2	79.268	-66.417
FM07-S	2004-02-29 02:11:00	1	79.271	-66.422
FM07-S	2004-02-29 02:24:00	1	79.279	-66.409
FM07-S	2004-02-29 04:04:00	3	79.245	-66.406
FM07-S	2004-02-29 04:06:00	3	79.243	-66.409
FM07-S	2004-02-29 04:08:00	2	79.247	-66.409
FM07-S	2004-02-29 04:26:00	B	79.246	-66.405
FM07-S	2004-02-29 05:24:00	2	79.196	-66.401
FM07-S	2004-02-29 07:07:00	3	79.173	-66.41
FM07-S	2004-02-29 07:19:00	3	79.159	-66.4
FM07-S	2004-02-29 07:25:00	3	79.158	-66.407
FM07-S	2004-02-29 07:37:00	1	79.155	-66.404
FM07-S	2004-02-29 08:50:00	2	79.113	-66.414
FM07-S	2004-02-29 08:58:00	3	79.098	-66.411
FM07-S	2004-02-29 09:05:00	2	79.098	-66.411
FM07-S	2004-02-29 09:24:00	2	79.083	-66.413
FM07-S	2004-02-29 11:07:00	3	79.009	-66.418
FM07-S	2004-02-29 12:49:00	3	78.967	-66.44
FM07-S	2004-02-29 15:38:00	B	79.204	-66.491
FM07-S	2004-02-29 19:15:00	2	78.858	-66.458
FM07-S	2004-02-29 20:57:00	2	78.844	-66.457
FM07-S	2004-02-29 22:34:00	0	78.756	-66.492
FM07-S	2004-03-01 02:04:00	A	78.672	-66.343
FM07-S	2004-03-01 04:05:00	B	78.685	-66.367
FM07-S	2004-03-01 05:13:00	B	78.628	-66.347
FM07-S	2004-03-01 05:18:00	B	78.677	-66.36
FM07-S	2004-03-01 05:23:00	B	78.673	-66.351
FM07-S	2004-03-01 07:29:00	B	78.616	-66.375
FM07-S	2004-03-01 08:35:00	A	78.615	-66.365
FM07-S	2004-03-01 08:37:00	A	78.594	-66.361
FM07-S	2004-03-01 09:07:00	2	78.611	-66.358
FM07-S	2004-03-01 09:14:00	2	78.61	-66.361
FM07-S	2004-03-01 10:14:00	2	78.599	-66.352
FM07-S	2004-03-01 10:20:00	2	78.589	-66.352
FM07-S	2004-03-01 12:02:00	B	78.595	-66.377
FM07-S	2004-03-01 12:24:00	B	78.587	-66.33
FM07-S	2004-03-01 14:15:00	B	78.552	-66.329
FM07-S	2004-03-01 17:02:00	B	78.43	-66.353
FM07-S	2004-03-01 20:47:00	1	78.612	-66.323
FM07-S	2004-03-01 22:22:00	2	78.588	-66.319
FM07-S	2004-03-01 22:28:00	2	78.554	-66.323
FM07-S	2004-03-02 02:26:00	B	78.011	-66.442
FM07-S	2004-03-02 05:32:00	3	78.684	-66.281
FM07-S	2004-03-02 06:32:00	B	78.666	-66.272
FM07-S	2004-03-02 07:10:00	B	78.717	-66.206
FM07-S	2004-03-02 08:11:00	3	78.635	-66.243
FM07-S	2004-03-02 08:16:00	2	78.636	-66.245
FM07-S	2004-03-02 08:22:00	1	78.637	-66.24
FM07-S	2004-03-02 08:24:00	2	78.621	-66.243
FM07-S	2004-03-02 09:04:00	1	78.645	-66.246
FM07-S	2004-03-02 12:11:00	2	78.565	-66.238
FM07-S	2004-03-02 12:20:00	3	78.559	-66.239
FM07-S	2004-03-02 13:50:00	3	78.522	-66.24
FM07-S	2004-03-02 14:06:00	1	78.523	-66.246
FM07-S	2004-03-02 15:44:00	A	78.543	-66.227
FM07-S	2004-03-02 18:18:00	0	78.43	-66.264
FM07-S	2004-03-03 03:09:00	B	78.298	-65.969
FM07-S	2004-03-03 08:13:00	B	78.116	-65.715
FM07-S	2004-03-03 10:20:00	B	78.132	-65.644
FM07-S	2004-03-03 10:31:00	B	78.141	-65.648
FM07-S	2004-03-03 20:20:00	B	77.811	-65.336
FM07-S	2004-03-03 21:29:00	B	77.714	-65.285
FM07-S	2004-03-04 00:19:00	B	77.767	-65.131
FM07-S	2004-03-04 06:19:00	A	77.351	-65.063
FM07-S	2004-03-04 09:08:00	B	77.431	-65.067
FM07-S	2004-03-04 20:10:00	A	77.552	-64.676
FM07-S	2004-03-04 21:06:00	B	77.54	-64.638
FM07-S	2004-03-05 03:21:00	B	77.812	-64.392
FM07-S	2004-03-05 06:32:00	B	77.829	-64.397
FM07-S	2004-03-05 07:10:00	B	77.877	-64.378
FM07-S	2004-03-05 08:09:00	B	77.877	-64.376
FM07-S	2004-03-05 10:18:00	B	77.89	-64.369
FM07-S	2004-03-05 10:20:00	B	77.879	-64.368
FM07-S	2004-03-05 13:13:00	B	77.996	-64.337
FM07-S	2004-03-05 20:03:00	B	78.103	-64.235
FM07-S	2004-03-05 22:20:00	0	78.146	-64.187
FM07-S	2004-03-05 23:22:00	A	78.191	-64.169
FM07-S	2004-03-06 04:19:00	B	78.533	-63.948
FM07-S	2004-03-06 04:34:00	B	78.525	-63.947
FM07-S	2004-03-06 05:14:00	B	78.791	-63.898
FM07-S	2004-03-06 06:52:00	B	78.593	-63.947
FM07-S	2004-03-06 08:19:00	B	78.696	-63.936
FM07-S	2004-03-06 08:28:00	A	78.646	-63.948
FM07-S	2004-03-06 10:07:00	B	78.722	-63.93
FM07-S	2004-03-06 13:13:00	A	78.76	-63.911
FM07-S	2004-03-06 22:03:00	0	79.281	-63.9
FM07-S	2004-03-06 23:15:00	B	79.053	-63.913
FM07-S	2004-03-07 08:10:00	B	79.807	-63.84
FM07-S	2004-03-07 21:15:00	B	80.797	-63.548
FM07-S	2004-03-07 23:11:00	B	80.338	-63.859
FM07-S	2004-03-08 00:40:00	B	80.26	-63.795
FM07-S	2004-03-08 00:53:00	A	80.26	-63.771
FM07-S	2004-03-08 04:00:00	B	80.431	-63.711
FM07-S	2004-03-08 05:48:00	B	80.558	-63.751
FM07-S	2004-03-08 07:18:00	A	80.524	-63.709
FM07-S	2004-03-08 09:08:00	A	80.554	-63.706
FM07-S	2004-03-08 09:19:00	B	80.579	-63.72
FM07-S	2004-03-08 21:12:00	B	80.878	-63.663
FM07-S	2004-03-09 00:34:00	A	80.925	-63.669
FM07-S	2004-03-09 04:05:00	B	81.23	-63.621
FM07-S	2004-03-09 05:26:00	A	81.417	-63.633
FM07-S	2004-03-09 07:07:00	A	81.667	-63.695
FM07-S	2004-03-09 15:26:00	B	82.156	-63.814
FM07-S	2004-03-09 20:44:00	B	82.485	-64.111
FM07-S	2004-03-09 22:27:00	B	82.559	-64.162
FM07-S	2004-03-09 22:30:00	A	82.544	-64.16
FM07-S	2004-03-09 22:35:00	B	82.567	-64.154
FM07-S	2004-03-10 00:17:00	B	82.688	-64.201
FM07-S	2004-03-10 02:23:00	B	82.812	-64.238
FM07-S	2004-03-10 03:21:00	B	82.922	-64.281
FM07-S	2004-03-10 05:12:00	B	83.041	-64.332
FM07-S	2004-03-10 09:59:00	A	83.344	-64.375
FM07-S	2004-03-10 12:13:00	B	83.652	-64.446
FM07-S	2004-03-10 12:18:00	A	83.61	-64.431
FM07-S	2004-03-10 16:54:00	B	83.813	-64.526
FM07-S	2004-03-10 22:24:00	B	84.093	-64.728
FM07-S	2004-03-11 05:07:00	B	84.536	-64.964
FM07-S	2004-03-11 07:59:00	B	84.523	-64.894
FM07-S	2004-03-11 08:25:00	B	84.475	-64.91
FM07-S	2004-03-11 09:40:00	A	84.452	-64.9
FM07-S	2004-03-11 10:05:00	A	84.472	-64.923
FM07-S	2004-03-11 10:23:00	0	84.507	-64.907
FM07-S	2004-03-11 11:19:00	B	84.534	-64.924
FM07-S	2004-03-11 12:04:00	B	84.508	-64.936
FM07-S	2004-03-11 13:22:00	A	84.541	-64.922
FM07-S	2004-03-11 20:33:00	B	84.791	-65.061
FM07-S	2004-03-11 21:36:00	2	84.85	-65.108
FM07-S	2004-03-11 22:13:00	2	84.84	-65.126
FM07-S	2004-03-11 22:31:00	B	84.881	-65.137
FM07-S	2004-03-11 23:15:00	0	84.83	-65.117
FM07-S	2004-03-11 23:18:00	A	84.846	-65.116
FM07-S	2004-03-12 00:19:00	B	84.765	-65.126
FM07-S	2004-03-12 01:03:00	B	85.025	-65.085
FM07-S	2004-03-12 08:13:00	1	84.927	-65.114
FM07-S	2004-03-12 08:14:00	A	84.917	-65.11
FM07-S	2004-03-12 13:34:00	3	84.96	-65.124
FM07-S	2004-03-12 14:17:00	B	85.057	-65.173
FM07-S	2004-03-12 16:09:00	2	84.99	-65.142
FM07-S	2004-03-12 20:18:00	1	85.037	-65.164
FM07-S	2004-03-12 22:03:00	A	85.077	-65.173
FM07-S	2004-03-12 23:44:00	B	85.095	-65.285
FM07-S	2004-03-13 02:09:00	2	85.205	-65.185
FM07-S	2004-03-13 02:17:00	2	85.212	-65.195
FM07-S	2004-03-13 03:26:00	2	85.238	-65.197
FM07-S	2004-03-13 03:50:00	A	85.202	-65.17
FM07-S	2004-03-13 04:13:00	3	85.267	-65.191
FM07-S	2004-03-13 05:28:00	1	85.301	-65.176
FM07-S	2004-03-13 05:35:00	2	85.31	-65.172
FM07-S	2004-03-13 05:50:00	2	85.322	-65.167
FM07-S	2004-03-13 06:17:00	2	85.328	-65.158
FM07-S	2004-03-13 07:28:00	1	85.333	-65.142
FM07-S	2004-03-13 08:03:00	B	85.293	-65.114
FM07-S	2004-03-13 11:42:00	0	85.491	-65.113
FM07-S	2004-03-13 12:11:00	3	85.394	-65.091
FM07-S	2004-03-13 12:12:00	2	85.397	-65.091
FM07-S	2004-03-13 13:25:00	2	85.426	-65.089
FM07-S	2004-03-13 13:51:00	0	85.437	-65.095
FM07-S	2004-03-13 14:03:00	A	85.471	-65.099
FM07-S	2004-03-13 15:45:00	1	85.527	-65.081
FM07-S	2004-03-13 16:18:00	2	85.486	-65.078
FM07-S	2004-03-13 20:10:00	3	85.584	-65.007
FM07-S	2004-03-13 21:49:00	1	85.612	-64.979
FM07-S	2004-03-14 00:06:00	B	85.424	-64.958
FM07-S	2004-03-14 00:12:00	B	85.468	-64.941
FM07-S	2004-03-14 01:30:00	A	85.352	-64.944
FM07-S	2004-03-14 05:04:00	A	85.535	-64.983
FM07-S	2004-03-14 05:13:00	A	85.474	-64.97
FM07-S	2004-03-14 05:24:00	1	85.454	-64.966
FM07-S	2004-03-14 06:07:00	1	85.488	-64.957
FM07-S	2004-03-14 07:08:00	3	85.52	-64.95
FM07-S	2004-03-14 10:08:00	A	85.765	-64.974
FM07-S	2004-03-14 10:25:00	3	85.763	-64.978
FM07-S	2004-03-14 11:30:00	0	85.801	-64.989
FM07-S	2004-03-14 12:04:00	A	85.806	-64.99
FM07-S	2004-03-14 13:09:00	1	85.871	-65
FM07-S	2004-03-14 14:20:00	2	85.851	-65.013
FM07-S	2004-03-14 15:23:00	B	85.833	-65.009
FM07-S	2004-03-14 16:04:00	3	85.835	-65.038
FM07-S	2004-03-14 17:03:00	B	85.812	-65.029
FM07-S	2004-03-14 18:17:00	2	85.841	-65.068
FM07-S	2004-03-14 20:03:00	A	85.883	-65.057
FM07-S	2004-03-14 20:21:00	1	85.842	-65.066
FM07-S	2004-03-14 21:43:00	B	85.768	-65.053
FM07-S	2004-03-14 23:17:00	1	85.702	-65.02
FM07-S	2004-03-15 01:24:00	B	85.695	-65.052
FM07-S	2004-03-15 01:29:00	1	85.721	-65.034
FM07-S	2004-03-15 02:36:00	B	85.675	-65.052
FM07-S	2004-03-15 03:10:00	B	85.653	-65.068
FM07-S	2004-03-15 03:23:00	B	85.658	-65.066
FM07-S	2004-03-15 05:06:00	0	85.642	-65.095
FM07-S	2004-03-15 06:24:00	B	85.687	-65.103
FM07-S	2004-03-15 09:35:00	3	85.768	-65.099
FM07-S	2004-03-15 09:37:00	A	85.779	-65.099
FM07-S	2004-03-15 09:44:00	2	85.784	-65.099
FM07-S	2004-03-15 11:15:00	1	85.868	-65.119
FM07-S	2004-03-15 11:23:00	3	85.88	-65.124
FM07-S	2004-03-15 13:05:00	2	85.825	-65.135
FM07-S	2004-03-15 13:19:00	3	85.813	-65.127
FM07-S	2004-03-15 14:09:00	3	85.771	-65.131
FM07-S	2004-03-15 18:23:00	B	85.609	-65.166
FM07-S	2004-03-15 23:23:00	A	85.386	-65.184
FM07-S	2004-03-16 06:05:00	B	85.317	-65.236
FM07-S	2004-03-16 11:17:00	2	85.345	-65.207
FM07-S	2004-03-16 16:17:00	2	85.221	-65.218
FM07-S	2004-03-16 19:35:00	2	85.09	-65.264
FM07-S	2004-03-17 05:20:00	B	84.773	-65.34
FM07-S	2004-03-17 06:03:00	B	85.086	-65.355
FM07-S	2004-03-17 07:08:00	0	85.021	-65.378
FM07-S	2004-03-17 07:15:00	A	85.063	-65.364
FM07-S	2004-03-17 07:18:00	B	85.07	-65.359
FM07-S	2004-03-17 09:17:00	B	85.075	-65.375
FM07-S	2004-03-17 12:33:00	A	85.014	-65.423
FM07-S	2004-03-17 14:13:00	1	84.967	-65.421
FM07-S	2004-03-17 15:22:00	1	85.005	-65.442
FM07-S	2004-03-17 17:05:00	B	84.884	-65.455
FM07-S	2004-03-17 22:29:00	2	84.851	-65.466
FM07-S	2004-03-17 22:34:00	A	84.848	-65.468
FM07-S	2004-03-18 00:12:00	B	84.854	-65.435
FM07-S	2004-03-18 00:19:00	1	84.774	-65.436
FM07-S	2004-03-18 00:39:00	1	84.812	-65.439
FM07-S	2004-03-18 05:04:00	B	84.814	-65.516
FM07-S	2004-03-18 05:18:00	B	84.817	-65.52
FM07-S	2004-03-18 07:15:00	B	84.795	-65.513
FM07-S	2004-03-18 10:05:00	2	84.878	-65.524
FM07-S	2004-03-18 10:07:00	A	84.882	-65.518
FM07-S	2004-03-18 10:12:00	2	84.87	-65.522
FM07-S	2004-03-18 12:18:00	A	84.838	-65.514
FM07-S	2004-03-18 13:23:00	B	84.744	-65.482
FM07-S	2004-03-18 17:12:00	1	84.819	-65.495
FM07-S	2004-03-18 20:56:00	1	84.682	-65.503
FM07-S	2004-03-19 01:23:00	3	84.772	-65.449
FM07-S	2004-03-19 02:07:00	A	84.783	-65.432
FM07-S	2004-03-19 03:16:00	B	84.888	-65.4
FM07-S	2004-03-19 08:08:00	B	85.019	-65.348
FM07-S	2004-03-19 10:27:00	2	85.002	-65.373
FM07-S	2004-03-19 13:06:00	B	84.919	-65.354
FM07-S	2004-03-19 16:31:00	B	85.007	-65.337
FM07-S	2004-03-19 19:04:00	B	85.043	-65.375
FM07-S	2004-03-20 00:14:00	B	85.054	-65.401
FM07-S	2004-03-20 05:15:00	A	85.05	-65.436
FM07-S	2004-03-20 08:05:00	B	84.998	-65.458
FM07-S	2004-03-20 08:10:00	B	85.041	-65.44
FM07-S	2004-03-20 09:26:00	A	85.004	-65.438
FM07-S	2004-03-20 11:09:00	B	84.993	-65.443
FM07-S	2004-03-20 21:15:00	A	84.514	-65.621
FM07-S	2004-03-20 22:10:00	A	84.445	-65.63
FM07-S	2004-03-21 02:14:00	A	83.807	-65.545
FM07-S	2004-03-21 05:30:00	B	83.737	-65.57
FM07-S	2004-03-21 06:33:00	B	83.406	-65.538
FM07-S	2004-03-21 11:06:00	2	83.222	-65.447
FM07-S	2004-03-21 12:21:00	A	83.105	-65.466
FM07-S	2004-03-21 13:23:00	2	83.025	-65.47
FM07-S	2004-03-21 14:22:00	1	83.022	-65.478
FM07-S	2004-03-21 15:04:00	A	82.893	-65.448
FM07-S	2004-03-21 16:06:00	2	82.919	-65.476
FM07-S	2004-03-21 20:19:00	2	82.711	-65.479
FM07-S	2004-03-21 22:03:00	B	82.648	-65.477
FM07-S	2004-03-22 00:10:00	2	82.521	-65.47
FM07-S	2004-03-22 00:24:00	3	82.496	-65.473
FM07-S	2004-03-22 02:05:00	3	82.403	-65.473
FM07-S	2004-03-22 02:25:00	3	82.387	-65.474
FM07-S	2004-03-22 04:11:00	A	82.451	-65.473
FM07-S	2004-03-22 04:40:00	2	82.266	-65.487
FM07-S	2004-03-22 08:40:00	2	82.124	-65.472
FM07-S	2004-03-22 10:06:00	3	82.058	-65.468
FM07-S	2004-03-22 10:18:00	3	82.04	-65.463
FM07-S	2004-03-22 10:42:00	2	82.021	-65.46
FM07-S	2004-03-22 10:50:00	0	82.024	-65.447
FM07-S	2004-03-22 12:02:00	A	81.965	-65.45
FM07-S	2004-03-22 12:22:00	3	81.937	-65.44
FM07-S	2004-03-22 12:31:00	2	81.923	-65.442
FM07-S	2004-03-22 14:04:00	3	81.829	-65.449
FM07-S	2004-03-22 14:49:00	0	81.781	-65.464
FM07-S	2004-03-22 17:22:00	2	81.668	-65.479
FM07-S	2004-03-22 18:27:00	B	81.619	-65.502
FM07-S	2004-03-22 20:26:00	1	81.557	-65.491
FM07-S	2004-03-22 22:09:00	B	81.5	-65.481
FM07-S	2004-03-22 22:19:00	B	81.483	-65.48
FM07-S	2004-03-23 03:41:00	B	81.143	-65.245
FM07-S	2004-03-23 11:15:00	A	81.3	-65.144
FM07-S	2004-03-23 17:03:00	B	81.274	-65.073
FM07-S	2004-03-24 04:12:00	B	81.159	-64.818
FM07-S	2004-03-24 05:53:00	B	81.089	-64.713
FM07-S	2004-03-24 06:12:00	B	81.056	-64.687
FM07-S	2004-03-24 10:00:00	B	81.112	-64.593
FM07-S	2004-03-24 11:15:00	B	80.926	-64.534
FM07-S	2004-03-25 02:57:00	A	80.291	-64.21
FM07-S	2004-03-25 04:40:00	B	80.272	-64.212
FM07-S	2004-03-25 05:40:00	B	80.42	-64.225
FM07-S	2004-03-25 06:18:00	B	80.199	-64.196
FM07-S	2004-03-25 06:54:00	B	80.293	-64.194
FM07-S	2004-03-25 07:31:00	B	80.271	-64.189
FM07-S	2004-03-25 08:32:00	B	80.309	-64.199
FM07-S	2004-03-25 11:15:00	B	80.289	-64.186
FM07-S	2004-03-25 11:48:00	B	80.325	-64.187
FM07-S	2004-03-25 12:27:00	2	80.277	-64.174
FM07-S	2004-03-25 15:12:00	B	79.423	-63.951
FM07-S	2004-03-25 18:34:00	0	80.054	-64.127
FM07-S	2004-03-25 22:34:00	2	79.852	-64.035
FM07-S	2004-03-26 02:17:00	B	79.981	-64.035
FM07-S	2004-03-26 08:18:00	0	79.763	-63.919
FM07-S	2004-03-26 09:11:00	B	79.728	-63.873
FM07-S	2004-03-26 15:53:00	B	79.726	-63.869
FM07-S	2004-03-26 22:07:00	B	79.606	-63.851
FM07-S	2004-03-26 23:50:00	B	79.592	-63.822
FM07-S	2004-03-27 03:09:00	B	79.509	-63.802
FM07-S	2004-03-27 05:22:00	B	79.369	-63.8
FM07-S	2004-03-27 08:08:00	A	79.385	-63.81
FM07-S	2004-03-27 08:46:00	A	79.395	-63.81
FM07-S	2004-03-27 09:42:00	B	79.391	-63.849
FM07-S	2004-03-27 10:26:00	B	79.438	-63.814
FM07-S	2004-03-27 12:08:00	0	79.38	-63.799
FM07-S	2004-03-27 13:07:00	B	79.418	-63.75
FM07-S	2004-03-28 06:59:00	B	79.444	-63.746
FM07-S	2004-03-28 09:57:00	2	79.479	-63.737
FM07-S	2004-03-28 10:16:00	1	79.501	-63.739
FM07-S	2004-03-28 12:21:00	B	79.494	-63.734
FM07-S	2004-03-28 15:10:00	B	79.525	-63.719
FM07-S	2004-03-28 22:00:00	A	79.51	-63.652
FM07-S	2004-03-29 00:43:00	B	79.449	-63.693
FM07-S	2004-03-29 02:24:00	B	79.488	-63.694
FM07-S	2004-03-29 03:50:00	B	79.539	-63.674
FM07-S	2004-03-29 03:57:00	B	79.515	-63.673
FM07-S	2004-03-29 05:01:00	B	79.714	-63.64
FM07-S	2004-03-29 05:28:00	B	79.562	-63.672
FM07-S	2004-03-29 06:35:00	B	79.604	-63.686
FM07-S	2004-03-29 07:08:00	B	79.525	-63.723
FM07-S	2004-03-29 19:29:00	1	79.701	-63.678
FM07-S	2004-03-29 19:30:00	1	79.701	-63.678
FM07-S	2004-03-29 23:36:00	A	79.807	-63.652
FM07-S	2004-03-30 03:05:00	B	80.032	-63.65
FM07-S	2004-03-30 04:07:00	B	79.878	-63.619
FM07-S	2004-03-30 06:24:00	A	80.001	-63.666
FM07-S	2004-03-30 08:22:00	B	80.064	-63.651
FM07-S	2004-03-30 10:24:00	A	80.1	-63.652
FM07-S	2004-03-30 16:43:00	B	79.876	-63.649
FM07-S	2004-03-30 19:20:00	B	79.888	-63.671
FM07-S	2004-03-30 21:01:00	1	79.841	-63.669
FM07-S	2004-03-30 21:09:00	3	79.831	-63.675
FM07-S	2004-03-30 22:49:00	B	79.919	-63.655
FM07-S	2004-03-30 23:13:00	2	79.722	-63.689
FM07-S	2004-03-31 04:10:00	B	79.687	-63.647
FM07-S	2004-03-31 05:15:00	0	79.673	-63.658
FM07-S	2004-03-31 05:22:00	B	79.658	-63.648
FM07-S	2004-03-31 06:09:00	B	79.65	-63.653
FM07-S	2004-03-31 06:23:00	A	79.674	-63.672
FM07-S	2004-03-31 07:06:00	2	79.69	-63.662
FM07-S	2004-03-31 10:41:00	B	79.74	-63.705
FM07-S	2004-03-31 20:44:00	B	79.865	-63.698
FM07-S	2004-03-31 22:26:00	A	79.903	-63.666
FM07-S	2004-04-01 05:08:00	B	79.721	-63.678
FM07-S	2004-04-01 10:22:00	A	79.658	-63.6
FM07-S	2004-04-01 20:37:00	A	79.38	-63.609
FM07-S	2004-04-02 03:26:00	B	79.124	-63.564
FM07-S	2004-04-02 04:01:00	B	79.068	-63.555
FM07-S	2004-04-02 05:03:00	B	79.13	-63.553
FM07-S	2004-04-02 07:21:00	B	79.211	-63.515
FM07-S	2004-04-02 08:54:00	A	78.985	-63.463
FM07-S	2004-04-02 08:59:00	B	79	-63.46
FM07-S	2004-04-02 10:33:00	A	78.919	-63.435
FM07-S	2004-04-02 10:39:00	A	78.922	-63.427
FM07-S	2004-04-03 03:06:00	A	78.354	-63.386
FM07-S	2004-04-03 03:33:00	A	78.27	-63.365
FM07-S	2004-04-03 05:20:00	B	77.87	-63.36
FM07-S	2004-04-03 08:46:00	B	78.023	-63.447
FM07-S	2004-04-03 11:51:00	2	77.886	-63.489
FM07-S	2004-04-03 12:03:00	2	77.87	-63.488
FM07-S	2004-04-03 15:11:00	A	77.836	-63.53
FM07-S	2004-04-03 15:27:00	A	77.804	-63.532
FM07-S	2004-04-04 02:44:00	A	77.753	-63.641
FM07-S	2004-04-04 04:24:00	A	77.872	-63.7
FM07-S	2004-04-04 06:52:00	B	77.613	-63.827
FM07-S	2004-04-04 09:11:00	A	77.698	-63.868
FM07-S	2004-04-04 10:52:00	1	77.714	-63.906
FM07-S	2004-04-04 11:03:00	1	77.585	-63.888
FM07-S	2004-04-04 16:26:00	A	77.699	-64.043
FM07-S	2004-04-04 18:23:00	3	77.712	-64.083
FM07-S	2004-04-04 20:05:00	B	77.765	-64.105
FM07-S	2004-04-04 22:28:00	1	77.724	-64.17
FM07-S	2004-04-04 22:51:00	2	77.714	-64.179
FM07-S	2004-04-05 00:07:00	1	77.671	-64.22
FM07-S	2004-04-05 04:20:00	A	77.739	-64.248
FM07-S	2004-04-05 09:15:00	B	77.658	-64.18
FM07-S	2004-04-05 10:24:00	B	77.461	-64.173
FM07-S	2004-04-05 11:06:00	2	77.611	-64.222
FM07-S	2004-04-05 12:12:00	B	77.565	-64.237
FM07-S	2004-04-05 13:21:00	B	77.607	-64.297
FM07-S	2004-04-05 14:24:00	B	77.529	-64.248
FM07-S	2004-04-05 18:07:00	A	77.434	-64.323
FM07-S	2004-04-05 20:25:00	1	77.503	-64.33
FM07-S	2004-04-05 22:04:00	B	77.413	-64.388
FM07-S	2004-04-05 22:28:00	B	77.325	-64.358
FM07-S	2004-04-06 01:20:00	B	77.414	-64.37
FM07-S	2004-04-06 02:22:00	0	77.352	-64.384
FM07-S	2004-04-06 02:25:00	A	77.363	-64.389
FM07-S	2004-04-06 03:09:00	B	77.329	-64.399
FM07-S	2004-04-06 04:08:00	B	77.338	-64.398
FM07-S	2004-04-06 05:49:00	B	77.345	-64.395
FM07-S	2004-04-06 06:30:00	A	77.31	-64.411
FM07-S	2004-04-06 09:12:00	A	77.348	-64.408
FM07-S	2004-04-06 09:39:00	3	77.344	-64.415
FM07-S	2004-04-06 09:40:00	A	77.33	-64.409
FM07-S	2004-04-06 11:21:00	A	77.28	-64.399
FM07-S	2004-04-06 22:06:00	A	77.211	-64.381
FM07-S	2004-04-07 01:23:00	B	77.182	-64.462
FM07-S	2004-04-07 03:07:00	A	77.228	-64.385
FM07-S	2004-04-07 10:28:00	B	76.97	-64.518
FM07-S	2004-04-07 11:24:00	B	76.932	-64.51
FM07-S	2004-04-07 11:58:00	2	76.791	-64.523
FM07-S	2004-04-07 12:04:00	2	76.796	-64.526
FM07-S	2004-04-07 12:47:00	A	76.798	-64.513
FM07-S	2004-04-07 13:36:00	2	76.805	-64.521
FM07-S	2004-04-07 14:31:00	2	76.806	-64.52
FM07-S	2004-04-07 15:20:00	3	76.775	-64.517
FM07-S	2004-04-07 16:09:00	3	76.756	-64.516
FM07-S	2004-04-07 19:26:00	B	76.605	-64.534
FM07-S	2004-04-07 21:09:00	3	76.552	-64.556
FM07-S	2004-04-07 21:14:00	2	76.554	-64.558
FM07-S	2004-04-08 00:14:00	B	76.488	-64.635
FM07-S	2004-04-08 02:43:00	B	76.439	-64.706
FM07-S	2004-04-08 03:21:00	B	76.313	-64.723
FM07-S	2004-04-08 04:17:00	3	76.306	-64.715
FM07-S	2004-04-08 04:21:00	1	76.298	-64.721
FM07-S	2004-04-08 05:05:00	0	76.334	-64.717
FM07-S	2004-04-08 05:13:00	2	76.309	-64.728
FM07-S	2004-04-08 05:26:00	A	76.322	-64.73
FM07-S	2004-04-08 06:03:00	B	76.371	-64.73
FM07-S	2004-04-08 07:07:00	3	76.323	-64.737
FM07-S	2004-04-08 07:08:00	3	76.325	-64.736
FM07-S	2004-04-08 08:19:00	1	76.335	-64.751
FM07-S	2004-04-08 09:58:00	1	76.338	-64.751
FM07-S	2004-04-08 10:14:00	3	76.338	-64.758
FM07-S	2004-04-08 10:29:00	A	76.313	-64.749
FM07-S	2004-04-08 11:56:00	B	76.218	-64.759
FM07-S	2004-04-08 12:37:00	A	76.323	-64.778
FM07-S	2004-04-08 14:16:00	1	76.345	-64.792
FM07-S	2004-04-08 15:58:00	A	76.341	-64.8
FM07-S	2004-04-08 22:15:00	B	76.341	-64.836
FM07-S	2004-04-08 22:27:00	1	76.331	-64.812
FM07-S	2004-04-08 22:37:00	3	76.326	-64.812
FM07-S	2004-04-09 00:04:00	A	76.347	-64.822
FM07-S	2004-04-09 00:09:00	2	76.29	-64.814
FM07-S	2004-04-09 00:19:00	1	76.28	-64.815
FM07-S	2004-04-09 01:14:00	0	76.24	-64.821
FM07-S	2004-04-09 02:19:00	3	76.248	-64.813
FM07-S	2004-04-09 03:23:00	3	76.224	-64.812
FM07-S	2004-04-09 04:05:00	3	76.209	-64.811
FM07-S	2004-04-09 05:08:00	A	76.159	-64.803
FM07-S	2004-04-09 05:13:00	3	76.164	-64.809
FM07-S	2004-04-09 06:16:00	3	76.161	-64.798
FM07-S	2004-04-09 07:15:00	1	76.133	-64.789
FM07-S	2004-04-09 07:23:00	2	76.142	-64.786
FM07-S	2004-04-09 08:20:00	3	76.132	-64.776
FM07-S	2004-04-09 09:04:00	A	76.096	-64.764
FM07-S	2004-04-09 10:05:00	1	76.092	-64.758
FM07-S	2004-04-09 11:14:00	3	76.064	-64.735
FM07-S	2004-04-09 13:21:00	3	76.007	-64.701
FM07-S	2004-04-09 15:42:00	3	75.996	-64.655
FM07-S	2004-04-09 17:24:00	2	75.985	-64.621
FM07-S	2004-04-09 20:25:00	A	76.092	-64.494
FM07-S	2004-04-10 03:10:00	B	76.34	-64.283
FM07-S	2004-04-10 06:14:00	B	76.708	-64.262
FM07-S	2004-04-10 12:09:00	1	76.418	-64.22
FM07-S	2004-04-11 06:14:00	B	76.524	-64.085
FM07-S	2004-04-11 06:35:00	B	76.486	-64.084
FM07-S	2004-04-11 06:57:00	B	76.528	-64.112
FM07-S	2004-04-11 11:12:00	B	76.004	-64.095
FM07-S	2004-04-11 13:46:00	B	76.481	-64.181
FM07-S	2004-04-11 15:27:00	B	76.462	-64.185
FM07-S	2004-04-11 21:14:00	B	76.412	-64.154
FM07-S	2004-04-12 07:40:00	B	76.47	-64.164
FM07-S	2004-04-12 09:18:00	B	76.183	-64.136
FM07-S	2004-04-12 11:04:00	B	76.3	-64.134
FM07-S	2004-04-12 13:26:00	B	76.351	-64.149
FM07-S	2004-04-12 21:25:00	0	76.432	-64.203
FM07-S	2004-04-13 00:09:00	B	76.302	-64.136
FM07-S	2004-04-13 04:07:00	B	76.169	-64.14
FM07-S	2004-04-13 07:32:00	B	76.199	-64.171
FM07-S	2004-04-13 07:55:00	B	76.21	-64.139
FM07-S	2004-04-13 09:08:00	B	76.168	-64.157
FM07-S	2004-04-13 09:33:00	B	76.135	-64.159
FM07-S	2004-04-13 16:25:00	B	76.059	-64.153
FM07-S	2004-04-13 23:20:00	B	76.092	-64.183
FM07-S	2004-04-14 04:19:00	B	76.071	-64.216
FM07-S	2004-04-14 07:37:00	B	76.037	-64.227
FM07-S	2004-04-14 12:16:00	A	76.032	-64.301
FM07-S	2004-04-15 04:23:00	B	75.644	-64.161
FM07-S	2004-04-15 07:06:00	B	75.736	-64.02
FM07-S	2004-04-15 11:33:00	A	75.934	-63.79
FM07-S	2004-04-15 21:18:00	A	76.072	-63.616
FM07-S	2004-04-16 02:18:00	B	76.323	-63.562
FM07-S	2004-04-16 07:19:00	B	76.449	-63.494
FM07-S	2004-04-16 11:09:00	B	76.519	-63.48
FM07-S	2004-04-16 16:54:00	B	76.694	-63.471
FM07-S	2004-04-16 20:54:00	2	76.637	-63.493
FM07-S	2004-04-16 21:07:00	2	76.657	-63.495
FM07-S	2004-04-17 00:14:00	B	76.785	-63.527
FM07-S	2004-04-17 06:36:00	A	76.94	-63.496
FM07-S	2004-04-17 07:06:00	B	76.977	-63.483
FM07-S	2004-04-17 07:16:00	B	76.933	-63.512
FM07-S	2004-04-17 08:17:00	B	77.009	-63.488
FM07-S	2004-04-17 10:47:00	B	77.006	-63.488
FM07-S	2004-04-17 11:28:00	B	77.078	-63.492
FM07-S	2004-04-18 01:27:00	B	77.369	-63.583
FM07-S	2004-04-18 02:11:00	B	77.484	-63.554
FM07-S	2004-04-18 04:43:00	B	77.756	-63.563
FM07-S	2004-04-18 04:50:00	B	77.743	-63.563
FM07-S	2004-04-18 05:12:00	B	77.751	-63.54
FM07-S	2004-04-18 05:19:00	B	77.794	-63.564
FM07-S	2004-04-18 06:56:00	1	77.774	-63.565
FM07-S	2004-04-18 06:59:00	1	77.767	-63.573
FM07-S	2004-04-18 08:01:00	1	77.788	-63.574
FM07-S	2004-04-18 08:05:00	B	77.797	-63.587
FM07-S	2004-04-18 08:43:00	A	77.799	-63.578
FM07-S	2004-04-18 09:31:00	B	77.809	-63.577
FM07-S	2004-04-18 11:26:00	A	77.79	-63.593
FM07-S	2004-04-18 19:02:00	A	77.933	-63.632
FM07-S	2004-04-18 20:07:00	B	77.889	-63.64
FM07-S	2004-04-18 20:46:00	A	77.945	-63.644
FM07-S	2004-04-18 21:44:00	A	77.853	-63.724
FM07-S	2004-04-18 22:22:00	1	77.953	-63.654
FM07-S	2004-04-18 22:25:00	1	77.947	-63.653
FM07-S	2004-04-18 23:21:00	B	77.866	-63.727
FM07-S	2004-04-18 23:35:00	B	77.968	-63.67
FM07-S	2004-04-19 03:29:00	B	78.027	-63.698
FM07-S	2004-04-19 04:20:00	B	78.021	-63.713
FM07-S	2004-04-19 04:35:00	B	78.067	-63.719
FM07-S	2004-04-19 05:47:00	B	78.045	-63.717
FM07-S	2004-04-19 06:16:00	B	78.118	-63.736
FM07-S	2004-04-19 06:35:00	B	78.063	-63.724
FM07-S	2004-04-19 07:33:00	B	78.044	-63.726
FM07-S	2004-04-19 08:19:00	A	78.06	-63.732
FM07-S	2004-04-19 08:23:00	A	78.086	-63.714
FM07-S	2004-04-19 10:47:00	B	78.158	-63.735
FM07-S	2004-04-19 22:04:00	B	78.121	-63.749
FM07-S	2004-04-19 22:11:00	3	78.134	-63.728
FM07-S	2004-04-19 23:21:00	B	78.15	-63.75
FM07-S	2004-04-20 00:42:00	B	78.216	-63.765
FM07-S	2004-04-20 01:05:00	B	78.244	-63.757
FM07-S	2004-04-20 03:00:00	A	78.255	-63.779
FM07-S	2004-04-20 03:12:00	B	78.255	-63.78
FM07-S	2004-04-20 03:49:00	B	78.274	-63.787
FM07-S	2004-04-20 04:39:00	B	78.283	-63.793
FM07-S	2004-04-20 05:31:00	B	78.288	-63.806
FM07-S	2004-04-20 13:41:00	2	77.954	-63.993
FM07-S	2004-04-20 14:48:00	0	77.866	-63.99
FM07-S	2004-04-20 15:22:00	3	77.977	-64.012
FM07-S	2004-04-20 16:30:00	2	77.977	-64.024
FM07-S	2004-04-20 17:03:00	A	77.962	-64.034
FM07-S	2004-04-20 18:12:00	0	77.954	-64.05
FM07-S	2004-04-20 21:34:00	1	77.98	-64.061
FM07-S	2004-04-20 22:05:00	A	77.933	-64.077
FM07-S	2004-04-20 23:08:00	A	77.951	-64.082
FM07-S	2004-04-20 23:16:00	3	77.938	-64.08
FM07-S	2004-04-20 23:17:00	3	77.937	-64.079
FM07-S	2004-04-20 23:41:00	2	77.939	-64.089
FM07-S	2004-04-21 01:21:00	2	77.941	-64.101
FM07-S	2004-04-21 01:47:00	1	77.924	-64.096
FM07-S	2004-04-21 03:27:00	3	77.933	-64.121
FM07-S	2004-04-21 03:31:00	A	77.901	-64.133
FM07-S	2004-04-21 05:08:00	B	77.957	-64.138
FM07-S	2004-04-21 07:29:00	3	77.909	-64.17
FM07-S	2004-04-21 07:31:00	3	77.9	-64.169
FM07-S	2004-04-21 08:05:00	B	77.944	-64.165
FM07-S	2004-04-21 09:09:00	3	77.898	-64.189
FM07-S	2004-04-21 09:10:00	3	77.893	-64.191
FM07-S	2004-04-21 09:39:00	1	77.93	-64.216
FM07-S	2004-04-21 11:15:00	2	77.907	-64.205
FM07-S	2004-04-21 11:40:00	3	77.889	-64.209
FM07-S	2004-04-21 13:20:00	2	77.866	-64.216
FM07-S	2004-04-21 14:11:00	2	77.866	-64.22
FM07-S	2004-04-21 16:16:00	2	77.815	-64.214
FM07-S	2004-04-21 20:11:00	B	78.533	-64.447
FM07-S	2004-04-21 23:49:00	A	78.044	-64.196
FM07-S	2004-04-22 00:33:00	A	78.081	-64.191
FM07-S	2004-04-22 00:36:00	1	78.044	-64.199
FM07-S	2004-04-22 01:29:00	2	78.067	-64.213
FM07-S	2004-04-22 04:25:00	A	78.06	-64.247
FM07-S	2004-04-22 04:29:00	1	78.052	-64.242
FM07-S	2004-04-22 05:31:00	A	78.046	-64.25
FM07-S	2004-04-22 06:23:00	0	78.049	-64.274
FM07-S	2004-04-22 06:25:00	2	78.04	-64.268
FM07-S	2004-04-22 08:05:00	B	78.032	-64.308
FM07-S	2004-04-22 08:43:00	B	78.045	-64.302
FM07-S	2004-04-22 09:23:00	A	78.049	-64.314
FM07-S	2004-04-22 10:28:00	1	78.083	-64.336
FM07-S	2004-04-22 12:41:00	B	77.996	-64.349
FM07-S	2004-04-22 20:05:00	A	77.9	-64.465
FM07-S	2004-04-23 05:23:00	B	81.908	-63.261
FM07-S	2004-04-23 07:27:00	B	81.753	-62.985
FM07-S	2004-04-23 17:28:00	B	78.63	-64.451
FM07-S	2004-04-23 21:21:00	2	78.526	-64.424
FM07-S	2004-04-23 21:25:00	1	78.528	-64.425
FM07-S	2004-04-23 23:49:00	B	78.751	-64.388
FM07-S	2004-04-24 00:39:00	B	78.574	-64.349
FM07-S	2004-04-24 01:28:00	A	78.474	-64.399
FM07-S	2004-04-24 02:18:00	A	78.487	-64.399
FM07-S	2004-04-24 02:24:00	B	78.491	-64.392
FM07-S	2004-04-24 03:08:00	B	78.455	-64.409
FM07-S	2004-04-24 03:33:00	B	78.47	-64.408
FM07-S	2004-04-24 04:07:00	3	78.477	-64.409
FM07-S	2004-04-24 06:19:00	B	78.454	-64.399
FM07-S	2004-04-24 07:14:00	B	78.445	-64.397
FM07-S	2004-04-24 07:30:00	B	78.432	-64.394
FM07-S	2004-04-24 08:53:00	B	78.443	-64.394
FM07-S	2004-04-24 09:39:00	2	78.461	-64.411
FM07-S	2004-04-24 09:41:00	2	78.462	-64.411
FM07-S	2004-04-24 10:34:00	2	78.463	-64.408
FM07-S	2004-04-24 10:39:00	B	78.447	-64.408
FM07-S	2004-04-24 11:21:00	A	78.437	-64.41
FM07-S	2004-04-24 12:11:00	3	78.407	-64.409
FM07-S	2004-04-24 12:13:00	2	78.409	-64.409
FM07-S	2004-04-24 15:28:00	B	78.382	-64.431
FM07-S	2004-04-24 17:14:00	0	78.276	-64.447
FM07-S	2004-04-24 19:14:00	0	78.189	-64.486
FM07-S	2004-04-24 19:34:00	1	78.219	-64.464
FM07-S	2004-04-24 21:17:00	2	78.188	-64.438
FM07-S	2004-04-24 22:55:00	B	78.083	-64.426
FM07-S	2004-04-25 01:06:00	B	78.025	-64.454
FM07-S	2004-04-25 03:53:00	A	78.032	-64.454
FM07-S	2004-04-25 05:13:00	A	77.972	-64.473
FM07-S	2004-04-25 05:16:00	3	77.967	-64.48
FM07-S	2004-04-25 05:34:00	1	78.011	-64.486
FM07-S	2004-04-25 07:39:00	A	77.988	-64.499
FM07-S	2004-04-25 08:19:00	B	77.957	-64.512
FM07-S	2004-04-25 08:31:00	1	77.948	-64.514
FM07-S	2004-04-25 08:32:00	A	77.963	-64.515
FM07-S	2004-04-25 09:56:00	A	77.932	-64.528
FM07-S	2004-04-25 10:13:00	B	77.922	-64.532
FM07-S	2004-04-25 10:54:00	2	77.952	-64.533
FM07-S	2004-04-25 13:19:00	A	77.952	-64.54
FM07-S	2004-04-25 13:25:00	2	77.934	-64.532
FM07-S	2004-04-25 15:09:00	2	77.939	-64.54
FM07-S	2004-04-25 17:43:00	1	77.945	-64.543
FM07-S	2004-04-25 19:25:00	2	77.976	-64.549
FM07-S	2004-04-25 21:06:00	3	78.01	-64.539
FM07-S	2004-04-25 22:40:00	B	77.999	-64.526
FM07-S	2004-04-25 23:44:00	B	78.047	-64.567
FM07-S	2004-04-26 00:24:00	B	78.046	-64.568
FM07-S	2004-04-26 00:37:00	0	78.013	-64.579
FM07-S	2004-04-26 01:24:00	B	78.09	-64.554
FM07-S	2004-04-26 02:20:00	A	78.065	-64.532
FM07-S	2004-04-26 03:11:00	B	78.083	-64.521
FM07-S	2004-04-26 05:11:00	A	78.142	-64.527
FM07-S	2004-04-26 05:24:00	A	78.153	-64.538
FM07-S	2004-04-26 07:13:00	B	78.151	-64.53
FM07-S	2004-04-26 08:10:00	B	78.163	-64.54
FM07-S	2004-04-26 08:28:00	A	78.156	-64.539
FM07-S	2004-04-26 10:07:00	B	78.226	-64.542
FM07-S	2004-04-26 10:33:00	A	78.212	-64.528
FM07-S	2004-04-26 11:23:00	B	78.249	-64.525
FM07-S	2004-04-26 12:14:00	2	78.254	-64.517
FM07-S	2004-04-26 19:13:00	3	78.431	-64.495
FM07-S	2004-04-26 20:09:00	1	78.437	-64.495
FM07-S	2004-04-26 21:48:00	A	78.474	-64.496
FM07-S	2004-04-27 00:11:00	2	78.535	-64.473
FM07-S	2004-04-27 00:14:00	A	78.538	-64.47
FM07-S	2004-04-27 00:14:00	1	78.531	-64.472
FM07-S	2004-04-27 01:13:00	B	78.542	-64.474
FM07-S	2004-04-27 04:23:00	B	78.593	-64.427
FM07-S	2004-04-27 04:52:00	B	78.702	-64.396
FM07-S	2004-04-27 05:08:00	A	78.599	-64.443
FM07-S	2004-04-27 06:14:00	B	78.557	-64.425
FM07-S	2004-04-27 06:48:00	B	78.556	-64.423
FM07-S	2004-04-27 08:13:00	1	78.579	-64.434
FM07-S	2004-04-27 08:31:00	B	78.602	-64.463
FM07-S	2004-04-27 13:11:00	3	78.824	-64.398
FM07-S	2004-04-27 14:23:00	3	78.866	-64.389
FM07-S	2004-04-27 16:06:00	2	78.899	-64.371
FM07-S	2004-04-27 19:05:00	1	78.854	-64.334
FM07-S	2004-04-27 20:44:00	3	78.836	-64.316
FM07-S	2004-04-27 21:24:00	3	78.814	-64.316
FM07-S	2004-04-27 22:09:00	2	78.811	-64.314
FM07-S	2004-04-27 22:21:00	1	78.801	-64.312
FM07-S	2004-04-27 23:06:00	A	78.807	-64.307
FM07-S	2004-04-27 23:51:00	B	78.788	-64.318
FM07-S	2004-04-28 00:03:00	B	78.808	-64.311
FM07-S	2004-04-28 02:24:00	A	78.806	-64.311
FM07-S	2004-04-28 02:44:00	B	78.81	-64.315
FM07-S	2004-04-28 03:00:00	3	78.806	-64.313
FM07-S	2004-04-28 03:12:00	2	78.815	-64.311
FM07-S	2004-04-28 03:20:00	2	78.816	-64.313
FM07-S	2004-04-28 04:06:00	A	78.804	-64.304
FM07-S	2004-04-28 04:22:00	B	78.84	-64.296
FM07-S	2004-04-28 05:35:00	B	78.821	-64.289
FM07-S	2004-04-28 06:23:00	A	78.826	-64.294
FM07-S	2004-04-28 06:42:00	A	78.836	-64.289
FM07-S	2004-04-28 07:17:00	2	78.867	-64.286
FM07-S	2004-04-28 07:25:00	2	78.865	-64.281
FM07-S	2004-04-28 07:41:00	A	78.859	-64.271
FM07-S	2004-04-28 08:07:00	B	78.848	-64.277
FM07-S	2004-04-28 09:06:00	B	78.82	-64.28
FM07-S	2004-04-28 10:55:00	B	78.983	-64.28
FM07-S	2004-04-28 11:24:00	2	78.747	-64.27
FM07-S	2004-04-28 12:19:00	3	78.761	-64.262
FM07-S	2004-04-28 13:06:00	A	78.773	-64.253
FM07-S	2004-04-28 16:18:00	3	78.834	-64.201
FM07-S	2004-04-28 17:06:00	B	78.8	-64.193
FM07-S	2004-04-28 22:12:00	A	78.833	-64.094
FM07-S	2004-04-28 22:40:00	B	78.729	-64.104
FM07-S	2004-04-28 23:05:00	B	78.824	-64.072
FM07-S	2004-04-28 23:28:00	3	78.783	-64.054
FM07-S	2004-04-29 00:16:00	B	78.789	-64.032
FM07-S	2004-04-29 01:10:00	A	78.79	-64.018
FM07-S	2004-04-29 02:28:00	B	78.798	-64.011
FM07-S	2004-04-29 03:09:00	A	78.781	-64.007
FM07-S	2004-04-29 03:45:00	1	78.788	-63.996
FM07-S	2004-04-29 04:28:00	B	78.813	-63.991
FM07-S	2004-04-29 04:50:00	2	78.806	-63.989
FM07-S	2004-04-29 05:12:00	2	78.811	-63.99
FM07-S	2004-04-29 05:25:00	A	78.814	-63.984
FM07-S	2004-04-29 05:48:00	B	78.834	-63.982
FM07-S	2004-04-29 06:07:00	A	78.831	-63.981
FM07-S	2004-04-29 06:29:00	A	78.818	-63.975
FM07-S	2004-04-29 07:42:00	2	78.807	-63.982
FM07-S	2004-04-29 07:46:00	A	78.797	-63.98
FM07-S	2004-04-29 08:10:00	3	78.794	-63.984
FM07-S	2004-04-29 08:32:00	1	78.778	-63.981
FM07-S	2004-04-29 09:21:00	3	78.788	-63.976
FM07-S	2004-04-29 09:24:00	1	78.799	-63.97
FM07-S	2004-04-29 10:15:00	B	78.79	-63.955
FM07-S	2004-04-29 10:21:00	B	78.792	-63.955
FM07-S	2004-04-29 10:46:00	B	78.792	-63.956
FM07-S	2004-04-29 11:03:00	A	78.787	-63.961
FM07-S	2004-04-29 11:05:00	A	78.77	-63.956
FM07-S	2004-04-29 14:08:00	2	78.705	-63.962
FM07-S	2004-04-29 14:24:00	3	78.693	-63.963
FM07-S	2004-04-29 15:18:00	3	78.694	-63.97
FM07-S	2004-04-29 16:06:00	3	78.691	-63.973
FM07-S	2004-04-29 18:38:00	3	78.674	-63.977
FM07-S	2004-04-29 20:35:00	1	78.693	-63.972
FM07-S	2004-04-29 22:04:00	0	78.694	-63.968
FM07-S	2004-04-29 22:14:00	1	78.694	-63.961
FM07-S	2004-04-29 23:05:00	A	78.69	-63.931
FM07-S	2004-04-29 23:36:00	B	78.728	-63.941
FM07-S	2004-04-30 00:33:00	A	78.7	-63.94
FM07-S	2004-04-30 01:37:00	B	78.651	-63.898
FM07-S	2004-04-30 02:17:00	1	78.651	-63.866
FM07-S	2004-04-30 02:24:00	2	78.637	-63.864
FM07-S	2004-04-30 02:30:00	1	78.622	-63.862
FM07-S	2004-04-30 02:53:00	B	78.684	-63.85
FM07-S	2004-04-30 03:21:00	A	78.651	-63.831
FM07-S	2004-04-30 04:05:00	B	78.721	-63.816
FM07-S	2004-04-30 04:36:00	2	78.726	-63.815
FM07-S	2004-04-30 04:51:00	A	78.733	-63.821
FM07-S	2004-04-30 05:02:00	1	78.723	-63.82
FM07-S	2004-04-30 06:17:00	A	78.753	-63.81
FM07-S	2004-04-30 06:28:00	1	78.754	-63.814
FM07-S	2004-04-30 06:40:00	3	78.758	-63.812
FM07-S	2004-04-30 07:16:00	B	78.774	-63.807
FM07-S	2004-04-30 07:18:00	3	78.775	-63.806
FM07-S	2004-04-30 07:33:00	A	78.77	-63.806
FM07-S	2004-04-30 08:09:00	A	78.814	-63.808
FM07-S	2004-04-30 09:12:00	1	78.799	-63.795
FM07-S	2004-04-30 09:49:00	A	78.842	-63.794
FM07-S	2004-04-30 10:35:00	3	78.891	-63.785
FM07-S	2004-04-30 10:38:00	2	78.879	-63.784
FM07-S	2004-04-30 12:14:00	2	78.904	-63.763
FM07-S	2004-04-30 12:19:00	2	78.904	-63.762
FM07-S	2004-04-30 12:26:00	0	78.913	-63.756
FM07-S	2004-04-30 13:15:00	3	78.922	-63.751
FM07-S	2004-04-30 14:09:00	3	78.904	-63.729
FM07-S	2004-04-30 18:26:00	2	78.924	-63.682
FM07-S	2004-04-30 20:09:00	1	78.946	-63.667
FM07-S	2004-04-30 20:10:00	2	78.951	-63.666
FM07-S	2004-04-30 22:37:00	0	78.939	-63.623
FM07-S	2004-05-01 02:03:00	2	79.164	-63.62
FM07-S	2004-05-01 02:05:00	1	79.174	-63.618
FM07-S	2004-05-01 02:15:00	B	79.158	-63.618
FM07-S	2004-05-01 02:49:00	B	79.207	-63.619
FM07-S	2004-05-01 02:56:00	1	79.175	-63.6
FM07-S	2004-05-01 03:42:00	A	79.229	-63.577
FM07-S	2004-05-01 03:58:00	B	79.175	-63.56
FM07-S	2004-05-01 04:40:00	2	79.164	-63.574
FM07-S	2004-05-01 05:18:00	1	79.157	-63.574
FM07-S	2004-05-01 05:22:00	A	79.173	-63.571
FM07-S	2004-05-01 05:38:00	2	79.174	-63.571
FM07-S	2004-05-01 06:17:00	A	79.169	-63.571
FM07-S	2004-05-01 07:43:00	A	79.208	-63.557
FM07-S	2004-05-01 07:47:00	2	79.199	-63.56
FM07-S	2004-05-01 08:34:00	A	79.197	-63.556
FM07-S	2004-05-01 08:41:00	B	79.212	-63.553
FM07-S	2004-05-01 09:36:00	B	79.2	-63.532
FM07-S	2004-05-01 10:15:00	1	79.2	-63.527
FM07-S	2004-05-01 10:21:00	2	79.242	-63.532
FM07-S	2004-05-01 11:54:00	2	79.249	-63.522
FM07-S	2004-05-01 12:14:00	3	79.259	-63.515
FM07-S	2004-05-01 14:28:00	A	79.609	-63.606
FM07-S	2004-05-01 16:14:00	1	79.273	-63.484
FM07-S	2004-05-01 18:14:00	2	79.271	-63.485
FM07-S	2004-05-01 21:40:00	B	79.325	-63.473
FM07-S	2004-05-01 22:13:00	B	79.276	-63.461
FM07-S	2004-05-01 23:20:00	B	79.342	-63.442
FM07-S	2004-05-01 23:57:00	2	79.359	-63.423
FM07-S	2004-05-02 00:12:00	A	79.356	-63.422
FM07-S	2004-05-02 00:46:00	B	79.387	-63.403
FM07-S	2004-05-02 00:58:00	B	79.392	-63.409
FM07-S	2004-05-02 05:07:00	B	79.602	-63.292
FM07-S	2004-05-02 05:25:00	A	79.598	-63.266
FM07-S	2004-05-02 05:41:00	B	79.589	-63.267
FM07-S	2004-05-02 05:51:00	B	79.625	-63.272
FM07-S	2004-05-02 07:36:00	1	79.597	-63.286
FM07-S	2004-05-02 08:11:00	A	79.598	-63.282
FM07-S	2004-05-02 08:27:00	1	79.618	-63.283
FM07-S	2004-05-02 08:43:00	A	79.616	-63.282
FM07-S	2004-05-02 09:01:00	A	79.611	-63.287
FM07-S	2004-05-02 09:12:00	A	79.621	-63.289
FM07-S	2004-05-02 09:21:00	B	79.591	-63.282
FM07-S	2004-05-02 09:51:00	B	79.64	-63.291
FM07-S	2004-05-02 10:09:00	3	79.628	-63.296
FM07-S	2004-05-02 10:24:00	A	79.631	-63.302
FM07-S	2004-05-02 10:51:00	A	79.616	-63.301
FM07-S	2004-05-02 11:31:00	2	79.668	-63.302
FM07-S	2004-05-02 11:47:00	1	79.636	-63.302
FM07-S	2004-05-02 11:59:00	B	79.655	-63.3
FM07-S	2004-05-02 14:06:00	A	79.883	-63.363
FM07-S	2004-05-02 17:34:00	A	79.65	-63.329
FM07-S	2004-05-03 01:12:00	B	79.657	-63.331
FM07-S	2004-05-03 02:16:00	B	79.599	-63.318
FM07-S	2004-05-03 07:09:00	B	79.713	-63.279
FM07-S	2004-05-03 07:21:00	B	79.673	-63.287
FM07-S	2004-05-03 09:26:00	B	79.791	-63.281
FM07-S	2004-05-03 10:18:00	B	79.74	-63.327
FM07-S	2004-05-03 11:45:00	B	79.785	-63.339
FM07-S	2004-05-03 12:09:00	B	79.809	-63.346
FM07-S	2004-05-03 21:14:00	1	79.97	-63.372
FM07-S	2004-05-03 22:17:00	B	79.941	-63.378
FM07-S	2004-05-04 03:16:00	A	80.006	-63.388
FM07-S	2004-05-04 03:34:00	B	80.094	-63.372
FM07-S	2004-05-04 05:05:00	B	80.096	-63.259
FM07-S	2004-05-04 06:31:00	A	80.114	-63.389
FM07-S	2004-05-04 07:12:00	1	80.138	-63.382
FM07-S	2004-05-04 07:24:00	A	80.136	-63.388
FM07-S	2004-05-04 08:06:00	B	80.16	-63.389
FM07-S	2004-05-04 08:17:00	2	80.157	-63.394
FM07-S	2004-05-04 08:26:00	A	80.149	-63.385
FM07-S	2004-05-04 09:05:00	B	80.191	-63.395
FM07-S	2004-05-04 09:42:00	B	80.16	-63.376
FM07-S	2004-05-04 10:07:00	A	80.157	-63.381
FM07-S	2004-05-04 10:39:00	A	80.124	-63.385
FM07-S	2004-05-04 11:19:00	B	80.413	-63.44
FM07-S	2004-05-05 02:02:00	B	80.13	-63.372
FM07-S	2004-05-05 07:42:00	1	80.291	-63.649
FM07-S	2004-05-05 07:59:00	B	80.16	-63.627
FM07-S	2004-05-05 09:31:00	1	80.149	-63.688
FM07-S	2004-05-05 09:42:00	A	80.143	-63.707
FM07-S	2004-05-05 09:44:00	A	80.164	-63.704
FM07-S	2004-05-05 10:19:00	A	80.13	-63.702
FM07-S	2004-05-05 11:18:00	1	80.111	-63.721
FM07-S	2004-05-05 11:21:00	1	80.124	-63.714
FM07-S	2004-05-05 13:05:00	B	80.085	-63.736
FM07-S	2004-05-05 16:21:00	2	80.092	-63.808
FM07-S	2004-05-05 16:23:00	2	80.089	-63.803
FM07-S	2004-05-05 22:23:00	3	80.212	-63.832
FM07-S	2004-05-05 22:31:00	3	80.201	-63.831
FM07-S	2004-05-06 00:03:00	2	80.218	-63.835
FM07-S	2004-05-06 00:10:00	1	80.222	-63.834
FM07-S	2004-05-06 01:49:00	B	80.215	-63.85
FM07-S	2004-05-06 02:23:00	A	80.191	-63.872
FM07-S	2004-05-06 02:38:00	2	80.206	-63.862
FM07-S	2004-05-06 04:04:00	A	80.215	-63.88
FM07-S	2004-05-06 04:21:00	3	80.231	-63.879
FM07-S	2004-05-06 04:29:00	1	80.243	-63.879
FM07-S	2004-05-06 05:59:00	A	80.254	-63.89
FM07-S	2004-05-06 06:04:00	2	80.263	-63.897
FM07-S	2004-05-06 06:09:00	3	80.261	-63.898
FM07-S	2004-05-06 07:51:00	A	80.311	-63.906
FM07-S	2004-05-06 08:16:00	3	80.312	-63.911
FM07-S	2004-05-06 08:33:00	1	80.306	-63.907
FM07-S	2004-05-06 09:51:00	B	80.126	-63.848
FM07-S	2004-05-06 12:37:00	3	80.334	-63.923
FM07-S	2004-05-06 14:21:00	1	80.347	-63.951
FM07-S	2004-05-06 14:25:00	0	80.327	-63.939
FM07-S	2004-05-06 15:59:00	2	80.351	-63.957
FM07-S	2004-05-06 16:07:00	3	80.352	-63.956
FM07-S	2004-05-06 17:51:00	B	80.349	-63.968
FM07-S	2004-05-06 21:06:00	2	80.402	-63.965
FM07-S	2004-05-06 23:37:00	A	80.46	-63.942
FM07-S	2004-05-07 00:05:00	B	80.316	-63.987
FM07-S	2004-05-07 00:21:00	0	80.418	-63.96
FM07-S	2004-05-07 01:19:00	A	80.417	-63.966
FM07-S	2004-05-07 01:37:00	A	80.409	-63.987
FM07-S	2004-05-07 02:22:00	3	80.428	-63.98
FM07-S	2004-05-07 02:29:00	1	80.412	-63.978
FM07-S	2004-05-07 02:32:00	0	80.411	-63.984
FM07-S	2004-05-07 04:17:00	B	80.445	-64.012
FM07-S	2004-05-07 04:54:00	B	80.327	-64
FM07-S	2004-05-07 05:58:00	A	80.421	-64.02
FM07-S	2004-05-07 06:57:00	A	80.429	-64.031
FM07-S	2004-05-07 07:21:00	A	80.401	-64.032
FM07-S	2004-05-07 07:30:00	A	80.433	-64.042
FM07-S	2004-05-07 07:32:00	A	80.433	-64.041
FM07-S	2004-05-07 07:53:00	1	80.435	-64.044
FM07-S	2004-05-07 08:22:00	B	80.435	-64.037
FM07-S	2004-05-07 08:35:00	A	80.439	-64.047
FM07-S	2004-05-07 09:00:00	A	80.415	-64.04
FM07-S	2004-05-07 09:05:00	1	80.445	-64.048
FM07-S	2004-05-07 09:30:00	B	80.583	-64.111
FM07-S	2004-05-07 10:53:00	B	80.364	-64.019
FM07-S	2004-05-07 12:16:00	2	80.26	-64.031
FM07-S	2004-05-07 12:29:00	3	80.264	-64.033
FM07-S	2004-05-07 14:12:00	1	80.277	-64.022
FM07-S	2004-05-07 17:06:00	0	80.266	-63.968
FM07-S	2004-05-07 17:18:00	1	80.254	-63.975
FM07-S	2004-05-08 02:15:00	B	80.402	-63.844
FM07-S	2004-05-08 03:06:00	2	80.417	-63.845
FM07-S	2004-05-08 03:37:00	B	80.404	-63.851
FM07-S	2004-05-08 04:45:00	B	80.46	-63.849
FM07-S	2004-05-08 05:19:00	3	80.442	-63.856
FM07-S	2004-05-08 05:35:00	B	80.464	-63.861
FM07-S	2004-05-08 06:34:00	B	80.484	-63.872
FM07-S	2004-05-08 06:57:00	A	80.455	-63.873
FM07-S	2004-05-08 07:27:00	B	80.493	-63.87
FM07-S	2004-05-08 08:08:00	A	80.491	-63.877
FM07-S	2004-05-08 08:10:00	0	80.522	-63.878
FM07-S	2004-05-08 09:05:00	B	80.516	-63.875
FM07-S	2004-05-08 09:52:00	1	80.56	-63.891
FM07-S	2004-05-08 10:33:00	A	80.56	-63.887
FM07-S	2004-05-08 10:50:00	2	80.566	-63.89
FM07-S	2004-05-08 11:52:00	2	80.574	-63.892
FM07-S	2004-05-08 12:12:00	2	80.589	-63.899
FM07-S	2004-05-08 12:19:00	B	80.554	-63.897
FM07-S	2004-05-08 12:30:00	1	80.586	-63.903
FM07-S	2004-05-08 15:14:00	B	80.598	-63.933
FM07-S	2004-05-08 18:37:00	A	80.588	-63.953
FM07-S	2004-05-08 20:11:00	1	80.572	-63.999
FM07-S	2004-05-08 21:10:00	A	80.618	-64.016
FM07-S	2004-05-08 21:52:00	3	80.607	-64.012
FM07-S	2004-05-08 21:55:00	A	80.614	-64.009
FM07-S	2004-05-08 23:32:00	2	80.577	-64.036
FM07-S	2004-05-09 00:24:00	0	80.643	-64.034
FM07-S	2004-05-09 00:33:00	0	80.608	-64.035
FM07-S	2004-05-09 01:11:00	A	80.644	-64.042
FM07-S	2004-05-09 01:38:00	B	80.687	-64.061
FM07-S	2004-05-09 02:10:00	1	80.596	-64.061
FM07-S	2004-05-09 03:17:00	3	80.587	-64.081
FM07-S	2004-05-09 03:45:00	A	80.571	-64.095
FM07-S	2004-05-09 04:37:00	B	80.419	-64.077
FM07-S	2004-05-09 05:31:00	B	80.537	-64.118
FM07-S	2004-05-09 06:17:00	B	80.574	-64.138
FM07-S	2004-05-09 06:34:00	B	80.566	-64.149
FM07-S	2004-05-09 08:17:00	B	80.567	-64.165
FM07-S	2004-05-09 09:27:00	B	80.534	-64.168
FM07-S	2004-05-09 11:34:00	B	80.506	-64.179
FM07-S	2004-05-09 13:11:00	2	80.462	-64.181
FM07-S	2004-05-09 13:41:00	B	80.447	-64.182
FM07-S	2004-05-09 15:18:00	B	80.372	-64.021
FM07-S	2004-05-09 20:08:00	0	80.407	-64.246
FM07-S	2004-05-09 20:46:00	B	80.339	-64.262
FM07-S	2004-05-10 05:03:00	B	80.051	-64.478
FM07-S	2004-05-10 05:05:00	A	80.035	-64.482
FM07-S	2004-05-10 05:15:00	0	80.068	-64.475
FM07-S	2004-05-10 05:39:00	B	80.05	-64.481
FM07-S	2004-05-10 06:01:00	B	80.126	-64.529
FM07-S	2004-05-10 06:43:00	B	80.034	-64.507
FM07-S	2004-05-10 06:55:00	0	80.031	-64.513
FM07-S	2004-05-10 07:47:00	2	80.041	-64.514
FM07-S	2004-05-10 07:52:00	2	80.042	-64.519
FM07-S	2004-05-10 08:21:00	A	80.037	-64.521
FM07-S	2004-05-10 09:03:00	3	80.03	-64.525
FM07-S	2004-05-10 09:30:00	A	80.03	-64.524
FM07-S	2004-05-10 10:01:00	1	80.036	-64.531
FM07-S	2004-05-10 10:45:00	B	80.017	-64.531
FM07-S	2004-05-10 11:08:00	2	80.006	-64.53
FM07-S	2004-05-10 13:35:00	B	79.971	-64.531
FM07-S	2004-05-10 14:25:00	3	79.952	-64.539
FM07-S	2004-05-10 16:08:00	A	79.93	-64.524
FM07-S	2004-05-10 18:13:00	2	79.862	-64.542
FM07-S	2004-05-10 19:55:00	2	79.825	-64.539
FM07-S	2004-05-10 21:36:00	1	79.793	-64.536
FM07-S	2004-05-10 21:37:00	2	79.794	-64.536
FM07-S	2004-05-10 22:04:00	2	79.783	-64.534
FM07-S	2004-05-10 22:15:00	B	79.81	-64.545
FM07-S	2004-05-10 23:14:00	A	79.741	-64.517
FM07-S	2004-05-10 23:44:00	2	79.782	-64.509
FM07-S	2004-05-11 00:48:00	B	79.762	-64.512
FM07-S	2004-05-11 01:35:00	B	79.741	-64.509
FM07-S	2004-05-11 01:39:00	1	79.718	-64.505
FM07-S	2004-05-11 02:32:00	A	79.675	-64.502
FM07-S	2004-05-11 03:06:00	B	79.662	-64.492
FM07-S	2004-05-11 03:16:00	A	79.639	-64.486
FM07-S	2004-05-11 04:15:00	B	79.598	-64.47
FM07-S	2004-05-11 04:59:00	B	79.504	-64.474
FM07-S	2004-05-11 05:21:00	B	79.54	-64.453
FM07-S	2004-05-11 05:50:00	3	79.517	-64.441
FM07-S	2004-05-11 05:52:00	2	79.505	-64.44
FM07-S	2004-05-11 06:35:00	A	79.474	-64.434
FM07-S	2004-05-11 06:41:00	2	79.497	-64.425
FM07-S	2004-05-11 06:56:00	3	79.503	-64.423
FM07-S	2004-05-11 07:28:00	B	79.525	-64.407
FM07-S	2004-05-11 08:14:00	B	79.526	-64.403
FM07-S	2004-05-11 08:17:00	A	79.509	-64.407
FM07-S	2004-05-11 09:08:00	B	79.537	-64.396
FM07-S	2004-05-11 09:37:00	B	79.518	-64.384
FM07-S	2004-05-11 10:20:00	B	79.504	-64.378
FM07-S	2004-05-11 11:20:00	3	79.512	-64.372
FM07-S	2004-05-11 12:25:00	3	79.525	-64.358
FM07-S	2004-05-11 13:17:00	3	79.519	-64.349
FM07-S	2004-05-11 13:18:00	2	79.514	-64.348
FM07-S	2004-05-11 14:08:00	2	79.518	-64.342
FM07-S	2004-05-11 18:01:00	1	79.582	-64.307
FM07-S	2004-05-11 18:21:00	1	79.596	-64.312
FM07-S	2004-05-11 19:43:00	3	79.598	-64.282
FM07-S	2004-05-11 21:20:00	1	79.624	-64.242
FM07-S	2004-05-11 23:19:00	B	79.469	-64.203
FM07-S	2004-05-12 03:05:00	B	79.472	-64.034
FM07-S	2004-05-12 03:46:00	B	79.283	-64.059
FM07-S	2004-05-12 04:56:00	A	79.102	-63.916
FM07-S	2004-05-12 07:09:00	A	79.479	-63.872
FM07-S	2004-05-12 07:20:00	B	79.551	-63.873
FM07-S	2004-05-12 08:03:00	A	79.485	-63.869
FM07-S	2004-05-12 08:05:00	3	79.491	-63.867
FM07-S	2004-05-12 08:46:00	1	79.497	-63.861
FM07-S	2004-05-12 09:04:00	B	79.541	-63.852
FM07-S	2004-05-12 09:13:00	3	79.504	-63.864
FM07-S	2004-05-12 12:04:00	A	79.552	-63.764
FM07-S	2004-05-12 13:41:00	B	79.598	-63.689
FM07-S	2004-05-12 15:21:00	2	79.577	-63.659
FM07-S	2004-05-12 16:23:00	2	79.582	-63.654
FM07-S	2004-05-12 17:49:00	3	79.559	-63.655
FM07-S	2004-05-12 18:06:00	B	79.63	-63.628
FM07-S	2004-05-12 19:33:00	A	79.558	-63.647
FM07-S	2004-05-12 21:12:00	3	79.599	-63.617
FM07-S	2004-05-12 21:57:00	B	79.598	-63.6
FM07-S	2004-05-12 21:58:00	A	79.593	-63.596
FM07-S	2004-05-12 23:28:00	A	79.556	-63.55
FM07-S	2004-05-13 03:24:00	B	79.843	-63.396
FM07-S	2004-05-13 03:47:00	A	79.809	-63.368
FM07-S	2004-05-13 03:56:00	A	79.885	-63.39
FM07-S	2004-05-13 04:32:00	2	79.827	-63.367
FM07-S	2004-05-13 05:29:00	0	79.794	-63.359
FM07-S	2004-05-13 06:10:00	B	79.846	-63.378
FM07-S	2004-05-13 07:12:00	B	79.842	-63.346
FM07-S	2004-05-13 07:51:00	A	79.901	-63.376
FM07-S	2004-05-13 09:31:00	B	79.922	-63.355
FM07-S	2004-05-13 10:01:00	2	79.926	-63.355
FM07-S	2004-05-13 10:32:00	B	79.928	-63.346
FM07-S	2004-05-13 11:40:00	2	79.948	-63.358
FM07-S	2004-05-13 12:12:00	3	79.962	-63.346
FM07-S	2004-05-13 12:53:00	B	80.002	-63.351
FM07-S	2004-05-13 13:21:00	B	80.032	-63.333
FM07-S	2004-05-13 16:37:00	B	80.003	-63.279
FM07-S	2004-05-13 19:20:00	0	80.055	-63.243
FM07-S	2004-05-14 02:37:00	B	79.81	-63.306
FM07-S	2004-05-14 02:40:00	A	79.788	-63.311
FM07-S	2004-05-14 03:04:00	A	79.806	-63.321
FM07-S	2004-05-14 04:19:00	B	79.753	-63.382
FM07-S	2004-05-14 05:18:00	B	79.738	-63.437
FM07-S	2004-05-14 05:45:00	A	79.738	-63.458
FM07-S	2004-05-14 05:58:00	A	79.717	-63.462
FM07-S	2004-05-14 06:00:00	A	79.717	-63.453
FM07-S	2004-05-14 06:24:00	A	79.705	-63.467
FM07-S	2004-05-14 07:24:00	A	79.716	-63.476
FM07-S	2004-05-14 07:39:00	B	79.723	-63.474
FM07-S	2004-05-14 08:27:00	A	79.733	-63.485
FM07-S	2004-05-14 08:43:00	B	79.769	-63.481
FM07-S	2004-05-14 09:15:00	B	79.766	-63.488
FM07-S	2004-05-14 09:38:00	B	79.77	-63.494
FM07-S	2004-05-14 10:55:00	A	79.774	-63.493
FM07-S	2004-05-14 12:34:00	A	79.778	-63.505
FM07-S	2004-05-14 12:39:00	A	79.782	-63.511
FM07-S	2004-05-14 12:54:00	B	79.796	-63.51
FM07-S	2004-05-14 16:16:00	0	79.704	-63.505
FM07-S	2004-05-14 19:10:00	2	79.642	-63.535
FM07-S	2004-05-15 02:21:00	1	79.611	-63.709
FM07-S	2004-05-15 02:26:00	A	79.638	-63.711
FM07-S	2004-05-15 02:41:00	1	79.617	-63.709
FM07-S	2004-05-15 03:10:00	1	79.617	-63.716
FM07-S	2004-05-15 03:28:00	1	79.622	-63.713
FM07-S	2004-05-15 03:40:00	B	79.611	-63.689
FM07-S	2004-05-15 04:23:00	B	79.672	-63.709
FM07-S	2004-05-15 05:14:00	B	79.552	-63.763
FM07-S	2004-05-15 05:20:00	B	79.602	-63.744
FM07-S	2004-05-15 05:47:00	B	79.502	-63.773
FM07-S	2004-05-15 06:49:00	A	79.533	-63.689
FM07-S	2004-05-15 07:39:00	3	79.578	-63.72
FM07-S	2004-05-15 08:30:00	B	79.577	-63.707
FM07-S	2004-05-15 08:41:00	B	79.585	-63.71
FM07-S	2004-05-15 09:07:00	B	79.59	-63.718
FM07-S	2004-05-15 09:44:00	1	79.568	-63.714
FM07-S	2004-05-15 10:21:00	B	79.583	-63.712
FM07-S	2004-05-15 10:41:00	2	79.569	-63.714
FM07-S	2004-05-15 10:44:00	0	79.567	-63.715
FM07-S	2004-05-15 11:23:00	1	79.58	-63.716
FM07-S	2004-05-15 12:19:00	B	79.601	-63.732
FM07-S	2004-05-15 13:09:00	B	79.699	-63.708
FM07-S	2004-05-15 14:06:00	A	79.648	-63.75
FM07-S	2004-05-15 14:13:00	2	79.662	-63.747
FM07-S	2004-05-15 17:17:00	A	79.734	-63.723
FM07-S	2004-05-15 21:46:00	1	79.771	-63.694
FM07-S	2004-05-15 22:19:00	3	79.769	-63.688
FM07-S	2004-05-15 22:23:00	1	79.768	-63.687
FM07-S	2004-05-15 23:32:00	B	79.78	-63.681
FM07-S	2004-05-15 23:56:00	B	79.78	-63.682
FM07-S	2004-05-16 01:07:00	3	79.765	-63.685
FM07-S	2004-05-16 02:10:00	B	79.745	-63.677
FM07-S	2004-05-16 02:15:00	A	79.757	-63.673
FM07-S	2004-05-16 03:15:00	B	79.781	-63.665
FM07-S	2004-05-16 03:49:00	B	79.791	-63.676
FM07-S	2004-05-16 03:58:00	A	79.802	-63.671
FM07-S	2004-05-16 04:54:00	A	79.813	-63.665
FM07-S	2004-05-16 05:28:00	3	79.834	-63.665
FM07-S	2004-05-16 05:35:00	B	79.841	-63.66
FM07-S	2004-05-16 05:37:00	2	79.832	-63.662
FM07-S	2004-05-16 06:33:00	B	79.862	-63.649
FM07-S	2004-05-16 07:17:00	B	79.871	-63.648
FM07-S	2004-05-16 08:20:00	1	79.894	-63.643
FM07-S	2004-05-16 09:20:00	3	79.903	-63.636
FM07-S	2004-05-16 10:31:00	1	79.895	-63.628
FM07-S	2004-05-16 10:32:00	1	79.904	-63.63
FM07-S	2004-05-16 12:11:00	3	79.909	-63.626
FM07-S	2004-05-16 12:11:00	3	79.914	-63.624
FM07-S	2004-05-16 21:21:00	1	80.023	-63.576
FM07-S	2004-05-16 22:09:00	2	80.034	-63.571
FM07-S	2004-05-16 23:43:00	B	80.047	-63.498
FM07-S	2004-05-17 00:20:00	A	80.036	-63.525
FM07-S	2004-05-17 00:45:00	1	80.024	-63.526
FM07-S	2004-05-17 01:52:00	B	80.001	-63.539
FM07-S	2004-05-17 03:04:00	A	80.071	-63.54
FM07-S	2004-05-17 03:34:00	A	80.076	-63.543
FM07-S	2004-05-17 03:40:00	B	80.093	-63.545
FM07-S	2004-05-17 04:44:00	B	80.092	-63.54
FM07-S	2004-05-17 05:14:00	3	80.105	-63.543
FM07-S	2004-05-17 05:16:00	2	80.11	-63.539
FM07-S	2004-05-17 06:24:00	A	80.102	-63.537
FM07-S	2004-05-17 07:14:00	B	80.132	-63.529
FM07-S	2004-05-17 07:49:00	A	80.121	-63.53
FM07-S	2004-05-17 10:38:00	1	80.107	-63.511
FM07-S	2004-05-17 12:17:00	2	80.078	-63.498
FM07-S	2004-05-17 13:28:00	A	80.052	-63.494
FM07-S	2004-05-17 15:09:00	3	80.024	-63.49
FM07-S	2004-05-17 19:52:00	1	79.976	-63.494
FM07-S	2004-05-17 22:39:00	2	79.993	-63.453
FM07-S	2004-05-17 23:18:00	B	80.031	-63.457
FM07-S	2004-05-18 00:11:00	A	80.009	-63.452
FM07-S	2004-05-18 01:12:00	B	80.024	-63.461
FM07-S	2004-05-18 03:13:00	2	80.015	-63.459
FM07-S	2004-05-18 03:21:00	1	80.015	-63.461
FM07-S	2004-05-18 03:27:00	B	80.02	-63.465
FM07-S	2004-05-18 03:39:00	A	80.019	-63.462
FM07-S	2004-05-18 04:35:00	B	80.038	-63.466
FM07-S	2004-05-18 06:12:00	B	80.106	-63.453
FM07-S	2004-05-18 06:43:00	B	80.149	-63.457
FM07-S	2004-05-18 06:55:00	B	80.156	-63.452
FM07-S	2004-05-18 07:24:00	B	80.16	-63.451
FM07-S	2004-05-18 07:57:00	B	80.171	-63.449
FM07-S	2004-05-18 08:13:00	B	80.176	-63.465
FM07-S	2004-05-18 08:35:00	A	80.179	-63.459
FM07-S	2004-05-18 09:07:00	A	80.183	-63.457
FM07-S	2004-05-18 10:09:00	A	80.235	-63.46
FM07-S	2004-05-18 10:49:00	B	80.209	-63.449
FM07-S	2004-05-18 11:36:00	A	80.249	-63.479
FM07-S	2004-05-18 13:08:00	2	80.207	-63.446
FM07-S	2004-05-18 13:18:00	2	80.194	-63.446
FM07-S	2004-05-18 16:26:00	2	80.142	-63.438
FM07-S	2004-05-18 18:24:00	2	80.147	-63.446
FM07-S	2004-05-18 21:09:00	3	80.138	-63.441
FM07-S	2004-05-18 21:43:00	A	80.179	-63.431
FM07-S	2004-05-18 22:15:00	3	80.203	-63.427
FM07-S	2004-05-18 23:55:00	A	80.31	-63.393
FM07-S	2004-05-19 04:56:00	A	80.578	-63.254
FM07-S	2004-05-19 06:01:00	A	80.564	-63.258
FM07-S	2004-05-19 06:10:00	B	80.612	-63.265
FM07-S	2004-05-19 06:30:00	A	80.611	-63.262
FM07-S	2004-05-19 07:01:00	B	80.609	-63.255
FM07-S	2004-05-19 07:46:00	B	80.626	-63.251
FM07-S	2004-05-19 07:48:00	A	80.644	-63.252
FM07-S	2004-05-19 08:40:00	A	80.639	-63.249
FM07-S	2004-05-19 09:24:00	B	80.671	-63.26
FM07-S	2004-05-19 10:25:00	B	80.688	-63.255
FM07-S	2004-05-19 11:26:00	A	80.687	-63.261
FM07-S	2004-05-19 11:30:00	A	80.689	-63.267
FM07-S	2004-05-19 23:43:00	2	81.144	-63.115
FM07-S	2004-05-20 00:02:00	A	81.132	-63.116
FM07-S	2004-05-20 00:51:00	A	81.141	-63.124
FM07-S	2004-05-20 01:26:00	B	81.199	-63.122
FM07-S	2004-05-20 01:40:00	A	81.172	-63.124
FM07-S	2004-05-20 07:24:00	B	81.371	-63.114
FM07-S	2004-05-20 07:34:00	B	81.394	-63.114
FM07-S	2004-05-20 07:44:00	2	81.361	-63.124
FM07-S	2004-05-20 07:57:00	B	81.371	-63.127
FM07-S	2004-05-20 08:00:00	B	81.381	-63.121
FM07-S	2004-05-20 09:15:00	B	81.397	-63.125
FM07-S	2004-05-20 09:27:00	1	81.389	-63.136
FM07-S	2004-05-20 09:31:00	0	81.389	-63.134
FM07-S	2004-05-20 09:40:00	2	81.386	-63.135
FM07-S	2004-05-20 10:42:00	3	81.41	-63.143
FM07-S	2004-05-20 11:02:00	A	81.411	-63.142
FM07-S	2004-05-20 11:13:00	B	81.421	-63.145
FM07-S	2004-05-20 11:20:00	1	81.419	-63.146
FM07-S	2004-05-20 14:28:00	A	81.835	-63.192
FM07-S	2004-05-20 20:17:00	A	81.719	-63.12
FM07-S	2004-05-21 02:20:00	1	82.062	-63.181
FM07-S	2004-05-21 02:26:00	2	82.073	-63.181
FM07-S	2004-05-21 02:39:00	1	82.073	-63.18
FM07-S	2004-05-21 02:50:00	2	82.067	-63.182
FM07-S	2004-05-21 02:54:00	B	82.076	-63.178
FM07-S	2004-05-21 04:07:00	B	82.144	-63.185
FM07-S	2004-05-21 04:37:00	B	82.169	-63.185
FM07-S	2004-05-21 05:28:00	A	82.222	-63.183
FM07-S	2004-05-21 05:38:00	0	82.242	-63.189
FM07-S	2004-05-21 05:44:00	1	82.205	-63.184
FM07-S	2004-05-21 05:57:00	1	82.221	-63.18
FM07-S	2004-05-21 07:00:00	B	82.218	-63.206
FM07-S	2004-05-21 07:39:00	A	82.38	-63.159
FM07-S	2004-05-21 07:51:00	B	82.261	-63.177
FM07-S	2004-05-21 09:02:00	2	82.337	-63.191
FM07-S	2004-05-21 09:25:00	B	82.379	-63.207
FM07-S	2004-05-21 10:19:00	1	82.408	-63.209
FM07-S	2004-05-21 10:43:00	A	82.429	-63.206
FM07-S	2004-05-21 10:56:00	1	82.454	-63.206
FM07-S	2004-05-21 11:57:00	1	82.504	-63.216
FM07-S	2004-05-21 12:22:00	B	82.557	-63.206
FM07-S	2004-05-21 12:35:00	B	82.546	-63.214
FM07-S	2004-05-21 12:46:00	A	82.562	-63.21
FM07-S	2004-05-21 14:15:00	B	82.505	-63.187
FM07-S	2004-05-21 15:18:00	3	82.606	-63.219
FM07-S	2004-05-21 15:58:00	3	82.581	-63.221
FM07-S	2004-05-21 17:42:00	B	82.633	-63.223
FM07-S	2004-05-21 17:49:00	B	82.642	-63.248
FM07-S	2004-05-21 19:30:00	1	82.703	-63.258
FM07-S	2004-05-21 19:55:00	0	82.747	-63.258
FM07-S	2004-05-21 21:34:00	0	82.797	-63.305
FM07-S	2004-05-21 23:10:00	B	82.901	-63.442
FM07-S	2004-05-22 00:26:00	B	82.903	-63.385
FM07-S	2004-05-22 02:07:00	2	82.92	-63.378
FM07-S	2004-05-22 02:09:00	2	82.897	-63.385
FM07-S	2004-05-22 02:24:00	1	82.937	-63.391
FM07-S	2004-05-22 02:31:00	B	82.929	-63.385
FM07-S	2004-05-22 03:22:00	1	82.915	-63.391
FM07-S	2004-05-22 03:41:00	B	82.895	-63.403
FM07-S	2004-05-22 04:08:00	B	82.86	-63.402
FM07-S	2004-05-22 04:18:00	3	82.898	-63.395
FM07-S	2004-05-22 05:06:00	B	82.882	-63.389
FM07-S	2004-05-22 05:20:00	B	82.891	-63.408
FM07-S	2004-05-22 05:22:00	1	82.895	-63.401
FM07-S	2004-05-22 06:37:00	A	82.886	-63.402
FM07-S	2004-05-22 07:11:00	3	82.884	-63.408
FM07-S	2004-05-22 07:26:00	2	82.881	-63.408
FM07-S	2004-05-22 08:40:00	B	82.863	-63.406
FM07-S	2004-05-22 09:07:00	B	82.86	-63.409
FM07-S	2004-05-22 09:09:00	0	82.875	-63.414
FM07-S	2004-05-22 10:19:00	3	82.843	-63.419
FM07-S	2004-05-22 12:22:00	2	82.789	-63.415
FM07-S	2004-05-22 13:14:00	2	82.758	-63.416
FM07-S	2004-05-22 21:05:00	A	82.529	-63.438
FM07-S	2004-05-22 21:11:00	3	82.546	-63.439
FM07-S	2004-05-22 22:18:00	0	82.511	-63.457
FM07-S	2004-05-22 23:06:00	0	82.599	-63.459
FM07-S	2004-05-23 00:16:00	0	82.472	-63.465
FM07-S	2004-05-23 00:31:00	A	82.524	-63.444
FM07-S	2004-05-23 05:17:00	B	82.703	-63.593
FM07-S	2004-05-23 06:33:00	B	82.733	-63.618
FM07-S	2004-05-23 10:44:00	B	83.038	-63.71
FM07-S	2004-05-23 12:24:00	A	82.921	-63.703
FM07-S	2004-05-23 13:17:00	A	82.911	-63.676
FM07-S	2004-05-23 13:47:00	2	82.904	-63.712
FM07-S	2004-05-23 14:05:00	2	82.892	-63.713
FM07-S	2004-05-23 14:32:00	3	82.894	-63.719
FM07-S	2004-05-23 15:27:00	2	82.867	-63.725
FM07-S	2004-05-23 16:13:00	2	82.855	-63.735
FM07-S	2004-05-23 17:13:00	B	82.797	-63.735
FM07-S	2004-05-23 17:25:00	2	82.822	-63.735
FM07-S	2004-05-23 17:28:00	B	82.83	-63.744
FM07-S	2004-05-24 00:02:00	B	82.992	-63.762
FM07-S	2004-05-24 01:47:00	B	83.02	-63.755
FM07-S	2004-05-24 01:55:00	B	82.974	-63.758
FM07-S	2004-05-24 02:13:00	A	82.972	-63.769
FM07-S	2004-05-24 02:34:00	B	82.997	-63.767
FM07-S	2004-05-24 02:58:00	A	83.008	-63.758
FM07-S	2004-05-24 03:41:00	B	83.039	-63.77
FM07-S	2004-05-24 03:53:00	B	83.023	-63.777
FM07-S	2004-05-24 04:16:00	1	83.024	-63.776
FM07-S	2004-05-24 04:35:00	B	83.035	-63.784
FM07-S	2004-05-24 05:00:00	B	83.045	-63.782
FM07-S	2004-05-24 05:04:00	2	83.046	-63.783
FM07-S	2004-05-24 05:21:00	2	83.044	-63.786
FM07-S	2004-05-24 05:30:00	B	83.067	-63.791
FM07-S	2004-05-24 07:09:00	B	83.074	-63.803
FM07-S	2004-05-24 12:13:00	2	83.027	-63.814
FM07-S	2004-05-24 12:31:00	3	83.029	-63.818
FM07-S	2004-05-24 12:54:00	1	83.017	-63.818
FM07-S	2004-05-24 13:35:00	3	83.017	-63.82
FM07-S	2004-05-24 13:54:00	1	83.015	-63.823
FM07-S	2004-05-24 15:16:00	3	83.003	-63.83
FM07-S	2004-05-24 18:54:00	B	82.969	-63.852
FM07-S	2004-05-24 20:36:00	3	82.963	-63.854
FM07-S	2004-05-24 22:16:00	A	82.95	-63.857
FM10-S	2003-12-25 11:30:00	3	73.71	-53.1
FM10-S	2003-12-25 20:06:00	0	73.663	-53.114
FM10-S	2003-12-26 03:45:00	2	73.719	-53.111
FM10-S	2003-12-26 05:59:00	A	73.719	-53.109
FM10-S	2003-12-26 06:09:00	2	73.732	-53.109
FM10-S	2003-12-26 07:40:00	2	73.723	-53.109
FM10-S	2003-12-26 14:17:00	B	73.741	-53.174
FM10-S	2003-12-26 15:57:00	1	73.717	-53.11
FM10-S	2003-12-26 21:01:00	B	73.689	-53.401
FM10-S	2003-12-27 09:09:00	A	73.691	-53.092
FM10-S	2003-12-27 10:12:00	B	73.761	-53.1
FM10-S	2003-12-27 11:09:00	0	73.682	-53.094
[truncated: 2,316 more rows]
