# Supplementary material for: Putting the behavior into animal movement modeling: Improved activity budgets from use of ancillary tag information
Source: Ecol Evol. 2016 Oct 20;6(22):8243–55. doi: 10.1002/ece3.2530 (PMC5108274; doi:10.1002/ece3.2530)
Supplement: Supplementary file 14 [file ECE3-6-8243-s014.csv]

ref	gmt	DIVE_TM
FM07-S	2003-12-24 06:00:00	0
FM07-S	2003-12-24 12:00:00	0
FM07-S	2003-12-24 18:00:00	0
FM07-S	2003-12-25 00:00:00	0
FM07-S	2003-12-25 06:00:00	0
FM07-S	2003-12-25 12:00:00	0
FM07-S	2003-12-25 18:00:00	0
FM07-S	2003-12-26 00:00:00	0
FM07-S	2003-12-26 06:00:00	0
FM07-S	2003-12-26 12:00:00	0
FM07-S	2003-12-26 18:00:00	0
FM07-S	2003-12-27 00:00:00	0
FM07-S	2003-12-27 06:00:00	0
FM07-S	2003-12-27 12:00:00	0
FM07-S	2003-12-27 18:00:00	0
FM07-S	2003-12-28 00:00:00	0
FM07-S	2003-12-28 06:00:00	0
FM07-S	2003-12-28 12:00:00	0
FM07-S	2003-12-28 18:00:00	0
FM07-S	2003-12-29 00:00:00	0
FM07-S	2003-12-30 06:00:00	12.9
FM07-S	2003-12-30 12:00:00	61.2
FM07-S	2003-12-30 18:00:00	45.1
FM07-S	2003-12-31 00:00:00	12.9
FM07-S	2003-12-31 06:00:00	0
FM07-S	2003-12-31 12:00:00	35.4
FM07-S	2003-12-31 18:00:00	32.2
FM07-S	2004-01-01 00:00:00	38.7
FM07-S	2004-01-01 06:00:00	3.2
FM07-S	2004-01-01 12:00:00	45.1
FM07-S	2004-01-01 18:00:00	19.3
FM07-S	2004-01-02 00:00:00	0
FM07-S	2004-01-02 06:00:00	0
FM07-S	2004-01-02 12:00:00	22.5
FM07-S	2004-01-02 18:00:00	29
FM07-S	2004-01-03 00:00:00	0
FM07-S	2004-01-04 06:00:00	0
FM07-S	2004-01-04 12:00:00	41.9
FM07-S	2004-01-04 18:00:00	38.7
FM07-S	2004-01-05 00:00:00	0
FM07-S	2004-01-05 06:00:00	0
FM07-S	2004-01-05 12:00:00	12.9
FM07-S	2004-01-05 18:00:00	25.8
FM07-S	2004-01-06 00:00:00	0
FM07-S	2004-01-06 06:00:00	0
FM07-S	2004-01-06 12:00:00	16.1
FM07-S	2004-01-06 18:00:00	38.7
FM07-S	2004-01-07 00:00:00	0
FM07-S	2004-01-07 06:00:00	0
FM07-S	2004-01-07 12:00:00	3.2
FM07-S	2004-01-07 18:00:00	48.3
FM07-S	2004-01-08 00:00:00	32.2
FM07-S	2004-01-08 06:00:00	0
FM07-S	2004-01-08 12:00:00	12.9
FM07-S	2004-01-08 18:00:00	41.9
FM07-S	2004-01-09 00:00:00	6.4
FM07-S	2004-01-09 06:00:00	9.6
FM07-S	2004-01-09 12:00:00	25.8
FM07-S	2004-01-09 18:00:00	41.9
FM07-S	2004-01-10 00:00:00	0
FM07-S	2004-01-10 06:00:00	0
FM07-S	2004-01-10 12:00:00	25.8
FM07-S	2004-01-10 18:00:00	22.5
FM07-S	2004-01-11 00:00:00	3.2
FM07-S	2004-01-11 06:00:00	0
FM07-S	2004-01-11 12:00:00	35.4
FM07-S	2004-01-11 18:00:00	22.5
FM07-S	2004-01-12 00:00:00	0
FM07-S	2004-01-12 06:00:00	0
FM07-S	2004-01-12 12:00:00	48.3
FM07-S	2004-01-12 18:00:00	45.1
FM07-S	2004-01-13 00:00:00	0
FM07-S	2004-01-13 06:00:00	3.2
FM07-S	2004-01-13 12:00:00	41.9
FM07-S	2004-01-13 18:00:00	70.9
FM07-S	2004-01-14 00:00:00	16.1
FM07-S	2004-01-14 06:00:00	9.6
FM07-S	2004-01-14 12:00:00	32.2
FM07-S	2004-01-14 18:00:00	9.6
FM07-S	2004-01-15 00:00:00	0
FM07-S	2004-01-15 06:00:00	3.2
FM07-S	2004-01-15 12:00:00	45.1
FM07-S	2004-01-15 18:00:00	67.7
FM07-S	2004-01-16 00:00:00	9.6
FM07-S	2004-01-16 06:00:00	0
FM07-S	2004-01-16 12:00:00	19.3
FM07-S	2004-01-16 18:00:00	22.5
FM07-S	2004-01-17 00:00:00	0
FM07-S	2004-01-17 06:00:00	3.2
FM07-S	2004-01-17 12:00:00	32.2
FM07-S	2004-01-17 18:00:00	9.6
FM07-S	2004-01-18 00:00:00	0
FM07-S	2004-01-18 06:00:00	3.2
FM07-S	2004-01-18 12:00:00	32.2
FM07-S	2004-01-18 18:00:00	29
FM07-S	2004-01-19 00:00:00	48.3
FM07-S	2004-01-19 06:00:00	0
FM07-S	2004-01-19 12:00:00	0
FM07-S	2004-01-19 18:00:00	0
FM07-S	2004-01-20 00:00:00	0
FM07-S	2004-01-20 06:00:00	0
FM07-S	2004-01-20 12:00:00	12.9
FM07-S	2004-01-20 18:00:00	6.4
FM07-S	2004-01-21 00:00:00	0
FM07-S	2004-01-21 06:00:00	3.2
FM07-S	2004-01-21 12:00:00	58
FM07-S	2004-01-21 18:00:00	35.4
FM07-S	2004-01-22 00:00:00	3.2
FM07-S	2004-01-22 06:00:00	16.1
FM07-S	2004-01-22 12:00:00	54.8
FM07-S	2004-01-22 18:00:00	32.2
FM07-S	2004-01-23 00:00:00	0
FM07-S	2004-01-23 06:00:00	22.5
FM07-S	2004-01-23 12:00:00	64.5
FM07-S	2004-01-23 18:00:00	45.1
FM07-S	2004-01-24 00:00:00	0
FM07-S	2004-01-24 06:00:00	0
FM07-S	2004-01-24 12:00:00	0
FM07-S	2004-01-24 18:00:00	0
FM07-S	2004-01-25 00:00:00	0
FM07-S	2004-01-25 06:00:00	0
FM07-S	2004-01-25 12:00:00	0
FM07-S	2004-01-25 18:00:00	0
FM07-S	2004-01-26 00:00:00	0
FM07-S	2004-01-26 06:00:00	0
FM07-S	2004-01-26 12:00:00	0
FM07-S	2004-01-26 18:00:00	0
FM07-S	2004-01-27 00:00:00	0
FM07-S	2004-01-27 06:00:00	0
FM07-S	2004-01-27 12:00:00	41.9
FM07-S	2004-01-27 18:00:00	6.4
FM07-S	2004-01-28 00:00:00	0
FM07-S	2004-01-28 06:00:00	0
FM07-S	2004-01-28 12:00:00	38.7
FM07-S	2004-01-28 18:00:00	19.3
FM07-S	2004-01-29 00:00:00	0
FM07-S	2004-01-29 06:00:00	0
FM07-S	2004-01-29 12:00:00	0
FM07-S	2004-01-29 18:00:00	0
FM07-S	2004-01-30 00:00:00	0
FM07-S	2004-01-30 06:00:00	0
FM07-S	2004-01-30 12:00:00	51.6
FM07-S	2004-01-30 18:00:00	32.2
FM07-S	2004-01-31 00:00:00	0
FM07-S	2004-01-31 06:00:00	6.4
FM07-S	2004-01-31 12:00:00	45.1
FM07-S	2004-01-31 18:00:00	16.1
FM07-S	2004-02-01 00:00:00	0
FM07-S	2004-02-01 06:00:00	0
FM07-S	2004-02-01 12:00:00	29
FM07-S	2004-02-01 18:00:00	22.5
FM07-S	2004-02-02 00:00:00	0
FM07-S	2004-02-02 06:00:00	0
FM07-S	2004-02-02 12:00:00	16.1
FM07-S	2004-02-02 18:00:00	3.2
FM07-S	2004-02-03 00:00:00	0
FM07-S	2004-02-03 06:00:00	0
FM07-S	2004-02-03 12:00:00	29
FM07-S	2004-02-03 18:00:00	48.3
FM07-S	2004-02-04 00:00:00	35.4
FM07-S	2004-02-04 06:00:00	0
FM07-S	2004-02-04 12:00:00	41.9
FM07-S	2004-02-04 18:00:00	58
FM07-S	2004-02-05 00:00:00	0
FM07-S	2004-02-05 06:00:00	0
FM07-S	2004-02-05 12:00:00	19.3
FM07-S	2004-02-05 18:00:00	32.2
FM07-S	2004-02-06 00:00:00	0
FM07-S	2004-02-06 06:00:00	0
FM07-S	2004-02-06 12:00:00	0
FM07-S	2004-02-06 18:00:00	0
FM07-S	2004-02-07 00:00:00	0
FM07-S	2004-02-07 06:00:00	0
FM07-S	2004-02-07 12:00:00	22.5
FM07-S	2004-02-07 18:00:00	22.5
FM07-S	2004-02-08 00:00:00	0
FM07-S	2004-02-08 06:00:00	0
FM07-S	2004-02-08 12:00:00	25.8
FM07-S	2004-02-08 18:00:00	38.7
FM07-S	2004-02-09 00:00:00	0
FM07-S	2004-02-09 06:00:00	0
FM07-S	2004-02-09 12:00:00	16.1
FM07-S	2004-02-09 18:00:00	35.4
FM07-S	2004-02-10 00:00:00	0
FM07-S	2004-02-10 06:00:00	0
FM07-S	2004-02-10 12:00:00	25.8
FM07-S	2004-02-10 18:00:00	32.2
FM07-S	2004-02-11 00:00:00	6.4
FM07-S	2004-02-11 06:00:00	0
FM07-S	2004-02-11 12:00:00	0
FM07-S	2004-02-11 18:00:00	0
FM07-S	2004-02-12 00:00:00	0
FM07-S	2004-02-12 06:00:00	0
FM07-S	2004-02-12 12:00:00	25.8
FM07-S	2004-02-12 18:00:00	35.4
FM07-S	2004-02-13 00:00:00	0
FM07-S	2004-02-13 06:00:00	0
FM07-S	2004-02-13 12:00:00	9.6
FM07-S	2004-02-13 18:00:00	22.5
FM07-S	2004-02-14 00:00:00	0
FM07-S	2004-02-14 06:00:00	0
FM07-S	2004-02-14 12:00:00	9.6
FM07-S	2004-02-14 18:00:00	32.2
FM07-S	2004-02-15 00:00:00	0
FM07-S	2004-02-15 06:00:00	0
FM07-S	2004-02-15 12:00:00	3.2
FM07-S	2004-02-15 18:00:00	38.7
FM07-S	2004-02-16 00:00:00	0
FM07-S	2004-02-16 06:00:00	0
FM07-S	2004-02-16 12:00:00	19.3
FM07-S	2004-02-16 18:00:00	35.4
FM07-S	2004-02-17 00:00:00	0
FM07-S	2004-02-17 06:00:00	0
FM07-S	2004-02-17 12:00:00	22.5
FM07-S	2004-02-17 18:00:00	29
FM07-S	2004-02-18 00:00:00	0
FM07-S	2004-02-18 06:00:00	0
FM07-S	2004-02-18 12:00:00	12.9
FM07-S	2004-02-18 18:00:00	41.9
FM07-S	2004-02-19 00:00:00	0
FM07-S	2004-02-19 06:00:00	0
FM07-S	2004-02-19 12:00:00	22.5
FM07-S	2004-02-19 18:00:00	51.6
FM07-S	2004-02-20 00:00:00	0
FM07-S	2004-02-20 06:00:00	0
FM07-S	2004-02-20 12:00:00	12.9
FM07-S	2004-02-20 18:00:00	41.9
FM07-S	2004-02-21 00:00:00	0
FM07-S	2004-02-21 06:00:00	0
FM07-S	2004-02-21 12:00:00	35.4
FM07-S	2004-02-21 18:00:00	35.4
FM07-S	2004-02-22 00:00:00	0
FM07-S	2004-02-22 06:00:00	0
FM07-S	2004-02-22 12:00:00	45.1
FM07-S	2004-02-22 18:00:00	45.1
FM07-S	2004-02-23 00:00:00	0
FM07-S	2004-02-23 06:00:00	3.2
FM07-S	2004-02-23 12:00:00	51.6
FM07-S	2004-02-23 18:00:00	51.6
FM07-S	2004-02-24 00:00:00	6.4
FM07-S	2004-02-24 06:00:00	16.1
FM07-S	2004-02-24 12:00:00	51.6
FM07-S	2004-02-24 18:00:00	48.3
FM07-S	2004-02-25 00:00:00	0
FM07-S	2004-02-25 06:00:00	0
FM07-S	2004-02-25 12:00:00	38.7
FM07-S	2004-02-25 18:00:00	22.5
FM07-S	2004-02-26 00:00:00	0
FM07-S	2004-02-26 06:00:00	0
FM07-S	2004-02-26 12:00:00	0
FM07-S	2004-02-26 18:00:00	0
FM07-S	2004-02-27 00:00:00	0
FM07-S	2004-02-27 06:00:00	0
FM07-S	2004-02-27 12:00:00	12.9
FM07-S	2004-02-27 18:00:00	45.1
FM07-S	2004-02-28 00:00:00	0
FM07-S	2004-02-28 06:00:00	0
FM07-S	2004-02-28 12:00:00	0
FM07-S	2004-02-28 18:00:00	0
FM07-S	2004-02-29 00:00:00	0
FM07-S	2004-02-29 06:00:00	0
FM07-S	2004-02-29 12:00:00	29
FM07-S	2004-02-29 18:00:00	41.9
FM07-S	2004-03-01 00:00:00	0
FM07-S	2004-03-01 06:00:00	0
FM07-S	2004-03-01 12:00:00	22.5
FM07-S	2004-03-01 18:00:00	25.8
FM07-S	2004-03-02 00:00:00	0
FM07-S	2004-03-02 06:00:00	0
FM07-S	2004-03-02 12:00:00	19.3
FM07-S	2004-03-02 18:00:00	51.6
FM07-S	2004-03-03 00:00:00	0
FM07-S	2004-03-03 06:00:00	0
FM07-S	2004-03-03 12:00:00	22.5
FM07-S	2004-03-03 18:00:00	29
FM07-S	2004-03-04 00:00:00	0
FM07-S	2004-03-04 06:00:00	0
FM07-S	2004-03-04 12:00:00	32.2
FM07-S	2004-03-04 18:00:00	54.8
FM07-S	2004-03-05 00:00:00	0
FM07-S	2004-03-05 06:00:00	0
FM07-S	2004-03-05 12:00:00	38.7
FM07-S	2004-03-05 18:00:00	58
FM07-S	2004-03-06 00:00:00	0
FM07-S	2004-03-06 06:00:00	0
FM07-S	2004-03-06 12:00:00	6.4
FM07-S	2004-03-06 18:00:00	3.2
FM07-S	2004-03-07 00:00:00	0
FM07-S	2004-03-07 06:00:00	0
FM07-S	2004-03-07 12:00:00	38.7
FM07-S	2004-03-07 18:00:00	45.1
FM07-S	2004-03-08 00:00:00	0
FM07-S	2004-03-08 06:00:00	0
FM07-S	2004-03-08 12:00:00	9.6
FM07-S	2004-03-08 18:00:00	22.5
FM07-S	2004-03-09 00:00:00	0
FM07-S	2004-03-09 06:00:00	0
FM07-S	2004-03-09 12:00:00	38.7
FM07-S	2004-03-09 18:00:00	54.8
FM07-S	2004-03-10 00:00:00	0
FM07-S	2004-03-10 06:00:00	0
FM07-S	2004-03-10 12:00:00	9.6
FM07-S	2004-03-10 18:00:00	54.8
FM07-S	2004-03-11 00:00:00	0
FM07-S	2004-03-11 06:00:00	0
FM07-S	2004-03-11 12:00:00	0
FM07-S	2004-03-11 18:00:00	0
FM07-S	2004-03-12 00:00:00	0
FM07-S	2004-03-12 06:00:00	0
FM07-S	2004-03-12 12:00:00	0
FM07-S	2004-03-12 18:00:00	0
FM07-S	2004-03-13 00:00:00	0
FM07-S	2004-03-13 06:00:00	0
FM07-S	2004-03-13 12:00:00	12.9
FM07-S	2004-03-13 18:00:00	0
FM07-S	2004-03-14 00:00:00	0
FM07-S	2004-03-14 06:00:00	0
FM07-S	2004-03-14 12:00:00	32.2
FM07-S	2004-03-14 18:00:00	41.9
FM07-S	2004-03-15 00:00:00	0
FM07-S	2004-03-15 06:00:00	0
FM07-S	2004-03-15 12:00:00	0
FM07-S	2004-03-15 18:00:00	38.7
FM07-S	2004-03-16 00:00:00	0
FM07-S	2004-03-16 06:00:00	0
FM07-S	2004-03-16 12:00:00	22.5
FM07-S	2004-03-16 18:00:00	32.2
FM07-S	2004-03-17 00:00:00	0
FM07-S	2004-03-17 06:00:00	0
FM07-S	2004-03-17 12:00:00	29
FM07-S	2004-03-17 18:00:00	41.9
FM07-S	2004-03-18 00:00:00	0
FM07-S	2004-03-18 06:00:00	0
FM07-S	2004-03-18 12:00:00	12.9
FM07-S	2004-03-18 18:00:00	51.6
FM07-S	2004-03-19 00:00:00	0
FM07-S	2004-03-19 06:00:00	0
FM07-S	2004-03-19 12:00:00	32.2
FM07-S	2004-03-19 18:00:00	58
FM07-S	2004-03-20 00:00:00	0
FM07-S	2004-03-20 06:00:00	0
FM07-S	2004-03-20 12:00:00	3.2
FM07-S	2004-03-20 18:00:00	19.3
FM07-S	2004-03-21 00:00:00	0
FM07-S	2004-03-21 06:00:00	0
FM07-S	2004-03-21 12:00:00	0
FM07-S	2004-03-21 18:00:00	0
FM07-S	2004-03-22 00:00:00	0
FM07-S	2004-03-22 06:00:00	0
FM07-S	2004-03-22 12:00:00	0
FM07-S	2004-03-22 18:00:00	32.2
FM07-S	2004-03-23 00:00:00	0
FM07-S	2004-03-23 06:00:00	0
FM07-S	2004-03-23 12:00:00	9.6
FM07-S	2004-03-23 18:00:00	16.1
FM07-S	2004-03-24 00:00:00	0
FM07-S	2004-03-24 06:00:00	0
FM07-S	2004-03-24 12:00:00	41.9
FM07-S	2004-03-24 18:00:00	67.7
FM07-S	2004-03-25 00:00:00	0
FM07-S	2004-03-25 06:00:00	0
FM07-S	2004-03-25 12:00:00	3.2
FM07-S	2004-03-25 18:00:00	25.8
FM07-S	2004-03-26 00:00:00	0
FM07-S	2004-03-26 06:00:00	0
FM07-S	2004-03-26 12:00:00	25.8
FM07-S	2004-03-26 18:00:00	70.9
FM07-S	2004-03-27 00:00:00	0
FM07-S	2004-03-27 06:00:00	0
FM07-S	2004-03-27 12:00:00	22.5
FM07-S	2004-03-27 18:00:00	6.4
FM07-S	2004-03-28 00:00:00	0
FM07-S	2004-03-28 06:00:00	0
FM07-S	2004-03-28 12:00:00	35.4
FM07-S	2004-03-28 18:00:00	19.3
FM07-S	2004-03-29 00:00:00	0
FM07-S	2004-03-29 06:00:00	0
FM07-S	2004-03-29 12:00:00	16.1
FM07-S	2004-03-29 18:00:00	41.9
FM07-S	2004-03-30 00:00:00	0
FM07-S	2004-03-30 06:00:00	0
FM07-S	2004-03-30 12:00:00	0
FM07-S	2004-03-30 18:00:00	3.2
FM07-S	2004-03-31 00:00:00	0
FM07-S	2004-03-31 06:00:00	0
FM07-S	2004-04-01 12:00:00	19.3
FM07-S	2004-04-01 18:00:00	41.9
FM07-S	2004-04-02 00:00:00	0
FM07-S	2004-04-02 06:00:00	0
FM07-S	2004-04-02 12:00:00	41.9
FM07-S	2004-04-02 18:00:00	54.8
FM07-S	2004-04-03 00:00:00	3.2
FM07-S	2004-04-03 06:00:00	0
FM07-S	2004-04-03 12:00:00	29
FM07-S	2004-04-03 18:00:00	16.1
FM07-S	2004-04-04 00:00:00	0
FM07-S	2004-04-04 06:00:00	0
FM07-S	2004-04-04 12:00:00	9.6
FM07-S	2004-04-04 18:00:00	16.1
FM07-S	2004-04-05 00:00:00	0
FM07-S	2004-04-05 06:00:00	0
FM07-S	2004-04-05 12:00:00	48.3
FM07-S	2004-04-05 18:00:00	58
FM07-S	2004-04-06 00:00:00	0
FM07-S	2004-04-06 06:00:00	0
FM07-S	2004-04-06 12:00:00	32.2
FM07-S	2004-04-06 18:00:00	32.2
FM07-S	2004-04-07 00:00:00	0
FM07-S	2004-04-07 06:00:00	0
FM07-S	2004-04-07 12:00:00	9.6
FM07-S	2004-04-07 18:00:00	0
FM07-S	2004-04-08 00:00:00	0
FM07-S	2004-04-08 06:00:00	0
FM07-S	2004-04-08 12:00:00	0
FM07-S	2004-04-08 18:00:00	0
FM07-S	2004-04-09 00:00:00	0
FM07-S	2004-04-09 06:00:00	0
FM07-S	2004-04-09 12:00:00	16.1
FM07-S	2004-04-09 18:00:00	32.2
FM07-S	2004-04-10 00:00:00	3.2
FM07-S	2004-04-10 06:00:00	9.6
FM07-S	2004-04-10 12:00:00	38.7
FM07-S	2004-04-10 18:00:00	29
FM07-S	2004-04-11 00:00:00	12.9
FM07-S	2004-04-11 06:00:00	38.7
FM07-S	2004-04-11 12:00:00	9.6
FM07-S	2004-04-11 18:00:00	16.1
FM07-S	2004-04-12 00:00:00	0
FM07-S	2004-04-12 06:00:00	0
FM07-S	2004-04-12 12:00:00	38.7
FM07-S	2004-04-12 18:00:00	64.5
FM07-S	2004-04-13 00:00:00	12.9
FM07-S	2004-04-13 06:00:00	0
FM07-S	2004-04-13 12:00:00	3.2
FM07-S	2004-04-13 18:00:00	25.8
FM07-S	2004-04-14 00:00:00	6.4
FM07-S	2004-04-14 06:00:00	0
FM07-S	2004-04-14 12:00:00	22.5
FM07-S	2004-04-14 18:00:00	0
FM07-S	2004-04-15 00:00:00	3.2
FM07-S	2004-04-15 06:00:00	0
FM07-S	2004-04-15 12:00:00	0
FM07-S	2004-04-15 18:00:00	6.4
FM07-S	2004-04-16 00:00:00	0
FM07-S	2004-04-16 06:00:00	0
FM07-S	2004-04-16 12:00:00	12.9
FM07-S	2004-04-16 18:00:00	48.3
FM07-S	2004-04-17 00:00:00	9.6
FM07-S	2004-04-17 06:00:00	0
FM07-S	2004-04-17 12:00:00	19.3
FM07-S	2004-04-17 18:00:00	61.2
FM07-S	2004-04-18 00:00:00	12.9
FM07-S	2004-04-18 06:00:00	32.2
FM07-S	2004-04-18 12:00:00	67.7
FM07-S	2004-04-18 18:00:00	67.7
FM07-S	2004-04-19 00:00:00	6.4
FM07-S	2004-04-19 06:00:00	0
FM07-S	2004-04-19 12:00:00	22.5
FM07-S	2004-04-19 18:00:00	12.9
FM07-S	2004-04-20 00:00:00	0
FM07-S	2004-04-20 06:00:00	0
FM07-S	2004-04-20 12:00:00	0
FM07-S	2004-04-20 18:00:00	0
FM07-S	2004-04-21 00:00:00	0
FM07-S	2004-04-21 06:00:00	0
FM07-S	2004-04-21 12:00:00	54.8
FM07-S	2004-04-21 18:00:00	67.7
FM07-S	2004-04-22 00:00:00	6.4
FM07-S	2004-04-22 06:00:00	0
FM07-S	2004-04-22 12:00:00	16.1
FM07-S	2004-04-22 18:00:00	38.7
FM07-S	2004-04-23 00:00:00	6.4
FM07-S	2004-04-23 06:00:00	0
FM07-S	2004-04-23 12:00:00	54.8
FM07-S	2004-04-23 18:00:00	58
FM07-S	2004-04-24 00:00:00	6.4
FM07-S	2004-04-24 06:00:00	0
FM07-S	2004-04-24 12:00:00	54.8
FM07-S	2004-04-24 18:00:00	61.2
FM07-S	2004-04-25 00:00:00	9.6
FM07-S	2004-04-25 06:00:00	0
FM07-S	2004-04-25 12:00:00	41.9
FM07-S	2004-04-25 18:00:00	51.6
FM07-S	2004-04-26 00:00:00	9.6
FM07-S	2004-04-26 06:00:00	0
FM07-S	2004-04-26 12:00:00	29
FM07-S	2004-04-26 18:00:00	67.7
FM07-S	2004-04-27 00:00:00	3.2
FM07-S	2004-04-27 06:00:00	0
FM07-S	2004-04-27 12:00:00	29
FM07-S	2004-04-27 18:00:00	64.5
FM07-S	2004-04-28 00:00:00	12.9
FM07-S	2004-04-28 06:00:00	0
FM07-S	2004-04-28 12:00:00	22.5
FM07-S	2004-04-28 18:00:00	61.2
FM07-S	2004-04-29 00:00:00	16.1
FM07-S	2004-04-29 06:00:00	0
FM07-S	2004-04-29 12:00:00	38.7
FM07-S	2004-04-29 18:00:00	70.9
FM07-S	2004-04-30 00:00:00	6.4
FM07-S	2004-04-30 06:00:00	0
FM07-S	2004-04-30 12:00:00	25.8
FM07-S	2004-04-30 18:00:00	61.2
FM07-S	2004-05-01 00:00:00	9.6
FM07-S	2004-05-01 06:00:00	0
FM07-S	2004-05-01 12:00:00	35.4
FM07-S	2004-05-01 18:00:00	58
FM07-S	2004-05-02 00:00:00	12.9
FM07-S	2004-05-02 06:00:00	32.2
FM07-S	2004-05-02 12:00:00	19.3
FM07-S	2004-05-02 18:00:00	29
FM07-S	2004-05-03 00:00:00	12.9
FM07-S	2004-05-03 06:00:00	0
FM07-S	2004-05-03 12:00:00	38.7
FM07-S	2004-05-03 18:00:00	48.3
FM07-S	2004-05-04 00:00:00	3.2
FM07-S	2004-05-04 06:00:00	3.2
FM07-S	2004-05-04 12:00:00	32.2
FM07-S	2004-05-04 18:00:00	6.4
FM07-S	2004-05-05 00:00:00	0
FM07-S	2004-05-05 06:00:00	0
FM07-S	2004-05-05 12:00:00	0
FM07-S	2004-05-05 18:00:00	0
FM07-S	2004-05-06 00:00:00	0
FM07-S	2004-05-06 06:00:00	0
FM07-S	2004-05-06 12:00:00	32.2
FM07-S	2004-05-06 18:00:00	22.5
FM07-S	2004-05-07 00:00:00	0
FM07-S	2004-05-07 06:00:00	0
FM07-S	2004-05-07 12:00:00	83.8
FM07-S	2004-05-07 18:00:00	64.5
FM07-S	2004-05-08 00:00:00	16.1
FM07-S	2004-05-08 06:00:00	22.5
FM07-S	2004-05-08 12:00:00	54.8
FM07-S	2004-05-08 18:00:00	29
FM07-S	2004-05-09 00:00:00	22.5
FM07-S	2004-05-09 06:00:00	16.1
FM07-S	2004-05-09 12:00:00	25.8
FM07-S	2004-05-09 18:00:00	12.9
FM07-S	2004-05-10 00:00:00	0
FM07-S	2004-05-10 06:00:00	0
FM07-S	2004-05-10 12:00:00	41.9
FM07-S	2004-05-10 18:00:00	45.1
FM07-S	2004-05-11 00:00:00	12.9
FM07-S	2004-05-11 06:00:00	0
FM07-S	2004-05-11 12:00:00	6.4
FM07-S	2004-05-11 18:00:00	35.4
FM07-S	2004-05-12 00:00:00	25.8
FM07-S	2004-05-12 06:00:00	32.2
FM07-S	2004-05-12 12:00:00	9.6
FM07-S	2004-05-12 18:00:00	64.5
FM07-S	2004-05-13 00:00:00	16.1
FM07-S	2004-05-13 06:00:00	16.1
FM07-S	2004-05-13 12:00:00	16.1
FM07-S	2004-05-13 18:00:00	51.6
FM07-S	2004-05-14 00:00:00	19.3
FM07-S	2004-05-14 06:00:00	3.2
FM07-S	2004-05-14 12:00:00	29
FM07-S	2004-05-14 18:00:00	67.7
FM07-S	2004-05-15 00:00:00	16.1
FM07-S	2004-05-15 06:00:00	0
FM07-S	2004-05-15 12:00:00	25.8
FM07-S	2004-05-15 18:00:00	61.2
FM07-S	2004-05-16 00:00:00	12.9
FM07-S	2004-05-16 06:00:00	0
FM07-S	2004-05-16 12:00:00	45.1
FM07-S	2004-05-16 18:00:00	58
FM07-S	2004-05-17 00:00:00	12.9
FM07-S	2004-05-17 06:00:00	0
FM07-S	2004-05-17 12:00:00	58
FM07-S	2004-05-17 18:00:00	61.2
FM07-S	2004-05-18 00:00:00	19.3
FM07-S	2004-05-18 06:00:00	0
FM07-S	2004-05-18 12:00:00	3.2
FM07-S	2004-05-18 18:00:00	64.5
FM07-S	2004-05-19 00:00:00	19.3
FM07-S	2004-05-19 06:00:00	0
FM07-S	2004-05-19 12:00:00	48.3
FM07-S	2004-05-19 18:00:00	29
FM07-S	2004-05-20 00:00:00	16.1
FM07-S	2004-05-20 06:00:00	0
FM07-S	2004-05-20 12:00:00	6.4
FM07-S	2004-05-20 18:00:00	16.1
FM07-S	2004-05-21 00:00:00	0
FM07-S	2004-05-23 06:00:00	0
FM07-S	2004-05-23 12:00:00	35.4
FM07-S	2004-05-23 18:00:00	51.6
FM07-S	2004-05-24 00:00:00	0
FM10-S	2003-12-24 06:00:00	0
FM10-S	2003-12-24 12:00:00	0
FM10-S	2003-12-24 18:00:00	0
FM10-S	2003-12-25 00:00:00	0
FM10-S	2003-12-25 06:00:00	0
FM10-S	2003-12-25 12:00:00	0
FM10-S	2003-12-25 18:00:00	0
FM10-S	2003-12-26 00:00:00	0
FM10-S	2003-12-26 06:00:00	0
FM10-S	2003-12-26 12:00:00	0
FM10-S	2003-12-26 18:00:00	0
FM10-S	2003-12-27 00:00:00	0
FM10-S	2003-12-27 06:00:00	0
FM10-S	2003-12-27 12:00:00	3.2
FM10-S	2003-12-27 18:00:00	0
FM10-S	2003-12-28 00:00:00	0
FM10-S	2003-12-28 06:00:00	0
FM10-S	2003-12-28 12:00:00	0
FM10-S	2003-12-28 18:00:00	0
FM10-S	2003-12-29 00:00:00	0
FM10-S	2003-12-29 06:00:00	0
FM10-S	2003-12-29 12:00:00	0
FM10-S	2003-12-29 18:00:00	0
FM10-S	2003-12-30 00:00:00	0
FM10-S	2003-12-30 06:00:00	0
FM10-S	2003-12-30 12:00:00	0
FM10-S	2003-12-30 18:00:00	0
FM10-S	2003-12-31 00:00:00	0
FM10-S	2003-12-31 06:00:00	0
FM10-S	2003-12-31 12:00:00	0
FM10-S	2003-12-31 18:00:00	0
FM10-S	2004-01-01 00:00:00	0
FM10-S	2004-01-01 06:00:00	0
FM10-S	2004-01-01 12:00:00	0
FM10-S	2004-01-01 18:00:00	0
FM10-S	2004-01-02 00:00:00	0
FM10-S	2004-01-02 06:00:00	0
FM10-S	2004-01-02 12:00:00	3.2
FM10-S	2004-01-02 18:00:00	0
FM10-S	2004-01-03 00:00:00	0
FM10-S	2004-01-03 06:00:00	0
FM10-S	2004-01-03 12:00:00	0
FM10-S	2004-01-03 18:00:00	0
FM10-S	2004-01-04 00:00:00	0
FM10-S	2004-01-04 06:00:00	0
FM10-S	2004-01-04 12:00:00	16.1
FM10-S	2004-01-04 18:00:00	16.1
FM10-S	2004-01-05 00:00:00	0
FM10-S	2004-01-05 06:00:00	0
FM10-S	2004-01-05 12:00:00	0
FM10-S	2004-01-05 18:00:00	0
FM10-S	2004-01-06 00:00:00	0
FM10-S	2004-01-06 06:00:00	0
FM10-S	2004-01-06 12:00:00	0
FM10-S	2004-01-06 18:00:00	0
FM10-S	2004-01-07 00:00:00	0
FM10-S	2004-01-07 06:00:00	0
FM10-S	2004-01-07 12:00:00	0
FM10-S	2004-01-07 18:00:00	0
FM10-S	2004-01-08 00:00:00	0
FM10-S	2004-01-08 06:00:00	0
FM10-S	2004-01-08 12:00:00	0
FM10-S	2004-01-08 18:00:00	0
FM10-S	2004-01-09 00:00:00	0
FM10-S	2004-01-09 06:00:00	0
FM10-S	2004-01-09 12:00:00	0
FM10-S	2004-01-09 18:00:00	0
FM10-S	2004-01-10 00:00:00	0
FM10-S	2004-01-10 06:00:00	0
FM10-S	2004-01-10 12:00:00	0
FM10-S	2004-01-10 18:00:00	0
FM10-S	2004-01-11 00:00:00	0
FM10-S	2004-01-11 06:00:00	0
FM10-S	2004-01-11 12:00:00	0
FM10-S	2004-01-11 18:00:00	0
FM10-S	2004-01-12 00:00:00	0
FM10-S	2004-01-12 06:00:00	0
FM10-S	2004-01-12 12:00:00	0
FM10-S	2004-01-12 18:00:00	0
FM10-S	2004-01-13 00:00:00	0
FM10-S	2004-01-13 06:00:00	0
FM10-S	2004-01-13 12:00:00	0
FM10-S	2004-01-13 18:00:00	0
FM10-S	2004-01-14 00:00:00	0
FM10-S	2004-01-14 06:00:00	0
FM10-S	2004-01-14 12:00:00	0
FM10-S	2004-01-14 18:00:00	0
FM10-S	2004-01-15 00:00:00	0
FM10-S	2004-01-15 06:00:00	0
FM10-S	2004-01-15 12:00:00	0
FM10-S	2004-01-15 18:00:00	0
FM10-S	2004-01-16 00:00:00	0
FM10-S	2004-01-16 06:00:00	0
FM10-S	2004-01-16 12:00:00	16.1
FM10-S	2004-01-16 18:00:00	35.4
FM10-S	2004-01-17 00:00:00	45.1
FM10-S	2004-01-17 06:00:00	0
FM10-S	2004-01-17 12:00:00	12.9
FM10-S	2004-01-17 18:00:00	32.2
FM10-S	2004-01-18 00:00:00	9.6
FM10-S	2004-01-18 06:00:00	0
FM10-S	2004-01-18 12:00:00	22.5
FM10-S	2004-01-18 18:00:00	38.7
FM10-S	2004-01-19 00:00:00	64.5
FM10-S	2004-01-20 06:00:00	0
FM10-S	2004-01-20 12:00:00	25.8
FM10-S	2004-01-20 18:00:00	54.8
FM10-S	2004-01-21 00:00:00	35.4
FM10-S	2004-01-21 06:00:00	0
FM10-S	2004-01-21 12:00:00	16.1
FM10-S	2004-01-21 18:00:00	35.4
FM10-S	2004-01-22 00:00:00	0
FM10-S	2004-01-22 06:00:00	0
FM10-S	2004-01-22 12:00:00	22.5
FM10-S	2004-01-22 18:00:00	51.6
FM10-S	2004-01-23 00:00:00	54.8
FM10-S	2004-01-23 06:00:00	0
FM10-S	2004-01-23 12:00:00	19.3
FM10-S	2004-01-23 18:00:00	38.7
FM10-S	2004-01-24 00:00:00	32.2
FM10-S	2004-01-24 06:00:00	0
FM10-S	2004-01-24 12:00:00	32.2
FM10-S	2004-01-24 18:00:00	54.8
FM10-S	2004-01-25 00:00:00	48.3
FM10-S	2004-01-25 06:00:00	3.2
FM10-S	2004-01-25 12:00:00	35.4
FM10-S	2004-01-25 18:00:00	32.2
FM10-S	2004-01-26 00:00:00	0
FM10-S	2004-01-26 06:00:00	16.1
FM10-S	2004-01-26 12:00:00	61.2
FM10-S	2004-01-26 18:00:00	29
FM10-S	2004-01-27 00:00:00	0
FM10-S	2004-01-27 06:00:00	0
FM10-S	2004-01-27 12:00:00	41.9
FM10-S	2004-01-27 18:00:00	67.7
FM10-S	2004-01-28 00:00:00	6.4
FM10-S	2004-01-29 06:00:00	22.5
FM10-S	2004-01-29 12:00:00	58
FM10-S	2004-01-29 18:00:00	61.2
FM10-S	2004-01-30 00:00:00	29
FM10-S	2004-01-30 06:00:00	16.1
FM10-S	2004-01-30 12:00:00	61.2
FM10-S	2004-01-30 18:00:00	38.7
FM10-S	2004-01-31 00:00:00	0
FM10-S	2004-01-31 06:00:00	3.2
FM10-S	2004-01-31 12:00:00	48.3
FM10-S	2004-01-31 18:00:00	51.6
FM10-S	2004-02-01 00:00:00	0
FM10-S	2004-02-01 06:00:00	6.4
FM10-S	2004-02-01 12:00:00	32.2
FM10-S	2004-02-01 18:00:00	35.4
FM10-S	2004-02-02 00:00:00	0
FM10-S	2004-02-02 06:00:00	16.1
FM10-S	2004-02-02 12:00:00	48.3
FM10-S	2004-02-02 18:00:00	48.3
FM10-S	2004-02-03 00:00:00	0
FM10-S	2004-02-03 06:00:00	6.4
FM10-S	2004-02-03 12:00:00	64.5
FM10-S	2004-02-03 18:00:00	45.1
FM10-S	2004-02-04 00:00:00	0
FM10-S	2004-02-04 06:00:00	0
FM10-S	2004-02-04 12:00:00	45.1
FM10-S	2004-02-04 18:00:00	35.4
FM10-S	2004-02-05 00:00:00	0
FM10-S	2004-02-05 06:00:00	0
FM10-S	2004-02-05 12:00:00	32.2
FM10-S	2004-02-05 18:00:00	29
FM10-S	2004-02-06 00:00:00	0
FM10-S	2004-02-06 06:00:00	0
FM10-S	2004-02-06 12:00:00	51.6
FM10-S	2004-02-06 18:00:00	29
FM10-S	2004-02-07 00:00:00	0
FM10-S	2004-02-07 06:00:00	0
FM10-S	2004-02-07 12:00:00	25.8
FM10-S	2004-02-07 18:00:00	25.8
FM10-S	2004-02-08 00:00:00	0
FM10-S	2004-02-08 06:00:00	0
FM10-S	2004-02-08 12:00:00	41.9
FM10-S	2004-02-08 18:00:00	22.5
FM10-S	2004-02-09 00:00:00	0
FM10-S	2004-02-09 06:00:00	0
FM10-S	2004-02-09 12:00:00	29
FM10-S	2004-02-09 18:00:00	29
FM10-S	2004-02-10 00:00:00	0
FM10-S	2004-02-10 06:00:00	0
FM10-S	2004-02-10 12:00:00	41.9
FM10-S	2004-02-10 18:00:00	16.1
FM10-S	2004-02-11 00:00:00	0
FM10-S	2004-02-11 06:00:00	6.4
FM10-S	2004-02-11 12:00:00	35.4
FM10-S	2004-02-11 18:00:00	29
FM10-S	2004-02-12 00:00:00	0
FM10-S	2004-02-12 06:00:00	12.9
FM10-S	2004-02-12 12:00:00	48.3
FM10-S	2004-02-12 18:00:00	22.5
FM10-S	2004-02-13 00:00:00	0
FM10-S	2004-02-13 06:00:00	3.2
FM10-S	2004-02-13 12:00:00	45.1
FM10-S	2004-02-13 18:00:00	25.8
FM10-S	2004-02-14 00:00:00	0
FM10-S	2004-02-14 06:00:00	0
FM10-S	2004-02-14 12:00:00	38.7
FM10-S	2004-02-14 18:00:00	38.7
FM10-S	2004-02-15 00:00:00	6.4
FM10-S	2004-02-15 06:00:00	3.2
FM10-S	2004-02-15 12:00:00	32.2
FM10-S	2004-02-15 18:00:00	9.6
FM10-S	2004-02-16 00:00:00	0
FM10-S	2004-02-16 06:00:00	3.2
FM10-S	2004-02-16 12:00:00	38.7
FM10-S	2004-02-16 18:00:00	35.4
FM10-S	2004-02-17 00:00:00	0
FM10-S	2004-02-17 06:00:00	0
FM10-S	2004-02-17 12:00:00	12.9
FM10-S	2004-02-17 18:00:00	25.8
FM10-S	2004-02-18 00:00:00	0
FM10-S	2004-02-18 06:00:00	0
FM10-S	2004-02-18 12:00:00	12.9
FM10-S	2004-02-18 18:00:00	22.5
FM10-S	2004-02-19 00:00:00	0
FM10-S	2004-02-19 06:00:00	0
FM10-S	2004-02-19 12:00:00	32.2
FM10-S	2004-02-19 18:00:00	29
FM10-S	2004-02-20 00:00:00	0
FM10-S	2004-02-20 06:00:00	0
FM10-S	2004-02-20 12:00:00	29
FM10-S	2004-02-20 18:00:00	19.3
FM10-S	2004-02-21 00:00:00	0
FM10-S	2004-02-21 06:00:00	0
FM10-S	2004-02-21 12:00:00	45.1
FM10-S	2004-02-21 18:00:00	38.7
FM10-S	2004-02-22 00:00:00	0
FM10-S	2004-02-22 06:00:00	3.2
FM10-S	2004-02-22 12:00:00	19.3
FM10-S	2004-02-22 18:00:00	29
FM10-S	2004-02-23 00:00:00	0
FM10-S	2004-02-23 06:00:00	0
FM10-S	2004-02-23 12:00:00	19.3
FM10-S	2004-02-23 18:00:00	32.2
FM10-S	2004-02-24 00:00:00	0
FM10-S	2004-02-24 06:00:00	0
FM10-S	2004-02-24 12:00:00	3.2
FM10-S	2004-02-24 18:00:00	16.1
FM10-S	2004-02-25 00:00:00	0
FM10-S	2004-02-25 06:00:00	0
FM10-S	2004-02-25 12:00:00	6.4
FM10-S	2004-02-25 18:00:00	22.5
FM10-S	2004-02-26 00:00:00	0
FM10-S	2004-02-26 06:00:00	0
FM10-S	2004-02-26 12:00:00	3.2
FM10-S	2004-02-26 18:00:00	9.6
FM10-S	2004-02-27 00:00:00	0
FM10-S	2004-02-27 06:00:00	0
FM10-S	2004-02-27 12:00:00	0
FM10-S	2004-02-27 18:00:00	0
FM10-S	2004-02-28 00:00:00	0
FM10-S	2004-02-28 06:00:00	0
FM10-S	2004-02-28 12:00:00	0
FM10-S	2004-02-28 18:00:00	0
FM10-S	2004-02-29 00:00:00	0
FM10-S	2004-02-29 06:00:00	0
FM10-S	2004-02-29 12:00:00	0
FM10-S	2004-02-29 18:00:00	0
FM10-S	2004-03-01 00:00:00	0
FM10-S	2004-03-01 06:00:00	0
FM10-S	2004-03-01 12:00:00	0
FM10-S	2004-03-01 18:00:00	0
FM10-S	2004-03-02 00:00:00	0
FM10-S	2004-03-02 06:00:00	0
FM10-S	2004-03-02 12:00:00	0
FM10-S	2004-03-02 18:00:00	0
FM10-S	2004-03-03 00:00:00	0
FM10-S	2004-03-03 06:00:00	0
FM10-S	2004-03-03 12:00:00	0
FM10-S	2004-03-03 18:00:00	0
FM10-S	2004-03-04 00:00:00	0
FM10-S	2004-03-04 06:00:00	0
FM10-S	2004-03-04 12:00:00	0
FM10-S	2004-03-04 18:00:00	0
FM10-S	2004-03-05 00:00:00	0
FM10-S	2004-03-05 06:00:00	0
FM10-S	2004-03-05 12:00:00	0
FM10-S	2004-03-05 18:00:00	0
FM10-S	2004-03-06 00:00:00	0
FM10-S	2004-03-06 06:00:00	0
FM10-S	2004-03-06 12:00:00	0
FM10-S	2004-03-06 18:00:00	0
FM10-S	2004-03-07 00:00:00	0
FM19-S	2004-01-15 06:00:00	0
FM19-S	2004-01-15 12:00:00	3.2
FM19-S	2004-01-15 18:00:00	16.1
FM19-S	2004-01-16 00:00:00	0
FM19-S	2004-01-16 06:00:00	0
FM19-S	2004-01-16 12:00:00	0
FM19-S	2004-01-16 18:00:00	9.6
FM19-S	2004-01-17 00:00:00	0
FM19-S	2004-01-17 06:00:00	0
FM19-S	2004-01-17 12:00:00	6.4
FM19-S	2004-01-17 18:00:00	16.1
FM19-S	2004-01-18 00:00:00	0
FM19-S	2004-01-18 06:00:00	0
FM19-S	2004-01-18 12:00:00	3.2
FM19-S	2004-01-18 18:00:00	19.3
FM19-S	2004-01-19 00:00:00	3.2
FM19-S	2004-01-19 06:00:00	3.2
FM19-S	2004-01-19 12:00:00	19.3
FM19-S	2004-01-19 18:00:00	48.3
FM19-S	2004-01-20 00:00:00	0
FM19-S	2004-01-20 06:00:00	0
FM19-S	2004-01-20 12:00:00	12.9
FM19-S	2004-01-20 18:00:00	38.7
FM19-S	2004-01-21 00:00:00	51.6
FM19-S	2004-01-21 06:00:00	0
FM19-S	2004-01-21 12:00:00	3.2
FM19-S	2004-01-21 18:00:00	48.3
FM19-S	2004-01-22 00:00:00	12.9
FM19-S	2004-01-22 06:00:00	0
FM19-S	2004-01-22 12:00:00	22.5
FM19-S	2004-01-22 18:00:00	54.8
FM19-S	2004-01-23 00:00:00	25.8
FM19-S	2004-01-23 06:00:00	0
FM19-S	2004-01-23 12:00:00	12.9
FM19-S	2004-01-23 18:00:00	48.3
FM19-S	2004-01-24 00:00:00	16.1
FM19-S	2004-01-25 06:00:00	0
FM19-S	2004-01-25 12:00:00	19.3
FM19-S	2004-01-25 18:00:00	48.3
FM19-S	2004-01-26 00:00:00	9.6
FM19-S	2004-01-26 06:00:00	0
FM19-S	2004-01-26 12:00:00	25.8
FM19-S	2004-01-26 18:00:00	51.6
FM19-S	2004-01-27 00:00:00	9.6
FM19-S	2004-01-27 06:00:00	0
FM19-S	2004-01-27 12:00:00	32.2
FM19-S	2004-01-27 18:00:00	51.6
FM19-S	2004-01-28 00:00:00	25.8
FM19-S	2004-01-28 06:00:00	0
FM19-S	2004-01-28 12:00:00	54.8
FM19-S	2004-01-28 18:00:00	61.2
FM19-S	2004-01-29 00:00:00	0
FM19-S	2004-01-29 06:00:00	0
FM19-S	2004-01-29 12:00:00	38.7
FM19-S	2004-01-29 18:00:00	48.3
FM19-S	2004-01-30 00:00:00	35.4
FM19-S	2004-01-30 06:00:00	12.9
FM19-S	2004-01-30 12:00:00	54.8
FM19-S	2004-01-30 18:00:00	48.3
FM19-S	2004-01-31 00:00:00	29
FM19-S	2004-01-31 06:00:00	9.6
FM19-S	2004-01-31 12:00:00	64.5
FM19-S	2004-01-31 18:00:00	54.8
FM19-S	2004-02-01 00:00:00	16.1
FM19-S	2004-02-01 06:00:00	0
FM19-S	2004-02-01 12:00:00	58
FM19-S	2004-02-01 18:00:00	51.6
FM19-S	2004-02-02 00:00:00	9.6
FM19-S	2004-02-02 06:00:00	0
FM19-S	2004-02-02 12:00:00	54.8
FM19-S	2004-02-02 18:00:00	64.5
FM19-S	2004-02-03 00:00:00	6.4
FM19-S	2004-02-03 06:00:00	0
FM19-S	2004-02-03 12:00:00	45.1
FM19-S	2004-02-03 18:00:00	32.2
FM19-S	2004-02-04 00:00:00	0
FM19-S	2004-02-04 06:00:00	0
FM19-S	2004-02-04 12:00:00	22.5
FM19-S	2004-02-04 18:00:00	58
FM19-S	2004-02-05 00:00:00	0
FM19-S	2004-02-05 06:00:00	3.2
FM19-S	2004-02-05 12:00:00	61.2
FM19-S	2004-02-05 18:00:00	38.7
FM19-S	2004-02-06 00:00:00	0
FM19-S	2004-02-06 06:00:00	0
FM19-S	2004-02-06 12:00:00	51.6
FM19-S	2004-02-06 18:00:00	35.4
FM19-S	2004-02-07 00:00:00	58
FM19-S	2004-02-07 06:00:00	61.2
FM19-S	2004-02-07 12:00:00	29
FM19-S	2004-02-07 18:00:00	61.2
FM19-S	2004-02-08 00:00:00	0
FM19-S	2004-02-08 06:00:00	9.6
FM19-S	2004-02-08 12:00:00	51.6
FM19-S	2004-02-08 18:00:00	29
FM19-S	2004-02-09 00:00:00	0
FM19-S	2004-02-09 06:00:00	12.9
FM19-S	2004-02-09 12:00:00	0
FM19-S	2004-02-09 18:00:00	0
FM19-S	2004-02-10 00:00:00	0
FM19-S	2004-02-10 06:00:00	0
FM19-S	2004-02-10 12:00:00	29
FM19-S	2004-02-10 18:00:00	45.1
FM19-S	2004-02-11 00:00:00	6.4
FM19-S	2004-02-11 06:00:00	0
FM19-S	2004-02-11 12:00:00	0
FM19-S	2004-02-11 18:00:00	0
FM19-S	2004-02-12 00:00:00	0
FM19-S	2004-02-12 06:00:00	0
FM19-S	2004-02-12 12:00:00	0
FM19-S	2004-02-12 18:00:00	0
FM19-S	2004-02-13 00:00:00	0
FM19-S	2004-02-13 06:00:00	0
FM19-S	2004-02-13 12:00:00	0
FM19-S	2004-02-13 18:00:00	19.3
FM19-S	2004-02-14 00:00:00	0
FM19-S	2004-02-14 06:00:00	0
FM19-S	2004-02-14 12:00:00	16.1
FM19-S	2004-02-14 18:00:00	29
FM19-S	2004-02-15 00:00:00	0
FM19-S	2004-02-15 06:00:00	0
FM19-S	2004-02-15 12:00:00	22.5
FM19-S	2004-02-15 18:00:00	22.5
FM19-S	2004-02-16 00:00:00	0
FM19-S	2004-02-16 06:00:00	0
FM19-S	2004-02-16 12:00:00	16.1
FM19-S	2004-02-16 18:00:00	6.4
FM19-S	2004-02-17 00:00:00	0
FM19-S	2004-02-17 06:00:00	0
FM19-S	2004-02-17 12:00:00	22.5
FM19-S	2004-02-17 18:00:00	25.8
FM19-S	2004-02-18 00:00:00	0
FM19-S	2004-02-18 06:00:00	0
FM19-S	2004-02-18 12:00:00	19.3
FM19-S	2004-02-18 18:00:00	12.9
FM19-S	2004-02-19 00:00:00	25.8
FM19-S	2004-02-19 06:00:00	0
FM19-S	2004-02-19 12:00:00	12.9
FM19-S	2004-02-19 18:00:00	19.3
FM19-S	2004-02-20 00:00:00	41.9
FM19-S	2004-02-20 06:00:00	3.2
FM19-S	2004-02-20 12:00:00	16.1
FM19-S	2004-02-20 18:00:00	48.3
FM19-S	2004-02-21 00:00:00	0
FM19-S	2004-02-21 06:00:00	0
FM19-S	2004-02-21 12:00:00	16.1
FM19-S	2004-02-21 18:00:00	12.9
FM19-S	2004-02-22 00:00:00	19.3
FM19-S	2004-02-22 06:00:00	35.4
FM19-S	2004-02-22 12:00:00	35.4
FM19-S	2004-02-22 18:00:00	35.4
FM19-S	2004-02-23 00:00:00	0
FM19-S	2004-02-23 06:00:00	6.4
FM19-S	2004-02-23 12:00:00	41.9
FM19-S	2004-02-23 18:00:00	9.6
FM19-S	2004-02-24 00:00:00	29
FM19-S	2004-02-24 06:00:00	32.2
FM19-S	2004-02-24 12:00:00	19.3
FM19-S	2004-02-24 18:00:00	0
FM19-S	2004-02-25 00:00:00	0
FM19-S	2004-02-25 06:00:00	0
FM19-S	2004-02-25 12:00:00	0
FM19-S	2004-02-25 18:00:00	0
FM19-S	2004-02-26 00:00:00	0
FM19-S	2004-02-26 06:00:00	0
FM19-S	2004-02-26 12:00:00	12.9
FM19-S	2004-02-26 18:00:00	16.1
FM19-S	2004-02-27 00:00:00	0
FM19-S	2004-02-27 06:00:00	0
FM19-S	2004-02-27 12:00:00	3.2
FM19-S	2004-02-27 18:00:00	0
FM19-S	2004-02-28 00:00:00	0
FM19-S	2004-02-28 06:00:00	0
FM19-S	2004-02-28 12:00:00	16.1
FM19-S	2004-02-28 18:00:00	35.4
FM19-S	2004-02-29 00:00:00	0
FM19-S	2004-02-29 06:00:00	6.4
FM19-S	2004-02-29 12:00:00	22.5
FM19-S	2004-02-29 18:00:00	6.4
FM19-S	2004-03-01 00:00:00	41.9
FM19-S	2004-03-01 06:00:00	22.5
FM19-S	2004-03-01 12:00:00	38.7
FM19-S	2004-03-01 18:00:00	22.5
FM19-S	2004-03-02 00:00:00	61.2
FM19-S	2004-03-02 06:00:00	3.2
FM19-S	2004-03-02 12:00:00	35.4
FM19-S	2004-03-02 18:00:00	0
FM19-S	2004-03-03 00:00:00	32.2
FM19-S	2004-03-03 06:00:00	12.9
FM19-S	2004-03-03 12:00:00	48.3
FM19-S	2004-03-03 18:00:00	22.5
FM19-S	2004-03-04 00:00:00	54.8
FM19-S	2004-03-05 06:00:00	25.8
FM19-S	2004-03-05 12:00:00	32.2
FM19-S	2004-03-05 18:00:00	35.4
FM19-S	2004-03-06 00:00:00	0
FM17-S	2004-01-07 00:00:00	0
FM17-S	2004-01-07 06:00:00	0
FM17-S	2004-01-07 12:00:00	0
FM17-S	2004-01-07 18:00:00	0
FM17-S	2004-01-08 00:00:00	0
FM17-S	2004-01-08 06:00:00	0
FM17-S	2004-01-08 12:00:00	0
FM17-S	2004-01-08 18:00:00	0
FM17-S	2004-01-09 00:00:00	0
FM17-S	2004-01-09 06:00:00	0
FM17-S	2004-01-09 12:00:00	0
FM17-S	2004-01-09 18:00:00	0
FM17-S	2004-01-10 00:00:00	0
FM17-S	2004-01-10 06:00:00	0
FM17-S	2004-01-10 12:00:00	0
FM17-S	2004-01-10 18:00:00	0
FM17-S	2004-01-11 00:00:00	0
FM17-S	2004-01-11 06:00:00	0
FM17-S	2004-01-11 12:00:00	0
FM17-S	2004-01-11 18:00:00	0
FM17-S	2004-01-12 00:00:00	0
FM17-S	2004-01-12 06:00:00	0
FM17-S	2004-01-12 12:00:00	0
FM17-S	2004-01-12 18:00:00	0
FM17-S	2004-01-13 00:00:00	0
FM17-S	2004-01-13 06:00:00	0
FM17-S	2004-01-13 12:00:00	6.4
FM17-S	2004-01-13 18:00:00	29
FM17-S	2004-01-14 00:00:00	32.2
FM17-S	2004-01-14 06:00:00	22.5
FM17-S	2004-01-14 12:00:00	32.2
FM17-S	2004-01-14 18:00:00	25.8
FM17-S	2004-01-15 00:00:00	48.3
FM17-S	2004-01-15 06:00:00	9.6
FM17-S	2004-01-15 12:00:00	45.1
FM17-S	2004-01-15 18:00:00	19.3
FM17-S	2004-01-17 00:00:00	51.6
FM17-S	2004-01-17 06:00:00	0
FM17-S	2004-01-17 12:00:00	41.9
FM17-S	2004-01-17 18:00:00	25.8
FM17-S	2004-01-18 00:00:00	58
FM17-S	2004-01-18 06:00:00	3.2
FM17-S	2004-01-18 12:00:00	38.7
FM17-S	2004-01-18 18:00:00	22.5
FM17-S	2004-01-19 00:00:00	16.1
FM17-S	2004-01-19 06:00:00	19.3
FM17-S	2004-01-19 12:00:00	51.6
FM17-S	2004-01-19 18:00:00	38.7
FM17-S	2004-01-20 00:00:00	48.3
FM17-S	2004-01-20 06:00:00	32.2
FM17-S	2004-01-20 12:00:00	35.4
FM17-S	2004-01-20 18:00:00	25.8
FM17-S	2004-01-21 00:00:00	45.1
FM17-S	2004-01-21 06:00:00	29
FM17-S	2004-01-21 12:00:00	0
FM17-S	2004-01-21 18:00:00	9.6
FM17-S	2004-01-22 00:00:00	0
FM17-S	2004-01-22 06:00:00	6.4
FM17-S	2004-01-22 12:00:00	0
FM17-S	2004-01-22 18:00:00	0
FM17-S	2004-01-23 00:00:00	0
FM17-S	2004-01-23 06:00:00	0
FM17-S	2004-01-23 12:00:00	0
FM17-S	2004-01-23 18:00:00	0
FM17-S	2004-01-24 00:00:00	0
FM17-S	2004-01-24 06:00:00	0
FM17-S	2004-01-24 12:00:00	0
FM17-S	2004-01-24 18:00:00	0
FM17-S	2004-01-25 00:00:00	0
FM17-S	2004-01-25 06:00:00	0
FM17-S	2004-01-25 12:00:00	6.4
FM17-S	2004-01-25 18:00:00	35.4
FM17-S	2004-01-26 00:00:00	0
FM17-S	2004-01-26 06:00:00	0
FM17-S	2004-01-26 12:00:00	16.1
FM17-S	2004-01-26 18:00:00	58
FM17-S	2004-01-27 00:00:00	0
FM17-S	2004-01-27 06:00:00	0
FM17-S	2004-01-27 12:00:00	22.5
FM17-S	2004-01-27 18:00:00	70.9
FM17-S	2004-01-28 00:00:00	22.5
FM17-S	2004-01-28 06:00:00	0
FM17-S	2004-01-28 12:00:00	9.6
FM17-S	2004-01-28 18:00:00	16.1
FM17-S	2004-01-29 00:00:00	0
FM17-S	2004-01-29 06:00:00	0
FM17-S	2004-01-29 12:00:00	48.3
FM17-S	2004-01-29 18:00:00	54.8
FM17-S	2004-01-30 00:00:00	12.9
FM17-S	2004-01-30 06:00:00	6.4
FM17-S	2004-01-30 12:00:00	9.6
FM17-S	2004-01-30 18:00:00	45.1
FM17-S	2004-01-31 00:00:00	48.3
FM17-S	2004-01-31 06:00:00	0
FM17-S	2004-01-31 12:00:00	51.6
FM17-S	2004-01-31 18:00:00	58
FM17-S	2004-02-01 00:00:00	22.5
FM17-S	2004-02-01 06:00:00	0
FM17-S	2004-02-01 12:00:00	25.8
FM17-S	2004-02-01 18:00:00	25.8
FM17-S	2004-02-02 00:00:00	0
FM17-S	2004-02-02 06:00:00	0
FM17-S	2004-02-02 12:00:00	12.9
FM17-S	2004-02-02 18:00:00	38.7
FM17-S	2004-02-03 00:00:00	16.1
FM17-S	2004-02-03 06:00:00	0
FM17-S	2004-02-03 12:00:00	6.4
FM17-S	2004-02-03 18:00:00	32.2
FM17-S	2004-02-04 00:00:00	45.1
FM17-S	2004-02-04 06:00:00	0
FM17-S	2004-02-04 12:00:00	25.8
FM17-S	2004-02-04 18:00:00	41.9
FM17-S	2004-02-05 00:00:00	12.9
FM17-S	2004-02-05 06:00:00	0
FM17-S	2004-02-05 12:00:00	48.3
FM17-S	2004-02-05 18:00:00	22.5
FM17-S	2004-02-06 00:00:00	0
FM17-S	2004-02-06 06:00:00	0
FM17-S	2004-02-06 12:00:00	0
FM17-S	2004-02-06 18:00:00	29
FM17-S	2004-02-07 00:00:00	54.8
FM17-S	2004-02-07 06:00:00	0
FM17-S	2004-02-07 12:00:00	9.6
FM17-S	2004-02-07 18:00:00	51.6
FM17-S	2004-02-08 00:00:00	12.9
FM17-S	2004-02-08 06:00:00	0
FM17-S	2004-02-08 12:00:00	22.5
FM17-S	2004-02-08 18:00:00	48.3
FM17-S	2004-02-09 00:00:00	0
FM17-S	2004-02-09 06:00:00	0
FM17-S	2004-02-09 12:00:00	38.7
FM17-S	2004-02-09 18:00:00	45.1
FM17-S	2004-02-10 00:00:00	0
FM17-S	2004-02-10 06:00:00	0
FM17-S	2004-02-10 12:00:00	41.9
FM17-S	2004-02-10 18:00:00	45.1
FM17-S	2004-02-11 00:00:00	0
FM17-S	2004-02-11 06:00:00	0
FM17-S	2004-02-11 12:00:00	22.5
FM17-S	2004-02-11 18:00:00	48.3
FM17-S	2004-02-12 00:00:00	6.4
FM17-S	2004-02-12 06:00:00	0
FM17-S	2004-02-12 12:00:00	45.1
FM17-S	2004-02-12 18:00:00	41.9
FM17-S	2004-02-13 00:00:00	9.6
FM17-S	2004-02-13 06:00:00	6.4
FM17-S	2004-02-13 12:00:00	51.6
FM17-S	2004-02-13 18:00:00	51.6
FM17-S	2004-02-14 00:00:00	0
FM17-S	2004-02-14 06:00:00	9.6
FM17-S	2004-02-14 12:00:00	48.3
FM17-S	2004-02-14 18:00:00	38.7
FM17-S	2004-02-15 00:00:00	0
FM17-S	2004-02-15 06:00:00	6.4
FM17-S	2004-02-15 12:00:00	45.1
FM17-S	2004-02-15 18:00:00	19.3
FM17-S	2004-02-16 00:00:00	0
FM17-S	2004-02-16 06:00:00	0
FM17-S	2004-02-16 12:00:00	54.8
FM17-S	2004-02-16 18:00:00	32.2
FM17-S	2004-02-17 00:00:00	0
FM17-S	2004-02-17 06:00:00	3.2
FM17-S	2004-02-17 12:00:00	58
FM17-S	2004-02-17 18:00:00	19.3
FM17-S	2004-02-18 00:00:00	0
FM17-S	2004-02-18 06:00:00	0
FM17-S	2004-02-18 12:00:00	12.9
FM17-S	2004-02-18 18:00:00	32.2
FM17-S	2004-02-19 00:00:00	0
FM17-S	2004-02-19 06:00:00	0
FM17-S	2004-02-19 12:00:00	19.3
FM17-S	2004-02-19 18:00:00	16.1
FM17-S	2004-02-20 00:00:00	0
FM17-S	2004-02-20 06:00:00	0
FM17-S	2004-02-20 12:00:00	41.9
FM17-S	2004-02-20 18:00:00	16.1
FM17-S	2004-02-21 00:00:00	0
FM17-S	2004-02-21 06:00:00	0
FM17-S	2004-02-21 12:00:00	35.4
FM17-S	2004-02-21 18:00:00	29
FM17-S	2004-02-22 00:00:00	0
FM17-S	2004-02-22 06:00:00	0
FM17-S	2004-02-22 12:00:00	29
FM17-S	2004-02-22 18:00:00	22.5
FM17-S	2004-02-23 00:00:00	0
FM17-S	2004-02-23 06:00:00	0
FM17-S	2004-02-23 12:00:00	29
FM17-S	2004-02-23 18:00:00	35.4
FM17-S	2004-02-24 00:00:00	0
FM17-S	2004-02-24 06:00:00	0
FM17-S	2004-02-24 12:00:00	38.7
FM17-S	2004-02-24 18:00:00	29
FM17-S	2004-02-25 00:00:00	0
FM17-S	2004-02-25 06:00:00	9.6
FM17-S	2004-02-25 12:00:00	12.9
FM17-S	2004-02-25 18:00:00	32.2
FM17-S	2004-02-26 00:00:00	0
FM17-S	2004-02-26 06:00:00	0
FM17-S	2004-02-26 12:00:00	22.5
FM17-S	2004-02-26 18:00:00	9.6
FM17-S	2004-02-27 00:00:00	0
FM17-S	2004-02-27 06:00:00	0
FM17-S	2004-02-27 12:00:00	32.2
FM17-S	2004-02-27 18:00:00	12.9
FM17-S	2004-02-28 00:00:00	0
FM17-S	2004-02-28 06:00:00	0
FM17-S	2004-02-28 12:00:00	22.5
FM17-S	2004-02-28 18:00:00	16.1
FM17-S	2004-02-29 00:00:00	0
FM17-S	2004-02-29 06:00:00	0
FM17-S	2004-02-29 12:00:00	3.2
FM17-S	2004-02-29 18:00:00	9.6
FM17-S	2004-03-01 00:00:00	0
FM17-S	2004-03-01 06:00:00	0
FM17-S	2004-03-01 12:00:00	16.1
FM17-S	2004-03-01 18:00:00	3.2
FM17-S	2004-03-02 00:00:00	0
FM17-S	2004-03-02 06:00:00	0
FM17-S	2004-03-02 12:00:00	9.6
FM17-S	2004-03-02 18:00:00	9.6
FM17-S	2004-03-03 00:00:00	3.2
FM17-S	2004-03-03 06:00:00	0
FM17-S	2004-03-03 12:00:00	0
FM17-S	2004-03-03 18:00:00	3.2
FM17-S	2004-03-04 00:00:00	0
FM17-S	2004-03-04 06:00:00	0
FM17-S	2004-03-04 12:00:00	16.1
FM17-S	2004-03-04 18:00:00	9.6
FM17-S	2004-03-05 00:00:00	0
FM17-S	2004-03-05 06:00:00	0
FM17-S	2004-03-05 12:00:00	0
FM17-S	2004-03-05 18:00:00	6.4
FM17-S	2004-03-06 00:00:00	0
FM17-S	2004-03-06 06:00:00	0
FM17-S	2004-03-06 12:00:00	6.4
FM17-S	2004-03-06 18:00:00	9.6
FM17-S	2004-03-07 00:00:00	0
FM17-S	2004-03-07 06:00:00	0
FM17-S	2004-03-07 12:00:00	0
FM17-S	2004-03-07 18:00:00	12.9
FM17-S	2004-03-08 00:00:00	3.2
FM17-S	2004-03-08 06:00:00	0
FM17-S	2004-03-08 12:00:00	0
FM17-S	2004-03-08 18:00:00	0
FM17-S	2004-03-09 00:00:00	0
FM17-S	2004-03-09 06:00:00	0
FM17-S	2004-03-09 12:00:00	0
FM17-S	2004-03-09 18:00:00	0
FM17-S	2004-03-10 00:00:00	0
FM17-S	2004-03-10 06:00:00	0
FM17-S	2004-03-10 12:00:00	0
FM17-S	2004-03-10 18:00:00	0
FM17-S	2004-03-11 00:00:00	0
FM17-S	2004-03-11 06:00:00	0
FM17-S	2004-03-11 12:00:00	0
FM17-S	2004-03-11 18:00:00	0
FM17-S	2004-03-12 00:00:00	0
FM17-S	2004-03-12 06:00:00	0
FM17-S	2004-03-12 12:00:00	0
FM17-S	2004-03-12 18:00:00	0
FM17-S	2004-03-13 00:00:00	0
FM17-S	2004-03-13 06:00:00	0
FM17-S	2004-03-13 12:00:00	0
FM17-S	2004-03-13 18:00:00	0
FM17-S	2004-03-14 00:00:00	0
FM17-S	2004-03-14 06:00:00	0
FM17-S	2004-03-14 12:00:00	0
FM17-S	2004-03-14 18:00:00	0
FM17-S	2004-03-15 00:00:00	0
FM17-S	2004-03-15 06:00:00	0
FM17-S	2004-03-15 12:00:00	0
FM17-S	2004-03-15 18:00:00	0
FM17-S	2004-03-16 00:00:00	0
FM17-S	2004-03-16 06:00:00	0
FM17-S	2004-03-16 12:00:00	0
FM17-S	2004-03-16 18:00:00	0
FM17-S	2004-03-17 00:00:00	0
FM17-S	2004-03-17 06:00:00	0
FM17-S	2004-03-17 12:00:00	0
FM17-S	2004-03-17 18:00:00	0
FM17-S	2004-03-18 00:00:00	0
FM17-S	2004-03-18 06:00:00	0
FM17-S	2004-03-18 12:00:00	0
FM17-S	2004-03-18 18:00:00	0
FM17-S	2004-03-19 00:00:00	0
FM17-S	2004-03-19 06:00:00	0
FM17-S	2004-03-19 12:00:00	0
FM17-S	2004-03-19 18:00:00	0
FM17-S	2004-03-20 00:00:00	0
FM17-S	2004-03-20 06:00:00	0
FM17-S	2004-03-20 12:00:00	0
FM17-S	2004-03-20 18:00:00	0
FM17-S	2004-03-22 00:00:00	0
FM17-S	2004-03-22 06:00:00	0
FM17-S	2004-03-22 12:00:00	0
FM17-S	2004-03-22 18:00:00	0
FM17-S	2004-03-25 12:00:00	0
FM17-S	2004-03-25 18:00:00	0
FM17-S	2004-03-27 00:00:00	0
FM17-S	2004-03-27 06:00:00	0
FM17-S	2004-03-27 12:00:00	0
FM17-S	2004-03-27 18:00:00	0
FM17-S	2004-04-01 00:00:00	0
FM17-S	2004-04-01 06:00:00	0
FM17-S	2004-04-01 12:00:00	0
FM17-S	2004-04-01 18:00:00	0
FM17-S	2004-04-02 00:00:00	0
FM17-S	2004-04-02 06:00:00	0
FM17-S	2004-04-02 12:00:00	0
FM17-S	2004-04-02 18:00:00	0
FM17-S	2004-04-03 00:00:00	0
FM17-S	2004-04-03 06:00:00	0
FM17-S	2004-04-03 12:00:00	0
FM17-S	2004-04-03 18:00:00	0
FM17-S	2004-04-04 00:00:00	0
FM17-S	2004-04-04 06:00:00	0
FM17-S	2004-04-04 12:00:00	0
FM17-S	2004-04-04 18:00:00	0
FM17-S	2004-04-05 00:00:00	0
FM17-S	2004-04-05 06:00:00	0
FM17-S	2004-04-05 12:00:00	0
FM17-S	2004-04-05 18:00:00	0
FM17-S	2004-04-06 00:00:00	0
FM17-S	2004-04-06 06:00:00	0
FM17-S	2004-04-06 12:00:00	0
FM17-S	2004-04-06 18:00:00	0
FM17-S	2004-04-07 00:00:00	0
FM17-S	2004-04-07 06:00:00	0
FM17-S	2004-04-07 12:00:00	0
FM17-S	2004-04-07 18:00:00	0
FM17-S	2004-04-08 00:00:00	0
FM17-S	2004-04-08 06:00:00	0
FM17-S	2004-04-08 12:00:00	0
FM17-S	2004-04-08 18:00:00	0
FM17-S	2004-04-09 00:00:00	0
FM17-S	2004-04-09 06:00:00	0
FM17-S	2004-04-09 12:00:00	0
FM17-S	2004-04-09 18:00:00	0
FM17-S	2004-04-10 00:00:00	0
FM17-S	2004-04-10 06:00:00	0
FM17-S	2004-04-10 12:00:00	0
FM17-S	2004-04-10 18:00:00	0
FM17-S	2004-04-11 00:00:00	0
FM17-S	2004-04-11 06:00:00	0
FM17-S	2004-04-11 12:00:00	0
FM17-S	2004-04-11 18:00:00	0
FM17-S	2004-04-12 00:00:00	0
FM17-S	2004-04-12 06:00:00	0
FM17-S	2004-04-12 12:00:00	0
FM17-S	2004-04-12 18:00:00	0
FM17-S	2004-04-13 00:00:00	0
FM17-S	2004-04-13 06:00:00	0
FM17-S	2004-04-13 12:00:00	0
FM17-S	2004-04-13 18:00:00	0
FM17-S	2004-04-16 00:00:00	0
FM17-S	2004-04-16 06:00:00	0
FM17-S	2004-04-16 12:00:00	0
FM17-S	2004-04-16 18:00:00	0
FM17-S	2004-04-19 00:00:00	0
FM17-S	2004-04-19 06:00:00	0
FM17-S	2004-04-19 12:00:00	0
FM17-S	2004-04-19 18:00:00	0
FM17-S	2004-04-20 00:00:00	0
FM17-S	2004-04-20 06:00:00	0
FM17-S	2004-04-20 12:00:00	0
FM17-S	2004-04-20 18:00:00	0
FM17-S	2004-04-22 00:00:00	0
FM17-S	2004-04-22 06:00:00	0
FM17-S	2004-04-22 12:00:00	0
FM17-S	2004-04-22 18:00:00	0
FM17-S	2004-04-23 00:00:00	0
FM17-S	2004-04-23 06:00:00	0
FM17-S	2004-04-23 12:00:00	0
FM17-S	2004-04-23 18:00:00	0
FM17-S	2004-04-25 00:00:00	0
FM17-S	2004-04-25 06:00:00	0
FM17-S	2004-04-25 12:00:00	0
FM17-S	2004-04-25 18:00:00	0
FM17-S	2004-04-26 00:00:00	0
FM17-S	2004-04-26 06:00:00	0
FM17-S	2004-04-26 12:00:00	0
FM17-S	2004-04-26 18:00:00	0
FM17-S	2004-04-27 00:00:00	0
FM17-S	2004-04-27 06:00:00	0
FM17-S	2004-04-27 12:00:00	0
FM17-S	2004-04-27 18:00:00	0
FM17-S	2004-04-29 00:00:00	0
FM17-S	2004-04-29 06:00:00	0
FM17-S	2004-04-29 12:00:00	0
FM17-S	2004-04-29 18:00:00	0
FM17-S	2004-04-30 00:00:00	0
FM17-S	2004-04-30 06:00:00	0
FM17-S	2004-04-30 12:00:00	0
FM17-S	2004-04-30 18:00:00	0
FM17-S	2004-05-01 00:00:00	0
FM17-S	2004-05-01 06:00:00	0
FM17-S	2004-05-01 12:00:00	0
FM17-S	2004-05-01 18:00:00	0
FM17-S	2004-05-02 00:00:00	0
FM17-S	2004-05-02 06:00:00	0
FM17-S	2004-05-02 12:00:00	0
FM17-S	2004-05-02 18:00:00	0
FM17-S	2004-05-04 00:00:00	0
FM17-S	2004-05-04 06:00:00	0
FM17-S	2004-05-04 12:00:00	0
FM17-S	2004-05-04 18:00:00	0
FM17-S	2004-05-05 00:00:00	0
FM17-S	2004-05-05 06:00:00	0
FM17-S	2004-05-05 12:00:00	0
FM17-S	2004-05-05 18:00:00	0
FM17-S	2004-05-06 00:00:00	0
FM17-S	2004-05-06 06:00:00	0
FM17-S	2004-05-06 12:00:00	0
FM17-S	2004-05-06 18:00:00	0
FM17-S	2004-05-07 00:00:00	0
FM17-S	2004-05-07 06:00:00	0
FM17-S	2004-05-07 12:00:00	0
FM17-S	2004-05-07 18:00:00	0
FM17-S	2004-05-11 00:00:00	0
FM17-S	2004-05-11 06:00:00	0
FM17-S	2004-05-11 12:00:00	0
FM17-S	2004-05-11 18:00:00	0
FM17-S	2004-05-12 00:00:00	0
FM17-S	2004-05-12 06:00:00	0
FM17-S	2004-05-12 12:00:00	0
FM17-S	2004-05-12 18:00:00	0
FM17-S	2004-05-14 00:00:00	0
FM17-S	2004-05-14 06:00:00	0
FM17-S	2004-05-14 12:00:00	0
FM17-S	2004-05-14 18:00:00	0
FM17-S	2004-05-15 00:00:00	0
FM17-S	2004-05-15 06:00:00	0
FM17-S	2004-05-15 12:00:00	0
FM17-S	2004-05-15 18:00:00	0
FM17-S	2004-05-16 00:00:00	0
FM17-S	2004-05-16 06:00:00	0
FM17-S	2004-05-16 12:00:00	0
FM17-S	2004-05-16 18:00:00	0
FM17-S	2004-05-17 00:00:00	0
FM17-S	2004-05-17 06:00:00	0
FM17-S	2004-05-17 12:00:00	0
FM17-S	2004-05-17 18:00:00	0
FM17-S	2004-05-24 00:00:00	0
FM17-S	2004-05-24 06:00:00	0
FM17-S	2004-05-24 12:00:00	0
FM17-S	2004-05-24 18:00:00	0
FM17-S	2004-07-03 00:00:00	0
FM17-S	2004-07-03 06:00:00	0
FM17-S	2004-07-03 12:00:00	0
FM17-S	2004-07-03 18:00:00	0
FM17-S	2004-07-05 00:00:00	0
FM17-S	2004-07-05 06:00:00	0
FM17-S	2004-07-05 12:00:00	0
FM17-S	2004-07-05 18:00:00	0
FM17-S	2004-07-06 00:00:00	0
FM17-S	2004-07-06 06:00:00	0
FM17-S	2004-07-06 12:00:00	0
FM17-S	2004-07-06 18:00:00	0
FM17-S	2004-07-10 00:00:00	0
FM17-S	2004-07-10 06:00:00	0
FM17-S	2004-07-10 12:00:00	0
FM17-S	2004-07-10 18:00:00	0
FM17-S	2004-07-20 00:00:00	0
FM17-S	2004-07-20 06:00:00	0
FM17-S	2004-07-20 12:00:00	0
FM17-S	2004-07-20 18:00:00	0
FM17-S	2004-07-21 00:00:00	0
FM17-S	2004-07-21 06:00:00	0
FM17-S	2004-07-21 12:00:00	0
FM17-S	2004-07-21 18:00:00	0
FM17-S	2004-07-22 00:00:00	0
FM17-S	2004-07-22 06:00:00	0
FM17-S	2004-07-22 12:00:00	0
FM17-S	2004-07-22 18:00:00	0
FM17-S	2004-07-25 00:00:00	0
FM17-S	2004-07-25 06:00:00	0
FM17-S	2004-07-25 12:00:00	0
FM17-S	2004-07-25 18:00:00	0
FM17-S	2004-07-26 00:00:00	0
FM17-S	2004-07-26 06:00:00	0
FM17-S	2004-07-26 12:00:00	0
FM17-S	2004-07-26 18:00:00	0
FM17-S	2004-07-29 00:00:00	0
FM17-S	2004-07-29 06:00:00	0
FM17-S	2004-07-29 12:00:00	0
FM17-S	2004-07-29 18:00:00	0
FM17-S	2004-08-01 00:00:00	0
FM17-S	2004-08-01 06:00:00	0
FM17-S	2004-08-01 12:00:00	0
FM17-S	2004-08-01 18:00:00	0
FM17-S	2004-08-02 00:00:00	0
FM17-S	2004-08-02 06:00:00	0
FM17-S	2004-08-02 12:00:00	0
FM17-S	2004-08-02 18:00:00	0
FM17-S	2004-08-06 00:00:00	0
FM17-S	2004-08-06 06:00:00	0
FM17-S	2004-08-06 12:00:00	0
FM17-S	2004-08-06 18:00:00	0
FM17-S	2004-08-12 00:00:00	0
FM17-S	2004-08-12 06:00:00	0
FM17-S	2004-08-12 12:00:00	0
FM17-S	2004-08-12 18:00:00	0
FM17-S	2004-08-14 00:00:00	0
FM17-S	2004-08-14 06:00:00	0
FM17-S	2004-08-14 12:00:00	0
FM17-S	2004-08-14 18:00:00	0
FM17-S	2004-08-19 00:00:00	0
FM17-S	2004-08-19 06:00:00	0
FM17-S	2004-08-19 12:00:00	0
FM17-S	2004-08-19 18:00:00	0
FM17-S	2004-08-21 00:00:00	0
FM17-S	2004-08-21 06:00:00	0
FM17-S	2004-08-21 12:00:00	0
FM17-S	2004-08-21 18:00:00	0
FM17-S	2004-08-22 00:00:00	0
FM17-S	2004-08-22 06:00:00	0
FM17-S	2004-08-22 12:00:00	0
FM17-S	2004-08-22 18:00:00	0
FM17-S	2004-08-23 00:00:00	0
FM17-S	2004-08-23 06:00:00	0
FM17-S	2004-08-23 12:00:00	0
FM17-S	2004-08-23 18:00:00	0
FM17-S	2004-08-26 00:00:00	0
FM17-S	2004-08-26 06:00:00	0
FM17-S	2004-08-26 12:00:00	0
FM17-S	2004-08-26 18:00:00	0
FM17-S	2004-08-28 00:00:00	0
FM17-S	2004-08-28 06:00:00	0
FM17-S	2004-08-28 12:00:00	0
FM17-S	2004-08-28 18:00:00	0
FM11-S	2003-12-27 06:00:00	0
FM11-S	2003-12-27 12:00:00	0
FM11-S	2003-12-27 18:00:00	0
FM11-S	2003-12-28 00:00:00	0
FM11-S	2003-12-28 06:00:00	0
FM11-S	2003-12-28 12:00:00	0
FM11-S	2003-12-28 18:00:00	0
FM11-S	2003-12-29 00:00:00	0
FM11-S	2003-12-29 06:00:00	0
FM11-S	2003-12-29 12:00:00	0
FM11-S	2003-12-29 18:00:00	0
FM11-S	2003-12-30 00:00:00	0
FM11-S	2003-12-30 06:00:00	0
FM11-S	2003-12-30 12:00:00	0
FM11-S	2003-12-30 18:00:00	0
FM11-S	2003-12-31 00:00:00	0
FM11-S	2003-12-31 06:00:00	0
FM11-S	2003-12-31 12:00:00	0
FM11-S	2003-12-31 18:00:00	0
FM11-S	2004-01-01 00:00:00	0
FM11-S	2004-01-01 06:00:00	0
FM11-S	2004-01-01 12:00:00	0
FM11-S	2004-01-01 18:00:00	0
FM11-S	2004-01-02 00:00:00	0
FM11-S	2004-01-02 06:00:00	0
FM11-S	2004-01-02 12:00:00	0
FM11-S	2004-01-02 18:00:00	0
FM11-S	2004-01-03 00:00:00	0
FM11-S	2004-01-03 06:00:00	0
FM11-S	2004-01-03 12:00:00	0
FM11-S	2004-01-03 18:00:00	0
FM11-S	2004-01-04 00:00:00	0
FM11-S	2004-01-04 06:00:00	0
FM11-S	2004-01-04 12:00:00	0
FM11-S	2004-01-04 18:00:00	0
FM11-S	2004-01-05 00:00:00	0
FM11-S	2004-01-05 06:00:00	0
FM11-S	2004-01-05 12:00:00	0
FM11-S	2004-01-05 18:00:00	0
FM11-S	2004-01-06 00:00:00	0
FM11-S	2004-01-06 06:00:00	0
FM11-S	2004-01-06 12:00:00	0
FM11-S	2004-01-06 18:00:00	0
FM11-S	2004-01-07 00:00:00	0
FM11-S	2004-01-07 06:00:00	0
FM11-S	2004-01-07 12:00:00	0
FM11-S	2004-01-07 18:00:00	0
FM11-S	2004-01-08 00:00:00	0
FM11-S	2004-01-08 06:00:00	0
FM11-S	2004-01-08 12:00:00	0
FM11-S	2004-01-08 18:00:00	0
FM11-S	2004-01-09 00:00:00	0
FM11-S	2004-01-09 06:00:00	0
FM11-S	2004-01-09 12:00:00	0
FM11-S	2004-01-09 18:00:00	0
FM11-S	2004-01-10 00:00:00	0
FM11-S	2004-01-10 06:00:00	0
FM11-S	2004-01-10 12:00:00	0
FM11-S	2004-01-10 18:00:00	0
FM11-S	2004-01-11 00:00:00	0
FM11-S	2004-01-11 06:00:00	0
FM11-S	2004-01-11 12:00:00	0
FM11-S	2004-01-11 18:00:00	0
FM11-S	2004-01-12 00:00:00	0
FM11-S	2004-01-12 06:00:00	0
FM11-S	2004-01-12 12:00:00	0
FM11-S	2004-01-12 18:00:00	0
FM11-S	2004-01-15 00:00:00	0
FM11-S	2004-01-15 06:00:00	0
FM11-S	2004-01-15 12:00:00	0
FM11-S	2004-01-15 18:00:00	0
FM11-S	2004-01-16 00:00:00	0
FM11-S	2004-01-16 06:00:00	0
FM11-S	2004-01-16 12:00:00	0
FM11-S	2004-01-16 18:00:00	0
FM11-S	2004-01-18 00:00:00	0
FM11-S	2004-01-18 06:00:00	0
FM11-S	2004-01-18 12:00:00	0
FM11-S	2004-01-18 18:00:00	0
FM11-S	2004-01-19 00:00:00	0
FM11-S	2004-01-19 06:00:00	0
FM11-S	2004-01-19 12:00:00	0
FM11-S	2004-01-19 18:00:00	0
FM11-S	2004-01-21 00:00:00	0
FM11-S	2004-01-21 06:00:00	0
FM11-S	2004-01-21 12:00:00	0
FM11-S	2004-01-21 18:00:00	19.3
FM11-S	2004-01-23 00:00:00	0
FM11-S	2004-01-23 06:00:00	0
FM11-S	2004-01-23 12:00:00	19.3
FM11-S	2004-01-23 18:00:00	22.5
FM11-S	2004-01-25 00:00:00	0
FM11-S	2004-01-25 06:00:00	0
FM11-S	2004-01-25 12:00:00	16.1
FM11-S	2004-01-25 18:00:00	29
FM11-S	2004-01-27 00:00:00	0
FM11-S	2004-01-27 06:00:00	0
FM11-S	2004-01-27 12:00:00	25.8
FM11-S	2004-01-27 18:00:00	58
FM11-S	2004-01-28 00:00:00	0
FM11-S	2004-01-28 06:00:00	0
FM11-S	2004-01-28 12:00:00	16.1
FM11-S	2004-01-28 18:00:00	41.9
FM11-S	2004-01-29 00:00:00	16.1
FM11-S	2004-01-29 06:00:00	0
FM11-S	2004-01-29 12:00:00	9.6
FM11-S	2004-01-29 18:00:00	12.9
FM11-S	2004-01-30 00:00:00	0
FM11-S	2004-01-30 06:00:00	0
FM11-S	2004-01-30 12:00:00	3.2
FM11-S	2004-01-30 18:00:00	48.3
FM11-S	2004-01-31 00:00:00	0
FM11-S	2004-01-31 06:00:00	0
FM11-S	2004-01-31 12:00:00	54.8
FM11-S	2004-01-31 18:00:00	35.4
FM11-S	2004-02-01 00:00:00	0
FM11-S	2004-02-01 06:00:00	0
FM11-S	2004-02-01 12:00:00	16.1
FM11-S	2004-02-01 18:00:00	35.4
FM11-S	2004-02-02 00:00:00	0
FM11-S	2004-02-02 06:00:00	6.4
FM11-S	2004-02-02 12:00:00	41.9
FM11-S	2004-02-02 18:00:00	45.1
FM11-S	2004-02-03 00:00:00	0
FM11-S	2004-02-03 06:00:00	0
FM11-S	2004-02-03 12:00:00	19.3
FM11-S	2004-02-03 18:00:00	29
FM11-S	2004-02-04 00:00:00	0
FM11-S	2004-02-04 06:00:00	0
FM11-S	2004-02-04 12:00:00	12.9
FM11-S	2004-02-04 18:00:00	41.9
FM11-S	2004-02-05 00:00:00	12.9
FM11-S	2004-02-05 06:00:00	0
FM11-S	2004-02-05 12:00:00	9.6
FM11-S	2004-02-05 18:00:00	38.7
FM11-S	2004-02-06 00:00:00	0
FM11-S	2004-02-06 06:00:00	0
FM11-S	2004-02-06 12:00:00	3.2
FM11-S	2004-02-06 18:00:00	22.5
FM11-S	2004-02-08 00:00:00	0
FM11-S	2004-02-08 06:00:00	0
FM11-S	2004-02-08 12:00:00	12.9
FM11-S	2004-02-08 18:00:00	29
FM11-S	2004-02-09 00:00:00	0
FM11-S	2004-02-09 06:00:00	0
FM11-S	2004-02-09 12:00:00	22.5
FM11-S	2004-02-09 18:00:00	22.5
FM11-S	2004-02-10 00:00:00	9.6
FM11-S	2004-02-10 06:00:00	3.2
FM11-S	2004-02-10 12:00:00	38.7
FM11-S	2004-02-10 18:00:00	32.2
FM11-S	2004-02-11 00:00:00	0
FM11-S	2004-02-11 06:00:00	0
FM11-S	2004-02-11 12:00:00	32.2
FM11-S	2004-02-11 18:00:00	38.7
FM11-S	2004-02-12 00:00:00	19.3
FM11-S	2004-02-12 06:00:00	0
FM11-S	2004-02-12 12:00:00	9.6
FM11-S	2004-02-12 18:00:00	12.9
FM11-S	2004-02-13 00:00:00	0
FM11-S	2004-02-13 06:00:00	0
FM11-S	2004-02-13 12:00:00	12.9
FM11-S	2004-02-13 18:00:00	22.5
FM11-S	2004-02-14 00:00:00	0
FM11-S	2004-02-14 06:00:00	0
FM11-S	2004-02-14 12:00:00	35.4
FM11-S	2004-02-14 18:00:00	25.8
FM11-S	2004-02-15 00:00:00	0
FM11-S	2004-02-15 06:00:00	0
FM11-S	2004-02-15 12:00:00	12.9
FM11-S	2004-02-15 18:00:00	45.1
FM11-S	2004-02-16 00:00:00	3.2
FM11-S	2004-02-16 06:00:00	0
FM11-S	2004-02-16 12:00:00	32.2
FM11-S	2004-02-16 18:00:00	16.1
FM11-S	2004-02-17 00:00:00	0
FM11-S	2004-02-17 06:00:00	0
FM11-S	2004-02-17 12:00:00	19.3
FM11-S	2004-02-17 18:00:00	29
FM11-S	2004-02-18 00:00:00	0
FM11-S	2004-02-18 06:00:00	0
FM11-S	2004-02-18 12:00:00	32.2
FM11-S	2004-02-18 18:00:00	25.8
FM11-S	2004-02-19 00:00:00	0
FM11-S	2004-02-19 06:00:00	0
FM11-S	2004-02-19 12:00:00	25.8
FM11-S	2004-02-19 18:00:00	16.1
FM11-S	2004-02-20 00:00:00	9.6
FM11-S	2004-02-20 06:00:00	0
FM11-S	2004-02-20 12:00:00	9.6
FM11-S	2004-02-20 18:00:00	25.8
FM11-S	2004-02-22 00:00:00	0
FM11-S	2004-02-22 06:00:00	0
FM11-S	2004-02-22 12:00:00	19.3
FM11-S	2004-02-23 00:00:00	0
FM11-S	2004-02-23 06:00:00	0
FM11-S	2004-02-23 12:00:00	19.3
FM11-S	2004-02-23 18:00:00	32.2
