# Supplementary material for: Putting the behavior into animal movement modeling: Improved activity budgets from use of ancillary tag information
Source: Ecol Evol. 2016 Oct 20;6(22):8243–55. doi: 10.1002/ece3.2530 (PMC5108274; doi:10.1002/ece3.2530)
Supplement: Supplementary file 15 [file ECE3-6-8243-s015.csv]

ref	S_DATE	E_DATE
wd04-836-11	2011-03-26 06:20:00	2011-03-26 07:22:00
wd04-836-11	2011-03-27 22:20:00	2011-03-27 23:28:00
wd04-836-11	2011-03-28 14:04:00	2011-03-28 20:24:00
wd04-836-11	2011-03-30 15:34:00	2011-03-31 00:22:00
wd04-836-11	2011-04-01 09:16:00	2011-04-01 10:04:00
wd04-836-11	2011-04-02 16:12:00	2011-04-02 17:28:00
wd04-836-11	2011-04-02 17:54:00	2011-04-02 18:38:00
wd04-836-11	2011-04-02 19:32:00	2011-04-02 20:08:00
wd04-836-11	2011-04-02 20:48:00	2011-04-02 21:40:00
wd04-836-11	2011-04-04 18:38:00	2011-04-04 18:56:00
wd04-836-11	2011-04-04 19:32:00	2011-04-04 20:04:00
wd04-836-11	2011-04-05 15:10:00	2011-04-05 16:06:00
wd04-836-11	2011-04-05 16:54:00	2011-04-05 17:18:00
wd04-836-11	2011-04-05 17:48:00	2011-04-05 18:30:00
wd04-836-11	2011-04-06 15:48:00	2011-04-06 17:20:00
wd04-836-11	2011-04-08 09:18:00	2011-04-08 09:46:00
wd04-836-11	2011-04-08 18:42:00	2011-04-08 23:32:00
wd04-836-11	2011-04-09 08:08:00	2011-04-09 23:08:00
wd04-836-11	2011-04-11 08:04:00	2011-04-11 21:26:00
wd04-836-11	2011-04-12 16:18:00	2011-04-13 01:24:00
wd04-836-11	2011-04-13 15:40:00	2011-04-14 00:56:00
wd04-836-11	2011-04-14 13:10:00	2011-04-15 00:36:00
wd04-836-11	2011-04-15 14:22:00	2011-04-16 01:16:00
wd04-836-11	2011-04-16 13:34:00	2011-04-17 00:22:00
wd04-836-11	2011-04-17 12:52:00	2011-04-18 01:42:00
wd04-836-11	2011-04-20 04:10:00	2011-04-20 12:48:00
wd04-836-11	2011-04-21 05:04:00	2011-04-21 13:50:00
wd04-836-11	2011-04-21 16:36:00	2011-04-21 16:56:00
wd04-836-11	2011-04-22 22:38:00	2011-04-22 23:50:00
wd04-836-11	2011-04-23 01:08:00	2011-04-23 04:26:00
wd04-836-11	2011-04-23 06:28:00	2011-04-23 06:50:00
wd04-836-11	2011-04-23 07:18:00	2011-04-23 07:48:00
wd04-836-11	2011-04-24 03:06:00	2011-04-24 15:12:00
wd04-836-11	2011-04-25 03:52:00	2011-04-25 14:14:00
wd04-836-11	2011-04-26 02:52:00	2011-04-26 10:16:00
wd04-836-11	2011-04-27 06:46:00	2011-04-27 18:16:00
wd04-836-11	2011-04-28 02:30:00	2011-04-28 10:50:00
wd04-836-11	2011-04-28 21:48:00	2011-04-28 23:10:00
wd04-836-11	2011-04-28 23:44:00	2011-04-29 11:26:00
wd04-836-11	2011-04-30 14:16:00	2011-05-01 00:58:00
wd04-836-11	2011-05-01 12:34:00	2011-05-01 20:50:00
wd04-836-11	2011-05-02 12:14:00	2011-05-02 22:12:00
wd04-836-11	2011-05-05 04:46:00	2011-05-05 05:56:00
wd04-836-11	2011-05-05 15:36:00	2011-05-05 17:04:00
wd04-836-11	2011-05-05 18:24:00	2011-05-05 19:28:00
wd04-836-11	2011-05-06 00:10:00	2011-05-06 00:56:00
wd04-836-11	2011-05-07 10:10:00	2011-05-07 11:46:00
wd04-836-11	2011-05-07 11:50:00	2011-05-07 19:02:00
wd04-836-11	2011-05-08 11:02:00	2011-05-09 00:34:00
wd04-836-11	2011-05-09 13:10:00	2011-05-10 13:42:00
wd04-836-11	2011-05-11 07:50:00	2011-05-11 21:42:00
wd04-836-11	2011-05-12 15:24:00	2011-05-13 03:06:00
wd04-836-11	2011-05-14 23:04:00	2011-05-14 23:14:00
wd04-836-11	2011-05-14 23:54:00	2011-05-15 00:36:00
wd04-836-11	2011-05-15 09:06:00	2011-05-15 22:20:00
wd04-836-11	2011-05-16 17:12:00	2011-05-16 23:54:00
wd04-836-11	2011-05-18 16:22:00	2011-05-18 16:34:00
wd04-836-11	2011-05-18 17:30:00	2011-05-18 17:42:00
wd04-836-11	2011-05-18 18:18:00	2011-05-18 18:38:00
wd04-836-11	2011-05-18 20:10:00	2011-05-18 20:22:00
wd04-836-11	2011-05-24 12:46:00	2011-05-24 19:32:00
wd04-836-11	2011-05-26 10:40:00	2011-05-26 20:46:00
wd04-836-11	2011-05-28 01:24:00	2011-05-28 01:42:00
wd04-836-11	2011-05-28 15:32:00	2011-05-28 15:52:00
wd04-836-11	2011-05-28 18:06:00	2011-05-28 19:40:00
wd04-836-11	2011-05-28 22:14:00	2011-05-28 23:18:00
wd04-836-11	2011-05-28 23:38:00	2011-05-28 23:56:00
wd04-836-11	2011-05-31 15:46:00	2011-05-31 16:22:00
wd04-836-11	2011-05-31 18:26:00	2011-05-31 19:08:00
wd04-836-11	2011-06-03 20:18:00	2011-06-03 20:40:00
wd04-836-11	2011-06-03 20:52:00	2011-06-03 21:44:00
wd04-836-11	2011-06-03 22:06:00	2011-06-03 22:38:00
wd04-836-11	2011-06-04 14:08:00	2011-06-04 14:30:00
wd04-836-11	2011-06-04 14:40:00	2011-06-04 15:42:00
wd04-836-11	2011-06-04 16:42:00	2011-06-04 20:08:00
wd04-836-11	2011-06-05 12:20:00	2011-06-06 00:32:00
wd04-836-11	2011-06-06 14:56:00	2011-06-06 22:32:00
wd04-836-11	2011-06-07 14:30:00	2011-06-07 23:12:00
wd04-836-11	2011-06-08 13:42:00	2011-06-08 14:06:00
wd04-836-11	2011-06-08 14:52:00	2011-06-08 15:34:00
wd04-836-11	2011-06-08 19:20:00	2011-06-08 19:42:00
wd04-836-11	2011-06-09 14:42:00	2011-06-10 02:44:00
wd04-836-11	2011-06-10 11:06:00	2011-06-11 00:28:00
wd04-836-11	2011-06-11 21:20:00	2011-06-11 21:42:00
wd04-836-11	2011-06-11 22:22:00	2011-06-11 22:58:00
wd04-836-11	2011-06-12 11:56:00	2011-06-12 21:42:00
wd04-836-11	2011-06-13 09:28:00	2011-06-13 10:22:00
wd04-836-11	2011-06-13 11:00:00	2011-06-13 23:02:00
wd04-836-11	2011-06-14 11:14:00	2011-06-15 00:14:00
wd04-836-11	2011-06-16 18:50:00	2011-06-17 02:50:00
wd04-836-11	2011-06-18 11:20:00	2011-06-19 00:44:00
wd04-836-11	2011-06-19 12:50:00	2011-06-19 20:08:00
wd04-836-11	2011-06-20 12:36:00	2011-06-20 23:36:00
wd04-836-11	2011-06-21 14:14:00	2011-06-22 01:30:00
wd04-836-11	2011-06-22 12:14:00	2011-06-23 02:00:00
wd04-836-11	2011-06-24 13:00:00	2011-06-25 00:20:00
wd04-836-11	2011-06-25 15:48:00	2011-06-26 02:22:00
wd04-836-11	2011-06-26 12:22:00	2011-06-27 00:36:00
wd04-836-11	2011-06-28 16:28:00	2011-06-29 01:20:00
wd04-836-11	2011-06-29 14:10:00	2011-06-30 02:00:00
wd04-836-11	2011-07-01 14:14:00	2011-07-01 15:30:00
wd04-836-11	2011-07-01 17:46:00	2011-07-01 18:34:00
wd04-836-11	2011-07-01 19:24:00	2011-07-01 20:56:00
wd04-836-11	2011-07-01 21:00:00	2011-07-01 21:32:00
wd04-836-11	2011-07-02 09:44:00	2011-07-02 23:38:00
wd04-836-11	2011-07-04 03:10:00	2011-07-04 03:34:00
wd04-836-11	2011-07-05 08:28:00	2011-07-05 20:58:00
wd04-836-11	2011-07-06 11:28:00	2011-07-06 22:58:00
wd04-836-11	2011-07-11 15:38:00	2011-07-11 20:44:00
wd04-836-11	2011-07-12 13:00:00	2011-07-12 16:22:00
wd04-836-11	2011-07-15 01:38:00	2011-07-15 12:32:00
wd04-836-11	2011-07-20 07:52:00	2011-07-20 08:18:00
wd04-836-11	2011-07-23 13:04:00	2011-07-23 13:24:00
wd04-836-11	2011-07-25 02:34:00	2011-07-25 03:38:00
wd04-836-11	2011-07-25 04:36:00	2011-07-25 05:16:00
wd04-836-11	2011-07-25 13:40:00	2011-07-25 14:06:00
wd04-836-11	2011-07-26 08:38:00	2011-07-26 09:06:00
wd04-836-11	2011-07-28 11:30:00	2011-07-28 13:16:00
wd04-836-11	2011-07-28 14:08:00	2011-07-28 14:58:00
wd04-836-11	2011-07-28 18:16:00	2011-07-28 19:08:00
wd04-836-11	2011-07-28 20:50:00	2011-07-28 21:58:00
wd04-836-11	2011-07-28 22:26:00	2011-07-28 22:42:00
wd04-836-11	2011-07-29 05:40:00	2011-07-29 05:50:00
wd04-836-11	2011-07-29 09:30:00	2011-07-29 11:22:00
wd04-836-11	2011-07-29 13:48:00	2011-07-29 14:44:00
wd04-836-11	2011-07-29 15:08:00	2011-07-29 15:56:00
wd04-836-11	2011-07-29 17:38:00	2011-07-29 19:06:00
wd04-836-11	2011-07-29 19:12:00	2011-07-29 19:46:00
wd04-836-11	2011-07-29 20:00:00	2011-07-29 20:50:00
wd04-836-11	2011-07-29 20:58:00	2011-07-29 21:46:00
wd04-836-11	2011-07-29 21:56:00	2011-07-29 22:50:00
wd04-836-11	2011-07-30 02:20:00	2011-07-30 02:52:00
wd04-836-11	2011-07-31 07:06:00	2011-07-31 07:18:00
wd04-836-11	2011-07-31 17:50:00	2011-07-31 18:30:00
wd04-836-11	2011-07-31 19:04:00	2011-07-31 19:24:00
wd04-836-11	2011-07-31 19:46:00	2011-07-31 20:52:00
wd04-836-11	2011-07-31 21:42:00	2011-07-31 23:14:00
wd04-836-11	2011-08-01 07:18:00	2011-08-01 07:56:00
wd04-836-11	2011-08-02 19:56:00	2011-08-03 08:10:00
wd04-836-11	2011-08-05 18:12:00	2011-08-06 09:58:00
wd04-836-11	2011-08-07 23:08:00	2011-08-08 05:22:00
wd04-836-11	2011-08-08 07:20:00	2011-08-08 08:20:00
wd04-836-11	2011-08-10 04:32:00	2011-08-11 01:10:00
wd04-836-11	2011-08-11 01:24:00	2011-08-11 02:16:00
wd04-836-11	2011-08-12 00:08:00	2011-08-12 00:38:00
wd04-836-11	2011-08-12 01:38:00	2011-08-12 12:26:00
wd04-836-11	2011-08-13 04:50:00	2011-08-13 08:58:00
wd04-836-11	2011-08-15 06:44:00	2011-08-15 15:16:00
wd04-836-11	2011-08-17 02:56:00	2011-08-17 03:42:00
wd04-836-11	2011-08-17 06:50:00	2011-08-17 07:22:00
wd04-836-11	2011-08-17 09:22:00	2011-08-17 10:04:00
wd04-836-11	2011-08-18 04:50:00	2011-08-18 11:56:00
wd04-836-11	2011-08-29 14:54:00	2011-08-29 15:24:00
wd04-836-11	2011-08-29 16:44:00	2011-08-29 19:46:00
wd04-836-11	2011-08-31 08:30:00	2011-08-31 10:22:00
wd04-836-11	2011-09-03 09:30:00	2011-09-03 18:12:00
wd04-836-11	2011-09-05 17:46:00	2011-09-05 18:14:00
wd04-836-11	2011-09-07 13:10:00	2011-09-07 23:20:00
wd04-836-11	2011-09-10 05:28:00	2011-09-10 16:22:00
wd04-836-11	2011-09-12 10:14:00	2011-09-12 10:32:00
wd04-836-11	2011-09-12 11:00:00	2011-09-12 11:28:00
wd04-836-11	2011-09-14 03:22:00	2011-09-14 15:46:00
wd04-836-11	2011-09-15 21:10:00	2011-09-15 21:58:00
wd04-836-11	2011-09-17 06:26:00	2011-09-17 19:16:00
wd04-836-11	2011-09-27 07:46:00	2011-09-27 08:12:00
wd04-836-11	2011-10-04 04:08:00	2011-10-04 17:46:00
wd04-838-11	2011-03-11 10:06:00	2011-03-11 15:56:00
wd04-838-11	2011-03-13 04:48:00	2011-03-13 14:06:00
wd04-838-11	2011-03-14 04:28:00	2011-03-14 11:18:00
wd04-838-11	2011-03-17 02:32:00	2011-03-17 03:28:00
wd04-838-11	2011-03-17 03:40:00	2011-03-17 04:02:00
wd04-838-11	2011-03-17 05:22:00	2011-03-17 06:08:00
wd04-838-11	2011-03-17 06:32:00	2011-03-17 13:02:00
wd04-838-11	2011-03-18 03:48:00	2011-03-18 05:22:00
wd04-838-11	2011-03-18 05:40:00	2011-03-18 12:48:00
wd04-838-11	2011-03-19 15:30:00	2011-03-19 16:08:00
wd04-838-11	2011-03-21 07:24:00	2011-03-21 19:10:00
wd04-838-11	2011-03-24 15:00:00	2011-03-24 15:22:00
wd04-838-11	2011-03-24 15:44:00	2011-03-24 16:24:00
wd04-838-11	2011-03-24 16:56:00	2011-03-24 17:18:00
wd04-838-11	2011-03-24 17:32:00	2011-03-24 18:52:00
wd04-838-11	2011-03-24 19:10:00	2011-03-24 20:10:00
wd04-838-11	2011-03-24 20:32:00	2011-03-24 20:52:00
wd04-838-11	2011-03-25 07:22:00	2011-03-25 07:46:00
wd04-838-11	2011-03-26 03:28:00	2011-03-26 04:10:00
wd04-838-11	2011-03-27 22:08:00	2011-03-28 08:28:00
wd04-838-11	2011-03-30 14:02:00	2011-03-31 01:12:00
wd04-838-11	2011-04-01 04:32:00	2011-04-01 18:14:00
wd04-838-11	2011-04-02 11:38:00	2011-04-02 22:24:00
wd04-838-11	2011-04-03 12:46:00	2011-04-03 13:12:00
wd04-838-11	2011-04-03 15:58:00	2011-04-03 18:16:00
wd04-838-11	2011-04-04 12:46:00	2011-04-04 20:34:00
wd04-838-11	2011-04-05 13:10:00	2011-04-06 08:06:00
wd04-838-11	2011-04-09 15:54:00	2011-04-09 22:42:00
wd04-838-11	2011-04-11 12:18:00	2011-04-11 22:16:00
wd04-838-11	2011-04-12 13:40:00	2011-04-12 23:02:00
wd04-838-11	2011-04-13 12:06:00	2011-04-14 00:18:00
wd04-838-11	2011-04-14 10:36:00	2011-04-14 19:54:00
wd04-838-11	2011-04-16 13:14:00	2011-04-17 01:50:00
wd04-838-11	2011-04-17 10:02:00	2011-04-17 22:08:00
wd04-838-11	2011-04-21 04:30:00	2011-04-21 17:44:00
wd04-838-11	2011-04-22 09:58:00	2011-04-22 19:24:00
wd04-838-11	2011-04-24 11:26:00	2011-04-24 20:32:00
wd04-838-11	2011-04-27 05:36:00	2011-04-27 17:06:00
wd04-838-11	2011-04-28 09:34:00	2011-04-28 16:36:00
wd04-838-11	2011-05-01 02:58:00	2011-05-01 18:10:00
wd04-838-11	2011-05-02 02:28:00	2011-05-02 13:34:00
wd04-838-11	2011-05-03 03:38:00	2011-05-03 08:22:00
wd04-838-11	2011-05-05 17:44:00	2011-05-05 18:10:00
wd04-838-11	2011-05-06 04:58:00	2011-05-06 12:06:00
wd04-838-11	2011-05-07 06:50:00	2011-05-07 07:02:00
wd04-838-11	2011-05-08 03:26:00	2011-05-08 04:00:00
wd04-838-11	2011-05-09 16:44:00	2011-05-09 19:18:00
wd04-838-11	2011-05-10 07:28:00	2011-05-10 07:48:00
wd04-838-11	2011-05-10 20:18:00	2011-05-10 21:18:00
wd04-838-11	2011-05-11 01:30:00	2011-05-11 04:00:00
wd04-838-11	2011-05-11 04:08:00	2011-05-11 04:34:00
wd04-838-11	2011-05-11 06:28:00	2011-05-11 07:52:00
wd04-838-11	2011-05-11 07:58:00	2011-05-11 08:54:00
wd04-838-11	2011-05-11 09:04:00	2011-05-11 09:48:00
wd04-838-11	2011-05-16 13:58:00	2011-05-16 22:52:00
wd04-838-11	2011-05-19 09:20:00	2011-05-19 19:58:00
wd04-838-11	2011-05-25 12:34:00	2011-05-25 13:04:00
wd04-838-11	2011-05-27 15:10:00	2011-05-27 15:40:00
wd04-838-11	2011-05-27 17:28:00	2011-05-27 18:14:00
wd04-838-11	2011-05-27 20:50:00	2011-05-27 21:08:00
wd04-838-11	2011-06-03 10:54:00	2011-06-03 18:26:00
wd04-838-11	2011-06-04 10:56:00	2011-06-04 11:52:00
wd04-838-11	2011-06-04 12:56:00	2011-06-04 13:20:00
wd04-838-11	2011-06-09 11:22:00	2011-06-09 13:02:00
wd04-838-11	2011-06-12 02:02:00	2011-06-12 02:18:00
wd04-838-11	2011-06-16 12:36:00	2011-06-16 13:14:00
wd04-838-11	2011-06-17 15:52:00	2011-06-17 16:40:00
wd04-838-11	2011-06-19 08:52:00	2011-06-19 23:42:00
wd04-838-11	2011-06-21 05:04:00	2011-06-21 19:22:00
wd04-838-11	2011-06-25 00:34:00	2011-06-25 00:58:00
wd04-838-11	2011-06-26 14:08:00	2011-06-26 14:44:00
wd04-838-11	2011-06-26 15:26:00	2011-06-26 15:54:00
wd04-838-11	2011-06-30 16:34:00	2011-06-30 17:46:00
wd04-838-11	2011-06-30 22:42:00	2011-06-30 23:24:00
wd04-838-11	2011-07-04 16:32:00	2011-07-04 17:16:00
wd04-838-11	2011-07-09 22:42:00	2011-07-10 00:00:00
wd04-880-11	2011-03-11 11:32:00	2011-03-11 14:16:00
wd04-880-11	2011-03-12 04:32:00	2011-03-12 04:52:00
wd04-880-11	2011-03-12 07:14:00	2011-03-12 07:34:00
wd04-880-11	2011-03-12 11:52:00	2011-03-12 12:40:00
wd04-880-11	2011-03-12 19:50:00	2011-03-12 21:02:00
wd04-880-11	2011-03-13 03:56:00	2011-03-13 16:24:00
wd04-880-11	2011-03-15 11:48:00	2011-03-15 20:16:00
wd04-880-11	2011-03-17 13:24:00	2011-03-17 14:08:00
wd04-880-11	2011-03-17 16:28:00	2011-03-17 18:56:00
wd04-880-11	2011-03-20 12:10:00	2011-03-20 13:18:00
wd04-880-11	2011-03-21 03:34:00	2011-03-21 17:10:00
wd04-880-11	2011-03-22 08:06:00	2011-03-22 09:24:00
wd04-880-11	2011-03-22 09:30:00	2011-03-22 09:52:00
wd04-880-11	2011-03-22 17:14:00	2011-03-22 18:06:00
wd04-880-11	2011-03-23 08:26:00	2011-03-23 08:50:00
wd04-880-11	2011-03-23 09:12:00	2011-03-23 09:40:00
wd04-880-11	2011-03-23 10:12:00	2011-03-23 10:40:00
wd04-880-11	2011-03-24 17:58:00	2011-03-24 18:28:00
wd04-880-11	2011-03-25 03:02:00	2011-03-25 03:32:00
wd04-880-11	2011-03-25 05:30:00	2011-03-25 16:32:00
wd04-880-11	2011-03-30 09:16:00	2011-03-30 09:56:00
wd04-880-11	2011-03-30 15:08:00	2011-03-30 19:18:00
wd04-880-11	2011-03-31 14:12:00	2011-03-31 15:00:00
wd04-880-11	2011-04-03 19:04:00	2011-04-04 10:42:00
wd04-880-11	2011-04-05 06:56:00	2011-04-05 07:34:00
wd04-880-11	2011-04-05 09:00:00	2011-04-05 09:50:00
wd04-880-11	2011-04-05 10:14:00	2011-04-05 11:20:00
wd04-880-11	2011-04-05 11:56:00	2011-04-05 12:34:00
wd04-880-11	2011-04-05 15:10:00	2011-04-05 15:32:00
wd04-880-11	2011-04-06 03:56:00	2011-04-06 04:34:00
wd04-880-11	2011-04-07 08:30:00	2011-04-07 10:24:00
wd04-880-11	2011-04-08 03:10:00	2011-04-08 04:22:00
wd04-880-11	2011-04-10 05:04:00	2011-04-10 21:48:00
wd04-880-11	2011-04-11 15:14:00	2011-04-11 15:50:00
wd04-880-11	2011-04-12 05:10:00	2011-04-12 21:34:00
wd04-880-11	2011-04-13 12:32:00	2011-04-14 10:12:00
wd04-880-11	2011-04-14 22:14:00	2011-04-14 23:10:00
wd04-880-11	2011-04-15 16:58:00	2011-04-15 17:18:00
wd04-880-11	2011-04-15 17:38:00	2011-04-15 17:56:00
wd04-880-11	2011-04-15 20:48:00	2011-04-15 21:08:00
wd04-880-11	2011-04-18 11:20:00	2011-04-18 18:38:00
wd04-880-11	2011-04-22 19:14:00	2011-04-23 03:08:00
wd04-880-11	2011-04-23 17:28:00	2011-04-24 01:52:00
wd04-880-11	2011-04-24 13:24:00	2011-04-24 13:44:00
wd04-880-11	2011-04-25 15:12:00	2011-04-25 15:36:00
wd04-880-11	2011-04-25 15:44:00	2011-04-25 16:06:00
wd04-880-11	2011-04-25 17:30:00	2011-04-25 19:54:00
wd04-880-11	2011-04-26 15:28:00	2011-04-27 01:24:00
wd04-880-11	2011-04-27 14:14:00	2011-04-27 14:36:00
wd04-880-11	2011-04-27 17:08:00	2011-04-27 17:48:00
wd04-880-11	2011-04-28 15:42:00	2011-04-29 03:02:00
wd04-880-11	2011-04-30 17:10:00	2011-05-01 01:04:00
wd04-880-11	2011-05-01 13:20:00	2011-05-01 21:06:00
wd04-880-11	2011-05-03 15:54:00	2011-05-04 03:32:00
wd04-880-11	2011-05-04 13:22:00	2011-05-05 00:26:00
wd04-880-11	2011-05-06 20:54:00	2011-05-07 04:06:00
wd04-880-11	2011-05-07 20:26:00	2011-05-08 08:50:00
wd04-880-11	2011-05-09 17:46:00	2011-05-09 18:12:00
wd04-880-11	2011-05-09 19:32:00	2011-05-09 19:56:00
wd04-880-11	2011-05-09 21:00:00	2011-05-10 04:34:00
wd04-880-11	2011-05-10 21:24:00	2011-05-11 11:36:00
wd04-880-11	2011-05-12 02:30:00	2011-05-12 14:24:00
wd04-880-11	2011-05-13 21:24:00	2011-05-14 10:02:00
wd04-880-11	2011-05-15 20:50:00	2011-05-16 07:58:00
wd04-880-11	2011-05-20 07:34:00	2011-05-20 08:00:00
wd04-880-11	2011-05-20 12:02:00	2011-05-20 14:50:00
wd04-880-11	2011-05-21 06:40:00	2011-05-21 06:58:00
wd04-880-11	2011-05-21 16:14:00	2011-05-21 17:12:00
wd04-880-11	2011-05-21 17:28:00	2011-05-21 17:40:00
wd04-880-11	2011-05-21 20:42:00	2011-05-21 21:18:00
wd04-880-11	2011-05-23 09:38:00	2011-05-23 10:14:00
wd04-880-11	2011-05-26 03:42:00	2011-05-26 18:48:00
wd04-880-11	2011-05-27 14:00:00	2011-05-27 14:54:00
wd04-880-11	2011-05-27 15:16:00	2011-05-27 15:40:00
wd04-880-11	2011-05-27 16:18:00	2011-05-27 17:02:00
wd04-880-11	2011-05-27 17:10:00	2011-05-27 17:36:00
wd04-880-11	2011-05-27 22:46:00	2011-05-27 23:30:00
wd04-880-11	2011-05-31 04:16:00	2011-05-31 05:18:00
wd04-880-11	2011-05-31 15:26:00	2011-05-31 16:16:00
wd04-880-11	2011-05-31 22:16:00	2011-06-01 00:18:00
wd04-880-11	2011-06-01 09:50:00	2011-06-01 10:10:00
wd04-880-11	2011-06-01 12:10:00	2011-06-01 12:42:00
wd04-880-11	2011-06-05 14:10:00	2011-06-05 14:22:00
wd04-880-11	2011-06-05 14:34:00	2011-06-05 15:00:00
wd04-880-11	2011-06-09 10:02:00	2011-06-09 10:46:00
wd04-880-11	2011-06-09 16:24:00	2011-06-09 19:00:00
wd04-880-11	2011-06-09 22:48:00	2011-06-10 11:34:00
wd04-880-11	2011-06-11 12:48:00	2011-06-12 07:50:00
wd04-880-11	2011-06-12 17:30:00	2011-06-13 07:16:00
wd04-880-11	2011-06-14 15:56:00	2011-06-15 01:22:00
wd04-880-11	2011-06-15 17:04:00	2011-06-16 09:04:00
wd04-880-11	2011-06-16 19:54:00	2011-06-17 12:56:00
wd04-880-11	2011-06-19 02:20:00	2011-06-19 13:08:00
wd04-880-11	2011-06-20 19:36:00	2011-06-20 20:36:00
wd04-880-11	2011-06-20 21:10:00	2011-06-20 21:48:00
wd04-880-11	2011-06-21 00:00:00	2011-06-21 02:12:00
wd04-880-11	2011-06-21 05:26:00	2011-06-21 06:16:00
wd04-880-11	2011-06-22 08:44:00	2011-06-22 20:50:00
wd04-880-11	2011-06-24 15:38:00	2011-06-24 17:48:00
wd04-880-11	2011-06-24 22:44:00	2011-06-24 23:20:00
wd04-880-11	2011-06-25 04:14:00	2011-06-25 04:52:00
wd04-880-11	2011-06-29 21:52:00	2011-07-01 11:16:00
wd04-880-11	2011-07-02 05:02:00	2011-07-02 19:18:00
wd04-880-11	2011-07-05 17:40:00	2011-07-05 18:08:00
wd04-880-11	2011-07-06 11:20:00	2011-07-07 01:42:00
wd04-880-11	2011-07-08 23:40:00	2011-07-09 14:08:00
wd04-880-11	2011-07-10 12:34:00	2011-07-10 23:54:00
wd04-880-11	2011-07-12 00:24:00	2011-07-12 11:56:00
wd04-880-11	2011-07-13 11:48:00	2011-07-14 04:28:00
wd04-880-11	2011-07-15 11:16:00	2011-07-16 03:16:00
wd04-880-11	2011-07-17 16:38:00	2011-07-18 07:24:00
wd04-880-11	2011-07-18 14:50:00	2011-07-18 15:32:00
wd04-880-11	2011-07-18 17:44:00	2011-07-18 18:04:00
wd04-880-11	2011-07-18 18:40:00	2011-07-18 18:56:00
wd04-880-11	2011-07-18 19:14:00	2011-07-18 19:38:00
wd04-880-11	2011-07-20 00:48:00	2011-07-20 12:24:00
wd04-880-11	2011-07-21 20:16:00	2011-07-22 11:48:00
wd04-880-11	2011-07-23 12:30:00	2011-07-24 00:44:00
wd04-880-11	2011-07-25 12:16:00	2011-07-25 22:48:00
wd04-880-11	2011-07-26 17:58:00	2011-07-27 04:24:00
wd04-880-11	2011-07-31 12:30:00	2011-07-31 21:58:00
wd04-880-11	2011-08-01 13:26:00	2011-08-01 13:36:00
wd04-880-11	2011-08-01 13:52:00	2011-08-01 18:24:00
wd04-880-11	2011-08-01 23:42:00	2011-08-02 00:02:00
wd04-880-11	2011-08-02 00:10:00	2011-08-02 02:02:00
wd04-880-11	2011-08-02 12:28:00	2011-08-02 20:10:00
wd04-880-11	2011-08-02 20:32:00	2011-08-02 23:20:00
wd04-880-11	2011-08-02 23:28:00	2011-08-03 00:00:00
wd04-880-11	2011-08-03 13:20:00	2011-08-03 21:14:00
wd04-880-11	2011-08-03 21:20:00	2011-08-03 21:38:00
wd04-880-11	2011-08-03 22:14:00	2011-08-03 23:18:00
wd04-880-11	2011-08-05 20:40:00	2011-08-06 04:46:00
wd04-880-11	2011-08-06 13:52:00	2011-08-07 03:24:00
wd04-880-11	2011-08-07 15:34:00	2011-08-08 01:34:00
wd04-880-11	2011-08-10 01:28:00	2011-08-10 11:58:00
wd04-880-11	2011-08-11 04:10:00	2011-08-11 08:58:00
wd04-880-11	2011-08-12 01:36:00	2011-08-12 06:08:00
wd04-880-11	2011-08-14 22:48:00	2011-08-14 23:08:00
wd04-880-11	2011-08-16 00:58:00	2011-08-16 01:24:00
wd04-880-11	2011-08-16 06:44:00	2011-08-16 07:46:00
wd04-880-11	2011-08-23 08:18:00	2011-08-23 10:04:00
wd04-880-11	2011-08-23 14:10:00	2011-08-23 14:28:00
wd04-880-11	2011-08-29 11:26:00	2011-08-29 11:36:00
wd04-880-11	2011-09-05 02:08:00	2011-09-05 13:16:00
wd04-880-11	2011-09-06 02:44:00	2011-09-06 12:34:00
wd04-881-11	2011-03-09 01:34:00	2011-03-09 17:34:00
wd04-881-11	2011-03-11 01:34:00	2011-03-11 17:34:00
wd04-881-11	2011-03-27 09:26:00	2011-03-27 11:50:00
wd04-881-11	2011-03-27 15:20:00	2011-03-27 16:48:00
wd04-881-11	2011-03-28 10:00:00	2011-03-28 11:16:00
wd04-881-11	2011-03-29 22:24:00	2011-03-29 22:50:00
wd04-881-11	2011-03-29 23:04:00	2011-03-30 00:08:00
wd04-881-11	2011-03-30 11:38:00	2011-03-30 12:02:00
wd04-881-11	2011-03-30 12:54:00	2011-03-30 17:22:00
wd04-881-11	2011-03-30 19:26:00	2011-03-30 19:54:00
wd04-881-11	2011-04-01 04:02:00	2011-04-01 19:32:00
wd04-881-11	2011-04-02 19:08:00	2011-04-02 19:34:00
wd04-881-11	2011-04-02 19:40:00	2011-04-02 20:22:00
wd04-881-11	2011-04-03 16:24:00	2011-04-03 16:36:00
wd04-881-11	2011-04-03 20:22:00	2011-04-03 20:58:00
wd04-881-11	2011-04-03 21:08:00	2011-04-03 21:38:00
wd04-881-11	2011-04-04 15:08:00	2011-04-04 16:38:00
wd04-881-11	2011-04-04 23:02:00	2011-04-04 23:42:00
wd04-881-11	2011-04-05 00:26:00	2011-04-05 00:46:00
wd04-881-11	2011-04-05 14:54:00	2011-04-05 22:26:00
wd04-881-11	2011-04-10 11:18:00	2011-04-10 23:12:00
wd04-881-11	2011-04-11 20:52:00	2011-04-11 21:24:00
wd04-881-11	2011-04-11 21:44:00	2011-04-11 23:40:00
wd04-881-11	2011-04-12 12:14:00	2011-04-12 21:06:00
wd04-881-11	2011-04-13 13:26:00	2011-04-14 03:10:00
wd04-881-11	2011-04-14 16:28:00	2011-04-14 17:26:00
wd04-881-11	2011-04-14 23:08:00	2011-04-14 23:36:00
wd04-881-11	2011-04-15 13:36:00	2011-04-16 03:16:00
wd04-881-11	2011-04-16 14:06:00	2011-04-17 01:12:00
wd04-881-11	2011-04-17 16:18:00	2011-04-18 00:30:00
wd04-881-11	2011-04-18 15:50:00	2011-04-19 00:12:00
wd04-881-11	2011-04-20 14:00:00	2011-04-20 14:34:00
wd04-881-11	2011-04-20 15:08:00	2011-04-20 15:28:00
wd04-881-11	2011-04-21 11:10:00	2011-04-21 21:44:00
wd04-881-11	2011-04-22 16:12:00	2011-04-23 00:12:00
wd04-881-11	2011-04-23 09:10:00	2011-04-23 22:30:00
wd04-881-11	2011-04-26 12:42:00	2011-04-26 23:14:00
wd04-881-11	2011-04-27 15:46:00	2011-04-28 02:54:00
wd04-881-11	2011-04-28 20:40:00	2011-04-28 21:32:00
wd04-881-11	2011-04-29 10:54:00	2011-04-29 11:40:00
wd04-881-11	2011-04-29 15:50:00	2011-04-29 16:46:00
wd04-881-11	2011-05-02 00:56:00	2011-05-02 01:52:00
wd04-881-11	2011-05-04 16:02:00	2011-05-04 16:54:00
wd04-881-11	2011-05-04 18:14:00	2011-05-04 19:06:00
wd04-881-11	2011-05-06 15:24:00	2011-05-06 15:56:00
wd04-881-11	2011-05-06 19:20:00	2011-05-06 19:38:00
wd04-881-11	2011-05-08 07:28:00	2011-05-08 08:16:00
wd04-881-11	2011-05-10 18:14:00	2011-05-10 18:30:00
wd04-881-11	2011-05-10 23:12:00	2011-05-11 01:24:00
wd04-881-11	2011-05-14 08:20:00	2011-05-14 10:30:00
wd04-881-11	2011-05-14 10:48:00	2011-05-14 11:20:00
wd04-881-11	2011-05-14 11:30:00	2011-05-14 11:54:00
wd04-881-11	2011-05-14 12:32:00	2011-05-14 13:02:00
wd04-881-11	2011-05-14 13:52:00	2011-05-14 14:32:00
wd04-881-11	2011-05-14 23:10:00	2011-05-15 00:14:00
wd04-881-11	2011-05-15 00:18:00	2011-05-15 01:20:00
wd04-881-11	2011-05-21 01:08:00	2011-05-21 02:04:00
wd04-881-11	2011-05-24 11:58:00	2011-05-24 20:42:00
wd04-881-11	2011-05-26 20:32:00	2011-05-26 21:14:00
wd04-881-11	2011-05-29 10:58:00	2011-05-29 16:40:00
wd04-881-11	2011-05-30 16:58:00	2011-05-31 02:32:00
wd04-881-11	2011-06-04 23:22:00	2011-06-05 00:10:00
wd04-881-11	2011-06-10 21:48:00	2011-06-10 22:00:00
wd04-881-11	2011-06-20 19:28:00	2011-06-21 08:32:00
wd04-881-11	2011-06-27 14:24:00	2011-06-27 14:52:00
wd04-882-11	2011-03-11 07:06:00	2011-03-11 08:16:00
wd04-882-11	2011-03-11 11:58:00	2011-03-11 13:46:00
wd04-882-11	2011-03-11 16:10:00	2011-03-11 16:32:00
wd04-882-11	2011-03-11 16:52:00	2011-03-11 17:40:00
wd04-882-11	2011-03-11 18:12:00	2011-03-11 19:40:00
wd04-882-11	2011-03-12 19:04:00	2011-03-12 19:20:00
wd04-882-11	2011-03-12 23:04:00	2011-03-12 23:42:00
wd04-882-11	2011-03-13 00:04:00	2011-03-13 00:42:00
wd04-882-11	2011-03-13 00:48:00	2011-03-13 02:16:00
wd04-882-11	2011-03-13 04:56:00	2011-03-13 17:12:00
wd04-882-11	2011-03-14 03:04:00	2011-03-14 16:32:00
wd04-882-11	2011-03-15 05:40:00	2011-03-15 23:10:00
wd04-882-11	2011-03-16 22:44:00	2011-03-16 23:50:00
wd04-882-11	2011-03-17 04:54:00	2011-03-17 06:02:00
wd04-882-11	2011-03-17 06:30:00	2011-03-17 07:02:00
wd04-882-11	2011-03-18 02:54:00	2011-03-18 17:56:00
wd04-882-11	2011-03-19 18:08:00	2011-03-20 14:18:00
wd04-882-11	2011-03-21 04:10:00	2011-03-21 13:10:00
wd04-882-11	2011-03-21 21:18:00	2011-03-21 23:06:00
wd04-882-11	2011-03-23 20:08:00	2011-03-23 20:58:00
wd04-882-11	2011-03-24 03:52:00	2011-03-24 15:40:00
wd04-882-11	2011-03-24 20:22:00	2011-03-24 21:42:00
wd04-882-11	2011-03-25 03:22:00	2011-03-25 04:00:00
wd04-882-11	2011-03-26 03:24:00	2011-03-26 03:46:00
wd04-882-11	2011-03-26 05:34:00	2011-03-26 17:14:00
wd04-882-11	2011-03-28 04:08:00	2011-03-28 16:56:00
wd04-882-11	2011-03-29 02:04:00	2011-03-29 06:48:00
wd04-882-11	2011-03-29 11:28:00	2011-03-29 12:28:00
wd04-882-11	2011-03-29 14:02:00	2011-03-29 22:24:00
wd04-882-11	2011-03-30 06:38:00	2011-03-30 13:12:00
wd04-882-11	2011-03-30 22:38:00	2011-03-30 23:02:00
wd04-882-11	2011-03-31 01:38:00	2011-03-31 12:38:00
wd04-882-11	2011-04-01 02:04:00	2011-04-01 17:10:00
wd04-883-11	2011-03-12 10:32:00	2011-03-12 12:56:00
wd04-883-11	2011-03-13 13:30:00	2011-03-13 13:52:00
wd04-883-11	2011-03-14 02:40:00	2011-03-14 11:46:00
wd04-883-11	2011-03-15 01:52:00	2011-03-15 02:42:00
wd04-883-11	2011-03-15 17:22:00	2011-03-15 18:04:00
wd04-883-11	2011-03-15 18:46:00	2011-03-15 19:50:00
wd04-883-11	2011-03-15 21:14:00	2011-03-15 22:18:00
wd04-883-11	2011-03-16 00:36:00	2011-03-16 01:10:00
wd04-883-11	2011-03-17 01:16:00	2011-03-17 13:38:00
wd04-883-11	2011-03-17 17:44:00	2011-03-17 18:18:00
wd04-883-11	2011-03-18 00:36:00	2011-03-18 00:54:00
wd04-883-11	2011-03-18 01:54:00	2011-03-18 12:56:00
wd04-883-11	2011-03-18 17:14:00	2011-03-18 17:36:00
wd04-883-11	2011-03-19 02:34:00	2011-03-19 22:58:00
wd04-883-11	2011-03-20 03:24:00	2011-03-20 19:50:00
wd04-883-11	2011-03-21 06:08:00	2011-03-21 06:20:00
wd04-883-11	2011-03-22 13:42:00	2011-03-23 00:00:00
wd04-883-11	2011-03-23 10:58:00	2011-03-23 22:38:00
wd04-883-11	2011-03-24 13:24:00	2011-03-24 20:04:00
wd04-883-11	2011-03-25 04:20:00	2011-03-25 19:26:00
wd04-883-11	2011-03-26 08:26:00	2011-03-26 22:08:00
wd04-883-11	2011-03-27 05:56:00	2011-03-27 19:44:00
wd04-883-11	2011-03-28 12:22:00	2011-03-28 13:12:00
wd04-883-11	2011-03-28 14:04:00	2011-03-28 19:30:00
wd04-883-11	2011-03-29 04:28:00	2011-03-29 10:54:00
wd04-883-11	2011-03-29 12:20:00	2011-03-29 16:50:00
wd04-883-11	2011-03-30 00:44:00	2011-03-30 04:06:00
wd04-883-11	2011-03-30 07:24:00	2011-03-30 17:46:00
wd04-883-11	2011-03-31 04:10:00	2011-03-31 14:30:00
wd04-883-11	2011-04-02 02:00:00	2011-04-02 14:58:00
wd04-883-11	2011-04-03 08:26:00	2011-04-03 10:36:00
wd04-883-11	2011-04-03 15:08:00	2011-04-03 15:28:00
wd04-883-11	2011-04-05 04:22:00	2011-04-05 15:58:00
wd04-883-11	2011-04-06 05:40:00	2011-04-06 15:52:00
wd04-883-11	2011-04-08 07:30:00	2011-04-08 08:54:00
wd04-883-11	2011-04-08 09:18:00	2011-04-08 14:58:00
wd04-883-11	2011-04-08 17:56:00	2011-04-08 18:40:00
wd04-883-11	2011-04-08 20:28:00	2011-04-08 20:44:00
wd04-883-11	2011-04-09 13:52:00	2011-04-10 00:00:00
wd04-883-11	2011-04-12 04:14:00	2011-04-12 05:00:00
wd04-883-11	2011-04-12 06:48:00	2011-04-12 07:32:00
wd04-883-11	2011-04-12 14:30:00	2011-04-12 14:48:00
wd04-883-11	2011-04-12 17:44:00	2011-04-12 20:44:00
wd04-883-11	2011-04-12 20:54:00	2011-04-12 22:26:00
wd04-883-11	2011-04-14 09:36:00	2011-04-15 00:06:00
wd04-883-11	2011-04-15 11:26:00	2011-04-16 01:40:00
wd04-883-11	2011-04-16 11:30:00	2011-04-17 01:08:00
wd04-883-11	2011-04-17 12:22:00	2011-04-17 20:52:00
wd04-883-11	2011-04-18 09:10:00	2011-04-18 18:52:00
wd04-883-11	2011-04-19 06:44:00	2011-04-19 18:42:00
wd04-883-11	2011-04-21 10:30:00	2011-04-21 22:14:00
wd04-883-11	2011-04-23 15:04:00	2011-04-24 01:30:00
wd04-883-11	2011-04-24 13:44:00	2011-04-24 14:10:00
wd04-883-11	2011-04-24 14:46:00	2011-04-24 15:04:00
wd04-883-11	2011-04-24 15:48:00	2011-04-24 17:36:00
wd04-883-11	2011-04-25 07:42:00	2011-04-25 21:14:00
wd04-883-11	2011-04-26 18:38:00	2011-04-26 23:52:00
wd04-883-11	2011-04-27 09:08:00	2011-04-27 23:40:00
wd04-883-11	2011-04-28 13:38:00	2011-04-28 23:04:00
wd04-883-11	2011-04-30 10:10:00	2011-05-01 01:54:00
wd04-883-11	2011-05-01 14:38:00	2011-05-01 16:12:00
wd04-883-11	2011-05-02 10:32:00	2011-05-02 21:42:00
wd04-883-11	2011-05-05 18:32:00	2011-05-05 20:48:00
wd04-883-11	2011-05-06 12:18:00	2011-05-06 23:58:00
wd04-883-11	2011-05-07 19:18:00	2011-05-07 19:38:00
wd04-883-11	2011-05-07 20:24:00	2011-05-07 21:08:00
wd04-883-11	2011-05-07 21:30:00	2011-05-07 22:46:00
wd04-883-11	2011-05-10 15:28:00	2011-05-10 16:18:00
wd04-883-11	2011-05-10 17:30:00	2011-05-10 18:12:00
wd04-883-11	2011-05-12 16:24:00	2011-05-12 17:08:00
wd04-883-11	2011-05-12 17:54:00	2011-05-12 18:56:00
wd04-883-11	2011-05-12 19:38:00	2011-05-12 20:14:00
wd04-883-11	2011-05-12 23:50:00	2011-05-13 00:12:00
wd04-883-11	2011-05-13 00:28:00	2011-05-13 00:48:00
wd04-883-11	2011-05-13 03:20:00	2011-05-13 03:50:00
wd04-883-11	2011-05-14 20:22:00	2011-05-14 22:38:00
wd04-883-11	2011-05-14 22:50:00	2011-05-14 23:12:00
wd04-883-11	2011-05-15 11:38:00	2011-05-15 12:02:00
wd04-883-11	2011-05-16 09:44:00	2011-05-16 10:02:00
wd04-883-11	2011-05-20 16:36:00	2011-05-20 17:16:00
wd04-883-11	2011-05-24 14:20:00	2011-05-24 23:14:00
wd04-883-11	2011-05-26 12:42:00	2011-05-26 17:04:00
wd04-883-11	2011-05-28 00:48:00	2011-05-28 01:12:00
wd04-883-11	2011-05-28 17:16:00	2011-05-29 03:10:00
wd04-883-11	2011-05-29 18:34:00	2011-05-29 19:10:00
wd04-883-11	2011-05-30 17:08:00	2011-05-31 05:42:00
wd04-883-11	2011-06-03 20:58:00	2011-06-03 22:38:00
wd04-883-11	2011-06-04 15:06:00	2011-06-05 06:44:00
wd04-883-11	2011-06-06 19:24:00	2011-06-06 19:58:00
wd04-883-11	2011-06-07 11:20:00	2011-06-08 01:42:00
wd04-883-11	2011-06-10 12:40:00	2011-06-11 04:16:00
wd04-883-11	2011-06-13 12:16:00	2011-06-14 03:32:00
wd04-883-11	2011-06-16 09:42:00	2011-06-16 10:00:00
wd04-883-11	2011-06-19 13:28:00	2011-06-19 13:52:00
wd04-883-11	2011-06-19 15:36:00	2011-06-19 17:58:00
wd04-883-11	2011-06-20 21:32:00	2011-06-21 17:20:00
wd04-883-11	2011-06-24 12:58:00	2011-06-24 13:24:00
wd04-883-11	2011-06-24 13:32:00	2011-06-25 03:48:00
wd04-883-11	2011-07-01 20:54:00	2011-07-01 21:10:00
wd04-883-11	2011-07-04 07:18:00	2011-07-04 08:58:00
wd04-883-11	2011-07-05 16:40:00	2011-07-05 17:10:00
wd04-883-11	2011-07-05 18:04:00	2011-07-05 19:24:00
wd04-883-11	2011-07-05 19:50:00	2011-07-05 20:30:00
wd04-883-11	2011-07-05 20:50:00	2011-07-05 21:44:00
wd04-883-11	2011-07-06 13:54:00	2011-07-06 18:48:00
wd04-883-11	2011-07-06 19:02:00	2011-07-06 23:46:00
wd04-883-11	2011-07-06 23:52:00	2011-07-07 00:12:00
wd04-883-11	2011-07-08 19:32:00	2011-07-08 19:54:00
wd04-883-11	2011-07-10 15:32:00	2011-07-10 16:24:00
wd04-883-11	2011-07-10 16:28:00	2011-07-10 23:24:00
wd04-883-11	2011-07-15 08:54:00	2011-07-15 09:26:00
wd04-883-11	2011-07-15 10:12:00	2011-07-15 10:38:00
wd04-883-11	2011-07-17 17:38:00	2011-07-17 21:34:00
wd04-883-11	2011-07-18 00:10:00	2011-07-18 01:32:00
wd04-883-11	2011-07-18 22:10:00	2011-07-18 22:26:00
wd04-883-11	2011-07-19 17:50:00	2011-07-19 18:14:00
wd04-883-11	2011-07-20 13:00:00	2011-07-21 01:40:00
wd04-883-11	2011-07-24 10:50:00	2011-07-24 22:24:00
wd04-883-11	2011-07-25 11:20:00	2011-07-25 17:48:00
wd04-884-11	2011-03-12 09:16:00	2011-03-12 10:24:00
wd04-884-11	2011-03-12 13:54:00	2011-03-12 14:28:00
wd04-884-11	2011-03-12 16:16:00	2011-03-12 16:42:00
wd04-884-11	2011-03-12 17:38:00	2011-03-12 18:00:00
wd04-884-11	2011-03-13 17:02:00	2011-03-13 17:24:00
wd04-884-11	2011-03-14 11:52:00	2011-03-15 12:44:00
wd04-884-11	2011-03-18 04:22:00	2011-03-18 18:06:00
wd04-884-11	2011-03-20 14:00:00	2011-03-21 06:00:00
wd04-884-11	2011-03-22 10:28:00	2011-03-22 10:54:00
wd04-884-11	2011-03-22 10:58:00	2011-03-22 12:20:00
wd04-884-11	2011-03-23 04:08:00	2011-03-23 07:38:00
wd04-884-11	2011-03-24 02:10:00	2011-03-24 03:02:00
wd04-884-11	2011-03-25 09:50:00	2011-03-26 00:30:00
wd04-884-11	2011-03-26 11:38:00	2011-03-27 03:58:00
wd04-884-11	2011-03-27 13:38:00	2011-03-28 02:48:00
wd04-884-11	2011-03-30 02:30:00	2011-03-30 13:48:00
wd04-884-11	2011-03-31 05:16:00	2011-03-31 15:36:00
wd04-884-11	2011-04-01 08:50:00	2011-04-01 23:56:00
wd04-884-11	2011-04-03 09:28:00	2011-04-03 17:38:00
wd04-884-11	2011-04-05 13:48:00	2011-04-05 18:42:00
wd04-884-11	2011-04-06 15:56:00	2011-04-06 16:16:00
wd04-884-11	2011-04-07 09:12:00	2011-04-07 14:42:00
wd04-884-11	2011-04-10 12:10:00	2011-04-11 12:22:00
wd04-884-11	2011-04-13 16:42:00	2011-04-13 17:42:00
wd04-884-11	2011-04-13 18:12:00	2011-04-13 18:36:00
wd04-884-11	2011-04-13 20:28:00	2011-04-13 21:00:00
wd04-884-11	2011-04-14 05:02:00	2011-04-14 18:50:00
wd04-884-11	2011-04-16 16:18:00	2011-04-16 17:22:00
wd04-884-11	2011-04-16 17:38:00	2011-04-16 19:50:00
wd04-884-11	2011-04-16 21:16:00	2011-04-16 21:32:00
wd04-884-11	2011-04-16 21:56:00	2011-04-16 22:38:00
wd04-884-11	2011-04-17 07:20:00	2011-04-18 01:26:00
wd04-884-11	2011-04-18 02:54:00	2011-04-18 16:48:00
wd04-884-11	2011-04-21 11:14:00	2011-04-22 00:12:00
wd04-884-11	2011-04-22 09:00:00	2011-04-23 00:00:00
wd04-884-11	2011-04-24 08:42:00	2011-04-24 20:00:00
wd04-884-11	2011-04-25 19:22:00	2011-04-25 21:00:00
wd04-884-11	2011-04-25 21:40:00	2011-04-26 01:54:00
wd04-884-11	2011-04-26 11:48:00	2011-04-27 00:38:00
wd04-884-11	2011-04-27 13:54:00	2011-04-28 01:12:00
wd04-884-11	2011-04-29 16:12:00	2011-04-29 17:08:00
wd04-884-11	2011-04-29 17:22:00	2011-04-29 17:46:00
wd04-884-11	2011-04-29 19:54:00	2011-04-29 20:26:00
wd04-884-11	2011-04-30 12:18:00	2011-05-01 03:48:00
wd04-884-11	2011-05-01 11:14:00	2011-05-01 22:26:00
wd04-884-11	2011-05-02 10:52:00	2011-05-03 01:06:00
wd04-884-11	2011-05-03 16:14:00	2011-05-04 03:52:00
wd04-884-11	2011-05-04 10:36:00	2011-05-05 00:12:00
wd04-884-11	2011-05-05 19:36:00	2011-05-05 21:10:00
wd04-884-11	2011-05-05 22:04:00	2011-05-05 22:32:00
wd04-884-11	2011-05-06 22:34:00	2011-05-06 22:52:00
wd04-884-11	2011-05-07 21:40:00	2011-05-07 21:58:00
wd04-884-11	2011-05-07 22:40:00	2011-05-07 22:56:00
wd04-884-11	2011-05-07 23:06:00	2011-05-07 23:24:00
wd04-884-11	2011-05-13 06:36:00	2011-05-13 17:08:00
wd04-884-11	2011-05-14 12:48:00	2011-05-15 00:42:00
wd04-884-11	2011-05-15 11:12:00	2011-05-15 16:16:00
wd04-884-11	2011-05-18 12:02:00	2011-05-19 01:30:00
wd04-884-11	2011-06-26 10:54:00	2011-06-27 00:22:00
wd04-884-11	2011-07-31 16:06:00	2011-08-01 06:24:00
wd04-884-11	2011-08-05 17:58:00	2011-08-05 20:56:00
wd04-884-11	2011-08-07 12:28:00	2011-08-07 22:50:00
wd04-884-11	2011-08-12 04:46:00	2011-08-12 15:56:00
wd04-884-11	2011-08-17 21:10:00	2011-08-17 23:32:00
wd04-896-11	2011-03-25 09:08:00	2011-03-25 10:18:00
wd04-896-11	2011-03-25 19:50:00	2011-03-25 20:14:00
wd04-896-11	2011-03-26 05:06:00	2011-03-26 05:58:00
wd04-896-11	2011-03-27 07:52:00	2011-03-27 08:44:00
wd04-896-11	2011-03-27 08:56:00	2011-03-27 09:22:00
wd04-896-11	2011-03-27 10:00:00	2011-03-27 19:48:00
wd04-896-11	2011-03-28 06:36:00	2011-03-28 12:28:00
wd04-896-11	2011-03-29 08:26:00	2011-03-29 14:12:00
wd04-896-11	2011-03-31 05:06:00	2011-03-31 05:24:00
wd04-896-11	2011-03-31 05:38:00	2011-03-31 06:06:00
wd04-896-11	2011-04-01 05:56:00	2011-04-01 20:16:00
wd04-896-11	2011-04-02 03:02:00	2011-04-02 14:14:00
wd04-896-11	2011-04-03 08:36:00	2011-04-03 08:54:00
wd04-896-11	2011-04-03 18:06:00	2011-04-03 19:00:00
wd04-896-11	2011-04-03 20:18:00	2011-04-03 20:46:00
wd04-896-11	2011-04-04 20:14:00	2011-04-04 21:48:00
wd04-896-11	2011-04-04 22:00:00	2011-04-04 22:32:00
wd04-896-11	2011-04-05 07:12:00	2011-04-05 18:00:00
wd04-896-11	2011-04-06 19:46:00	2011-04-06 20:06:00
wd04-896-11	2011-04-06 21:50:00	2011-04-06 22:18:00
wd04-896-11	2011-04-06 23:40:00	2011-04-07 00:02:00
wd04-896-11	2011-04-10 10:02:00	2011-04-11 05:18:00
wd04-896-11	2011-04-12 13:32:00	2011-04-12 18:06:00
wd04-896-11	2011-04-12 20:22:00	2011-04-13 00:06:00
wd04-896-11	2011-04-13 08:02:00	2011-04-14 01:26:00
wd04-896-11	2011-04-14 08:18:00	2011-04-14 23:56:00
wd04-896-11	2011-04-15 12:14:00	2011-04-15 23:30:00
wd04-896-11	2011-04-16 13:44:00	2011-04-16 16:04:00
wd04-896-11	2011-04-18 05:58:00	2011-04-18 14:52:00
wd04-896-11	2011-04-19 07:18:00	2011-04-19 18:06:00
wd04-896-11	2011-04-20 10:50:00	2011-04-20 23:04:00
wd04-896-11	2011-04-21 08:08:00	2011-04-21 19:06:00
wd04-896-11	2011-04-24 12:32:00	2011-04-24 21:46:00
wd04-896-11	2011-04-25 07:04:00	2011-04-25 16:50:00
wd04-896-11	2011-04-26 15:48:00	2011-04-26 18:00:00
wd04-896-11	2011-04-26 18:04:00	2011-04-26 18:28:00
wd04-896-11	2011-04-26 19:02:00	2011-04-26 19:46:00
wd04-896-11	2011-04-26 22:02:00	2011-04-26 23:04:00
wd04-896-11	2011-04-27 10:46:00	2011-04-27 15:36:00
wd04-896-11	2011-04-28 05:30:00	2011-04-28 11:36:00
wd04-896-11	2011-04-30 05:14:00	2011-04-30 07:32:00
wd04-896-11	2011-05-01 01:26:00	2011-05-01 16:10:00
wd04-896-11	2011-05-02 02:40:00	2011-05-02 15:08:00
wd04-896-11	2011-05-03 07:14:00	2011-05-03 07:56:00
wd04-896-11	2011-05-03 15:38:00	2011-05-03 16:42:00
wd04-896-11	2011-05-04 19:24:00	2011-05-04 19:48:00
wd04-896-11	2011-05-04 22:02:00	2011-05-04 22:46:00
wd04-896-11	2011-05-05 17:40:00	2011-05-05 18:38:00
wd04-896-11	2011-05-05 18:52:00	2011-05-05 19:48:00
wd04-896-11	2011-05-09 06:24:00	2011-05-09 08:44:00
wd04-896-11	2011-05-09 15:06:00	2011-05-09 16:42:00
wd04-896-11	2011-05-10 06:14:00	2011-05-10 14:32:00
wd04-896-11	2011-05-11 16:22:00	2011-05-11 19:48:00
wd04-896-11	2011-05-11 21:42:00	2011-05-12 02:46:00
wd04-896-11	2011-05-13 11:40:00	2011-05-13 12:20:00
wd04-896-11	2011-05-14 19:10:00	2011-05-14 19:44:00
wd04-896-11	2011-05-14 21:08:00	2011-05-14 21:24:00
wd04-896-11	2011-05-14 21:42:00	2011-05-14 22:00:00
wd04-896-11	2011-05-14 23:16:00	2011-05-14 23:46:00
wd04-896-11	2011-05-15 00:34:00	2011-05-15 01:00:00
wd04-896-11	2011-05-18 13:44:00	2011-05-19 00:34:00
wd04-896-11	2011-05-19 06:18:00	2011-05-19 07:32:00
wd04-896-11	2011-05-19 22:16:00	2011-05-19 22:34:00
wd04-896-11	2011-05-19 23:12:00	2011-05-19 23:50:00
wd04-896-11	2011-05-20 01:12:00	2011-05-20 03:36:00
wd04-896-11	2011-05-20 15:56:00	2011-05-20 16:20:00
wd04-896-11	2011-05-21 18:14:00	2011-05-21 18:40:00
wd04-896-11	2011-05-23 19:28:00	2011-05-23 21:42:00
wd04-896-11	2011-05-25 17:04:00	2011-05-25 17:48:00
wd04-896-11	2011-05-27 12:28:00	2011-05-27 13:36:00
wd04-896-11	2011-05-27 13:42:00	2011-05-27 14:04:00
wd04-896-11	2011-05-28 10:18:00	2011-05-28 10:44:00
wd04-896-11	2011-05-29 21:54:00	2011-05-29 22:06:00
wd04-896-11	2011-05-30 12:28:00	2011-05-30 22:46:00
wd04-896-11	2011-05-31 12:24:00	2011-05-31 22:54:00
wd04-896-11	2011-06-02 14:52:00	2011-06-02 23:30:00
wd04-896-11	2011-06-03 15:24:00	2011-06-03 15:46:00
wd04-896-11	2011-06-04 16:28:00	2011-06-05 05:18:00
wd04-896-11	2011-06-05 20:58:00	2011-06-06 03:54:00
wd04-896-11	2011-06-07 03:04:00	2011-06-07 21:36:00
wd04-896-11	2011-06-09 22:58:00	2011-06-09 23:38:00
wd04-896-11	2011-06-11 10:00:00	2011-06-11 17:10:00
wd04-896-11	2011-06-11 17:16:00	2011-06-11 18:38:00
wd04-896-11	2011-06-11 20:14:00	2011-06-11 22:46:00
wd04-896-11	2011-06-11 23:40:00	2011-06-12 01:48:00
wd04-896-11	2011-06-13 14:56:00	2011-06-13 19:52:00
wd04-896-11	2011-06-15 09:48:00	2011-06-15 11:32:00
wd04-896-11	2011-06-15 15:48:00	2011-06-15 16:14:00
wd04-896-11	2011-06-16 13:12:00	2011-06-16 13:30:00
wd04-896-11	2011-06-16 13:44:00	2011-06-16 14:58:00
wd04-896-11	2011-06-17 18:46:00	2011-06-17 19:34:00
wd04-896-11	2011-06-17 20:54:00	2011-06-17 21:10:00
wd04-896-11	2011-06-21 12:54:00	2011-06-21 13:22:00
wd04-896-11	2011-06-21 13:50:00	2011-06-21 14:00:00
wd04-896-11	2011-06-21 14:04:00	2011-06-21 16:24:00
wd04-896-11	2011-06-22 10:00:00	2011-06-22 22:50:00
wd04-896-11	2011-06-23 16:46:00	2011-06-23 17:18:00
wd04-896-11	2011-06-23 17:44:00	2011-06-23 18:32:00
wd04-896-11	2011-06-25 14:36:00	2011-06-25 16:52:00
wd04-896-11	2011-06-26 13:50:00	2011-06-26 19:22:00
wd04-896-11	2011-06-28 16:12:00	2011-06-28 17:18:00
wd04-896-11	2011-06-28 18:16:00	2011-06-28 18:34:00
wd04-896-11	2011-07-01 19:30:00	2011-07-01 20:34:00
wd04-896-11	2011-07-01 20:46:00	2011-07-01 21:50:00
wd04-896-11	2011-07-01 21:56:00	2011-07-01 22:24:00
wd04-896-11	2011-07-01 22:28:00	2011-07-01 22:42:00
wd04-896-11	2011-07-01 22:46:00	2011-07-01 23:16:00
wd04-896-11	2011-07-04 14:12:00	2011-07-04 14:34:00
wd04-896-11	2011-07-05 01:32:00	2011-07-05 03:46:00
wd04-896-11	2011-07-05 13:42:00	2011-07-05 14:14:00
wd04-896-11	2011-07-05 17:08:00	2011-07-05 17:30:00
wd04-896-11	2011-07-05 22:00:00	2011-07-05 23:14:00
wd04-896-11	2011-07-06 01:12:00	2011-07-06 01:54:00
wd04-896-11	2011-07-06 10:46:00	2011-07-06 18:24:00
wd04-896-11	2011-07-07 16:16:00	2011-07-07 17:18:00
wd04-896-11	2011-07-08 15:42:00	2011-07-08 16:46:00
wd04-896-11	2011-07-09 11:54:00	2011-07-09 13:06:00
wd04-896-11	2011-07-10 13:32:00	2011-07-10 14:16:00
wd04-896-11	2011-07-10 15:16:00	2011-07-10 15:32:00
wd04-896-11	2011-07-10 17:06:00	2011-07-10 18:06:00
wd04-896-11	2011-07-10 18:54:00	2011-07-10 19:44:00
wd04-896-11	2011-07-13 12:46:00	2011-07-13 13:32:00
wd04-896-11	2011-07-13 16:20:00	2011-07-13 17:22:00
wd04-896-11	2011-07-14 22:46:00	2011-07-14 23:18:00
wd04-896-11	2011-07-14 23:24:00	2011-07-14 23:46:00
wd04-896-11	2011-07-15 10:54:00	2011-07-15 11:48:00
wd04-896-11	2011-07-15 15:12:00	2011-07-15 15:38:00
wd04-896-11	2011-07-17 16:54:00	2011-07-17 17:50:00
wd04-896-11	2011-07-18 11:42:00	2011-07-18 23:46:00
wd04-896-11	2011-07-20 23:40:00	2011-07-21 00:14:00
wd04-896-11	2011-07-21 02:44:00	2011-07-21 03:04:00
wd04-896-11	2011-07-21 12:04:00	2011-07-22 03:08:00
wd04-896-11	2011-07-24 13:16:00	2011-07-24 13:46:00
wd04-896-11	2011-07-25 13:16:00	2011-07-25 13:48:00
wd04-896-11	2011-07-25 15:06:00	2011-07-25 15:38:00
wd04-896-11	2011-07-26 14:18:00	2011-07-26 23:40:00
wd04-896-11	2011-07-27 21:10:00	2011-07-27 21:32:00
wd04-896-11	2011-07-28 15:32:00	2011-07-28 16:48:00
wd04-896-11	2011-07-28 17:10:00	2011-07-28 17:44:00
wd04-896-11	2011-07-28 23:28:00	2011-07-28 23:54:00
wd04-896-11	2011-07-29 18:06:00	2011-07-29 19:44:00
wd04-896-11	2011-07-29 20:02:00	2011-07-29 20:32:00
wd04-896-11	2011-08-01 15:58:00	2011-08-01 19:56:00
wd04-896-11	2011-08-01 20:12:00	2011-08-01 20:40:00
wd04-896-11	2011-08-01 22:44:00	2011-08-01 22:54:00
wd04-896-11	2011-08-02 19:34:00	2011-08-02 21:44:00
wd04-896-11	2011-08-04 20:32:00	2011-08-04 21:00:00
wd04-896-11	2011-08-04 22:52:00	2011-08-04 23:54:00
wd04-896-11	2011-08-05 09:24:00	2011-08-05 22:26:00
wd04-896-11	2011-08-08 08:46:00	2011-08-08 09:06:00
wd04-896-11	2011-08-08 09:18:00	2011-08-08 09:40:00
wd04-896-11	2011-08-08 10:04:00	2011-08-08 10:24:00
wd04-896-11	2011-08-08 23:50:00	2011-08-09 00:02:00
wd04-896-11	2011-08-09 04:46:00	2011-08-09 07:28:00
wd04-896-11	2011-08-10 07:36:00	2011-08-10 08:38:00
wd04-896-11	2011-08-10 08:42:00	2011-08-10 09:58:00
wd04-896-11	2011-08-10 10:16:00	2011-08-10 10:38:00
wd04-896-11	2011-08-11 16:44:00	2011-08-12 00:02:00
wd04-897-11	2011-03-13 05:32:00	2011-03-13 07:20:00
wd04-897-11	2011-03-16 16:54:00	2011-03-16 17:20:00
wd04-897-11	2011-03-17 23:18:00	2011-03-18 00:24:00
wd04-897-11	2011-03-18 00:58:00	2011-03-18 01:56:00
wd04-897-11	2011-03-18 03:46:00	2011-03-18 12:46:00
wd04-897-11	2011-03-19 03:34:00	2011-03-19 04:26:00
wd04-897-11	2011-03-19 05:14:00	2011-03-19 17:36:00
wd04-897-11	2011-03-20 02:22:00	2011-03-20 02:46:00
wd04-897-11	2011-03-20 03:02:00	2011-03-20 04:44:00
wd04-897-11	2011-03-20 05:40:00	2011-03-20 06:14:00
wd04-897-11	2011-03-21 01:12:00	2011-03-21 02:38:00
wd04-897-11	2011-03-23 06:16:00	2011-03-23 06:50:00
wd04-897-11	2011-03-23 22:44:00	2011-03-24 14:18:00
wd04-897-11	2011-03-25 00:50:00	2011-03-25 01:12:00
wd04-897-11	2011-03-25 02:40:00	2011-03-25 14:18:00
wd04-897-11	2011-03-26 03:14:00	2011-03-26 03:34:00
wd04-897-11	2011-03-26 04:26:00	2011-03-26 11:14:00
wd04-897-11	2011-03-26 22:24:00	2011-03-27 09:22:00
wd04-897-11	2011-03-28 00:36:00	2011-03-28 08:48:00
wd04-897-11	2011-03-28 22:54:00	2011-03-29 10:06:00
wd04-897-11	2011-03-30 03:58:00	2011-03-30 08:10:00
wd04-897-11	2011-03-30 13:16:00	2011-03-30 14:36:00
wd04-897-11	2011-03-31 00:36:00	2011-03-31 09:48:00
wd04-897-11	2011-04-01 00:56:00	2011-04-01 11:06:00
wd04-897-11	2011-04-02 04:48:00	2011-04-02 11:50:00
wd04-897-11	2011-04-04 21:06:00	2011-04-05 05:22:00
wd04-897-11	2011-04-06 03:22:00	2011-04-06 10:14:00
wd04-897-11	2011-04-07 20:48:00	2011-04-07 21:12:00
wd04-897-11	2011-04-07 21:20:00	2011-04-07 21:36:00
wd04-897-11	2011-04-09 19:14:00	2011-04-10 09:30:00
wd04-897-11	2011-04-11 14:36:00	2011-04-12 04:36:00
wd04-897-11	2011-04-12 14:00:00	2011-04-13 00:44:00
wd04-897-11	2011-04-13 15:16:00	2011-04-14 02:10:00
wd04-897-11	2011-04-14 13:08:00	2011-04-15 02:20:00
wd04-897-11	2011-04-16 14:28:00	2011-04-17 01:04:00
wd04-897-11	2011-04-17 13:28:00	2011-04-18 02:08:00
wd04-897-11	2011-04-19 12:44:00	2011-04-19 21:28:00
wd04-897-11	2011-04-20 16:40:00	2011-04-20 17:30:00
wd04-897-11	2011-04-20 20:22:00	2011-04-20 21:22:00
wd04-897-11	2011-04-23 14:10:00	2011-04-24 03:52:00
wd04-897-11	2011-04-26 13:00:00	2011-04-26 22:42:00
wd04-897-11	2011-04-27 13:40:00	2011-04-27 23:26:00
wd04-897-11	2011-04-28 13:16:00	2011-04-29 03:28:00
wd04-897-11	2011-05-02 03:06:00	2011-05-02 03:26:00
wd04-897-11	2011-05-02 10:38:00	2011-05-02 20:26:00
wd04-897-11	2011-05-05 03:20:00	2011-05-05 03:40:00
wd04-897-11	2011-05-05 14:00:00	2011-05-05 14:20:00
wd04-897-11	2011-05-05 16:04:00	2011-05-05 17:24:00
wd04-897-11	2011-05-06 06:08:00	2011-05-06 06:34:00
wd04-897-11	2011-05-06 06:52:00	2011-05-06 07:36:00
wd04-897-11	2011-05-07 23:12:00	2011-05-07 23:50:00
wd04-897-11	2011-05-08 00:24:00	2011-05-08 06:24:00
wd04-897-11	2011-05-08 08:26:00	2011-05-08 08:42:00
wd04-897-11	2011-05-08 16:38:00	2011-05-09 05:32:00
wd04-897-11	2011-05-09 21:56:00	2011-05-09 22:40:00
wd04-897-11	2011-05-11 07:24:00	2011-05-11 22:48:00
wd04-897-11	2011-05-13 04:16:00	2011-05-13 04:38:00
wd04-897-11	2011-05-13 22:10:00	2011-05-13 22:30:00
wd04-897-11	2011-05-14 04:06:00	2011-05-14 04:26:00
wd04-897-11	2011-05-19 08:54:00	2011-05-19 10:04:00
wd04-897-11	2011-05-22 14:50:00	2011-05-23 01:52:00
wd04-897-11	2011-05-25 00:40:00	2011-05-25 00:58:00
wd04-897-11	2011-05-25 12:46:00	2011-05-25 13:02:00
wd04-897-11	2011-05-25 14:50:00	2011-05-25 15:40:00
wd04-897-11	2011-05-25 16:38:00	2011-05-25 17:04:00
wd04-897-11	2011-05-26 10:30:00	2011-05-26 23:24:00
wd04-897-11	2011-05-28 04:28:00	2011-05-28 15:16:00
wd04-897-11	2011-05-29 11:08:00	2011-05-29 21:10:00
wd04-897-11	2011-05-30 15:12:00	2011-05-31 02:50:00
wd04-897-11	2011-06-02 16:00:00	2011-06-02 16:20:00
wd04-897-11	2011-06-02 16:52:00	2011-06-02 17:42:00
wd04-897-11	2011-06-02 18:16:00	2011-06-02 18:30:00
wd04-897-11	2011-06-05 04:38:00	2011-06-05 14:08:00
wd04-897-11	2011-06-06 03:14:00	2011-06-06 09:56:00
wd04-897-11	2011-06-07 20:36:00	2011-06-08 01:10:00
wd04-897-11	2011-06-12 01:30:00	2011-06-12 09:44:00
wd04-897-11	2011-06-13 03:00:00	2011-06-13 12:52:00
wd04-897-11	2011-06-14 22:32:00	2011-06-14 23:12:00
wd04-897-11	2011-06-15 04:26:00	2011-06-15 08:00:00
wd04-897-11	2011-06-15 08:08:00	2011-06-15 08:34:00
wd04-897-11	2011-06-19 04:30:00	2011-06-19 12:28:00
wd04-897-11	2011-06-20 07:52:00	2011-06-20 10:06:00
wd04-897-11	2011-06-20 10:28:00	2011-06-20 13:22:00
wd04-897-11	2011-06-21 08:04:00	2011-06-21 08:44:00
wd04-897-11	2011-06-22 23:14:00	2011-06-23 10:14:00
wd04-897-11	2011-06-24 08:22:00	2011-06-24 08:54:00
wd04-897-11	2011-06-25 03:44:00	2011-06-25 05:56:00
wd04-897-11	2011-06-26 14:52:00	2011-06-27 03:44:00
wd04-897-11	2011-06-28 15:22:00	2011-06-29 03:50:00
wd04-897-11	2011-07-02 11:38:00	2011-07-02 22:36:00
wd04-897-11	2011-07-04 15:02:00	2011-07-04 23:40:00
wd04-897-11	2011-07-05 14:34:00	2011-07-06 02:44:00
wd04-897-11	2011-07-06 09:30:00	2011-07-07 02:02:00
wd04-897-11	2011-07-08 15:08:00	2011-07-09 01:48:00
wd04-897-11	2011-07-09 21:42:00	2011-07-10 02:02:00
wd04-897-11	2011-07-11 19:00:00	2011-07-12 08:10:00
wd04-897-11	2011-07-13 17:42:00	2011-07-13 17:58:00
wd04-897-11	2011-07-17 00:16:00	2011-07-17 01:46:00
wd04-897-11	2011-07-17 10:56:00	2011-07-17 11:22:00
wd04-897-11	2011-07-18 22:20:00	2011-07-18 22:42:00
wd04-897-11	2011-07-20 17:18:00	2011-07-21 02:20:00
wd04-897-11	2011-07-21 02:28:00	2011-07-21 04:36:00
wd04-897-11	2011-07-21 05:06:00	2011-07-21 06:10:00
wd04-897-11	2011-07-25 04:04:00	2011-07-25 09:18:00
wd04-897-11	2011-07-25 21:30:00	2011-07-26 10:44:00
wd04-897-11	2011-07-28 07:36:00	2011-07-28 09:36:00
wd04-897-11	2011-07-29 13:06:00	2011-07-29 14:06:00
wd04-897-11	2011-08-02 16:16:00	2011-08-02 17:18:00
wd04-897-11	2011-08-03 14:36:00	2011-08-03 15:44:00
wd04-897-11	2011-08-03 18:02:00	2011-08-03 18:34:00
wd04-897-11	2011-08-04 06:02:00	2011-08-04 06:52:00
wd04-897-11	2011-08-04 16:36:00	2011-08-04 23:00:00
wd04-897-11	2011-08-05 12:28:00	2011-08-05 15:58:00
wd04-897-11	2011-08-05 16:04:00	2011-08-06 00:36:00
wd04-897-11	2011-08-06 09:56:00	2011-08-07 00:56:00
wd04-897-11	2011-08-08 11:28:00	2011-08-08 17:38:00
wd04-897-11	2011-08-10 07:04:00	2011-08-10 07:32:00
wd04-897-11	2011-08-10 09:30:00	2011-08-10 11:52:00
wd04-897-11	2011-08-11 06:22:00	2011-08-11 06:34:00
wd04-897-11	2011-08-11 06:52:00	2011-08-11 08:42:00
wd04-897-11	2011-08-12 05:34:00	2011-08-12 09:58:00
wd04-897-11	2011-08-12 10:12:00	2011-08-12 12:26:00
wd04-897-11	2011-08-13 08:28:00	2011-08-13 13:00:00
wd04-897-11	2011-08-13 13:36:00	2011-08-13 13:50:00
wd04-897-11	2011-08-14 07:58:00	2011-08-14 10:20:00
wd04-897-11	2011-08-14 12:00:00	2011-08-14 14:12:00
wd04-897-11	2011-08-15 09:40:00	2011-08-15 10:34:00
wd04-897-11	2011-08-15 11:12:00	2011-08-15 11:54:00
wd04-897-11	2011-08-16 12:02:00	2011-08-17 00:44:00
wd04-897-11	2011-08-18 05:46:00	2011-08-18 18:36:00
wd04-897-11	2011-08-20 12:06:00	2011-08-21 00:08:00
wd04-898-11	2011-03-09 01:36:00	2011-03-10 09:36:00
wd04-898-11	2011-03-26 04:56:00	2011-03-26 05:42:00
wd04-898-11	2011-03-26 17:20:00	2011-03-26 19:14:00
wd04-898-11	2011-03-27 16:36:00	2011-03-27 16:54:00
wd04-898-11	2011-03-27 17:04:00	2011-03-27 20:36:00
wd04-898-11	2011-03-27 21:30:00	2011-03-27 22:00:00
wd04-898-11	2011-03-28 13:56:00	2011-03-28 14:22:00
wd04-898-11	2011-03-28 18:40:00	2011-03-28 21:16:00
wd04-898-11	2011-03-28 21:38:00	2011-03-28 22:22:00
wd04-898-11	2011-03-28 23:12:00	2011-03-29 02:54:00
wd04-898-11	2011-03-29 14:46:00	2011-03-29 15:38:00
wd04-898-11	2011-03-29 19:58:00	2011-03-29 20:34:00
wd04-898-11	2011-03-30 18:42:00	2011-03-30 19:52:00
wd04-898-11	2011-03-31 22:58:00	2011-04-01 00:38:00
wd04-898-11	2011-04-02 14:02:00	2011-04-02 19:18:00
wd04-898-11	2011-04-04 20:06:00	2011-04-04 22:20:00
wd04-898-11	2011-04-04 22:46:00	2011-04-04 23:32:00
wd04-898-11	2011-04-05 14:18:00	2011-04-06 00:50:00
wd04-898-11	2011-04-06 15:28:00	2011-04-06 22:06:00
wd04-898-11	2011-04-06 23:08:00	2011-04-06 23:32:00
wd04-898-11	2011-04-07 20:58:00	2011-04-07 21:18:00
wd04-898-11	2011-04-07 22:34:00	2011-04-07 22:54:00
wd04-898-11	2011-04-09 13:36:00	2011-04-09 14:20:00
wd04-898-11	2011-04-09 14:28:00	2011-04-09 14:54:00
wd04-898-11	2011-04-10 02:56:00	2011-04-10 03:20:00
wd04-898-11	2011-04-10 12:16:00	2011-04-10 12:38:00
wd04-898-11	2011-04-10 12:42:00	2011-04-10 13:18:00
wd04-898-11	2011-04-10 13:56:00	2011-04-10 14:46:00
wd04-898-11	2011-04-10 14:50:00	2011-04-10 15:14:00
wd04-898-11	2011-04-11 15:50:00	2011-04-12 02:48:00
wd04-898-11	2011-04-14 14:48:00	2011-04-14 15:48:00
wd04-898-11	2011-04-15 20:10:00	2011-04-15 20:52:00
wd04-898-11	2011-04-15 21:08:00	2011-04-15 21:22:00
wd04-898-11	2011-04-16 14:52:00	2011-04-16 15:14:00
wd04-898-11	2011-04-16 21:54:00	2011-04-16 22:26:00
wd04-898-11	2011-04-18 12:44:00	2011-04-19 00:12:00
wd04-898-11	2011-04-20 13:32:00	2011-04-20 14:10:00
wd04-898-11	2011-04-20 14:34:00	2011-04-20 15:10:00
wd04-898-11	2011-04-21 12:54:00	2011-04-21 21:44:00
wd04-898-11	2011-04-22 14:54:00	2011-04-22 17:10:00
wd04-898-11	2011-04-23 14:14:00	2011-04-24 01:46:00
wd04-898-11	2011-04-24 14:06:00	2011-04-24 14:28:00
wd04-898-11	2011-04-24 18:04:00	2011-04-24 18:48:00
wd04-898-11	2011-04-24 23:02:00	2011-04-24 23:26:00
wd04-898-11	2011-04-25 14:56:00	2011-04-25 15:52:00
wd04-898-11	2011-04-25 16:22:00	2011-04-25 17:00:00
wd04-898-11	2011-04-26 12:42:00	2011-04-27 03:30:00
wd04-898-11	2011-04-28 13:30:00	2011-04-29 02:08:00
wd04-898-11	2011-04-29 11:42:00	2011-04-30 01:02:00
wd04-898-11	2011-04-30 14:06:00	2011-05-01 01:30:00
wd04-898-11	2011-05-01 18:40:00	2011-05-01 19:00:00
wd04-898-11	2011-05-02 16:12:00	2011-05-02 16:36:00
wd04-898-11	2011-05-02 17:38:00	2011-05-02 17:50:00
wd04-898-11	2011-05-02 18:34:00	2011-05-02 18:52:00
wd04-898-11	2011-05-03 12:28:00	2011-05-04 01:14:00
wd04-898-11	2011-05-04 14:08:00	2011-05-05 00:18:00
wd04-898-11	2011-05-05 19:10:00	2011-05-05 19:32:00
wd04-898-11	2011-05-06 21:10:00	2011-05-06 21:30:00
wd04-898-11	2011-05-07 19:04:00	2011-05-07 20:10:00
wd04-898-11	2011-05-07 23:18:00	2011-05-08 00:00:00
wd04-898-11	2011-05-08 00:12:00	2011-05-08 00:42:00
wd04-898-11	2011-05-08 14:58:00	2011-05-09 01:36:00
wd04-898-11	2011-05-11 18:28:00	2011-05-11 21:50:00
wd04-898-11	2011-05-12 15:24:00	2011-05-12 15:44:00
wd04-898-11	2011-05-15 17:32:00	2011-05-15 18:16:00
wd04-898-11	2011-05-15 19:28:00	2011-05-15 19:42:00
wd04-898-11	2011-05-16 18:42:00	2011-05-16 20:22:00
wd04-898-11	2011-05-16 20:40:00	2011-05-16 20:54:00
wd04-898-11	2011-05-16 23:40:00	2011-05-16 23:52:00
wd04-898-11	2011-05-17 01:36:00	2011-05-17 02:12:00
wd04-898-11	2011-05-18 16:56:00	2011-05-18 17:54:00
wd04-898-11	2011-05-18 19:56:00	2011-05-18 20:50:00
wd04-898-11	2011-05-19 12:38:00	2011-05-20 00:26:00
wd04-898-11	2011-05-21 18:32:00	2011-05-21 23:52:00
wd04-898-11	2011-05-23 20:22:00	2011-05-23 20:44:00
wd04-898-11	2011-05-23 22:32:00	2011-05-23 23:52:00
wd04-898-11	2011-05-24 01:00:00	2011-05-24 01:42:00
wd04-898-11	2011-05-24 17:38:00	2011-05-24 18:24:00
wd04-898-11	2011-05-24 22:58:00	2011-05-24 23:20:00
wd04-898-11	2011-05-27 17:04:00	2011-05-27 17:50:00
wd04-898-11	2011-05-27 20:34:00	2011-05-27 21:04:00
wd04-898-11	2011-05-28 19:30:00	2011-05-28 19:52:00
wd04-898-11	2011-05-28 23:32:00	2011-05-29 01:12:00
wd04-898-11	2011-05-29 11:50:00	2011-05-30 01:36:00
wd04-898-11	2011-05-30 16:32:00	2011-05-30 17:52:00
wd04-898-11	2011-05-30 18:46:00	2011-05-30 19:26:00
wd04-898-11	2011-05-31 15:24:00	2011-06-01 01:48:00
wd04-898-11	2011-06-02 13:30:00	2011-06-02 13:52:00
wd04-898-11	2011-06-02 18:48:00	2011-06-02 20:18:00
wd04-898-11	2011-06-02 20:32:00	2011-06-02 21:02:00
wd04-898-11	2011-06-02 22:36:00	2011-06-03 00:10:00
wd04-898-11	2011-06-03 12:56:00	2011-06-04 03:26:00
wd04-898-11	2011-06-04 19:48:00	2011-06-04 20:08:00
wd04-898-11	2011-06-04 21:42:00	2011-06-04 21:58:00
wd04-898-11	2011-06-05 13:18:00	2011-06-05 13:46:00
wd04-898-11	2011-06-05 20:52:00	2011-06-05 21:12:00
wd04-898-11	2011-06-05 21:48:00	2011-06-05 22:30:00
wd04-898-11	2011-06-05 22:38:00	2011-06-05 23:22:00
wd04-898-11	2011-06-06 01:40:00	2011-06-06 02:08:00
wd04-898-11	2011-06-06 14:28:00	2011-06-06 14:52:00
wd04-898-11	2011-06-07 14:52:00	2011-06-08 03:02:00
wd04-898-11	2011-06-08 14:46:00	2011-06-08 15:14:00
wd04-898-11	2011-06-08 17:58:00	2011-06-08 18:18:00
wd04-898-11	2011-06-09 12:48:00	2011-06-10 02:50:00
wd04-898-11	2011-06-10 19:24:00	2011-06-10 19:52:00
wd04-898-11	2011-06-11 15:06:00	2011-06-11 15:28:00
wd04-898-11	2011-06-11 16:08:00	2011-06-11 16:46:00
wd04-898-11	2011-06-11 17:02:00	2011-06-11 19:56:00
wd04-898-11	2011-06-11 20:16:00	2011-06-11 20:44:00
wd04-898-11	2011-06-12 18:08:00	2011-06-13 07:14:00
wd04-898-11	2011-06-14 15:36:00	2011-06-14 16:34:00
wd04-898-11	2011-06-14 17:46:00	2011-06-14 18:08:00
wd04-898-11	2011-06-14 18:18:00	2011-06-14 19:04:00
wd04-898-11	2011-06-14 19:14:00	2011-06-14 19:52:00
wd04-898-11	2011-06-14 21:20:00	2011-06-14 22:38:00
wd04-898-11	2011-06-14 22:50:00	2011-06-15 00:02:00
wd04-898-11	2011-06-16 16:34:00	2011-06-16 18:32:00
wd04-898-11	2011-06-17 00:48:00	2011-06-17 02:14:00
wd04-898-11	2011-06-21 14:08:00	2011-06-21 14:38:00
wd04-898-11	2011-06-22 22:48:00	2011-06-22 23:08:00
wd04-898-11	2011-06-22 23:14:00	2011-06-23 00:06:00
wd04-898-11	2011-06-23 11:00:00	2011-06-23 12:16:00
wd04-898-11	2011-06-23 13:18:00	2011-06-23 13:52:00
wd04-898-11	2011-06-23 22:14:00	2011-06-24 00:16:00
wd04-898-11	2011-06-24 14:56:00	2011-06-25 03:28:00
wd04-898-11	2011-06-25 19:20:00	2011-06-25 20:06:00
wd04-898-11	2011-06-25 20:10:00	2011-06-25 20:32:00
wd04-898-11	2011-06-27 16:16:00	2011-06-27 16:32:00
wd04-898-11	2011-06-27 17:00:00	2011-06-27 17:30:00
wd04-898-11	2011-06-28 16:40:00	2011-06-28 17:02:00
wd04-898-11	2011-06-28 18:10:00	2011-06-28 19:04:00
wd04-898-11	2011-06-30 20:54:00	2011-06-30 21:08:00
wd04-898-11	2011-07-01 13:42:00	2011-07-01 14:00:00
wd04-898-11	2011-07-06 00:28:00	2011-07-06 01:22:00
wd04-898-11	2011-07-07 01:56:00	2011-07-07 02:46:00
wd04-898-11	2011-07-07 18:52:00	2011-07-07 19:14:00
wd04-898-11	2011-07-08 21:40:00	2011-07-08 23:06:00
wd04-898-11	2011-07-08 23:28:00	2011-07-09 03:28:00
wd04-898-11	2011-07-09 15:00:00	2011-07-09 15:40:00
wd04-898-11	2011-07-09 16:14:00	2011-07-09 20:06:00
wd04-898-11	2011-07-09 21:34:00	2011-07-09 23:28:00
wd04-898-11	2011-07-10 18:26:00	2011-07-10 19:54:00
wd04-898-11	2011-07-10 19:58:00	2011-07-10 20:36:00
wd04-898-11	2011-07-11 17:20:00	2011-07-12 01:52:00
wd04-898-11	2011-07-12 10:52:00	2011-07-12 23:54:00
wd04-898-11	2011-07-13 14:02:00	2011-07-13 14:24:00
wd04-898-11	2011-07-14 14:34:00	2011-07-14 16:24:00
wd04-898-11	2011-07-16 04:44:00	2011-07-16 05:18:00
wd04-898-11	2011-07-16 11:52:00	2011-07-16 12:24:00
wd04-898-11	2011-07-16 15:56:00	2011-07-16 16:18:00
wd04-898-11	2011-07-16 23:14:00	2011-07-16 23:50:00
wd04-898-11	2011-07-18 01:10:00	2011-07-18 22:04:00
wd04-898-11	2011-07-20 19:10:00	2011-07-20 19:34:00
wd04-898-11	2011-07-20 19:54:00	2011-07-20 20:34:00
wd04-898-11	2011-07-21 13:42:00	2011-07-21 14:14:00
wd04-898-11	2011-07-22 01:04:00	2011-07-22 02:14:00
wd04-898-11	2011-07-22 12:44:00	2011-07-22 13:10:00
wd04-898-11	2011-07-22 13:52:00	2011-07-22 14:14:00
wd04-898-11	2011-07-23 11:48:00	2011-07-24 01:58:00
wd04-898-11	2011-07-24 15:52:00	2011-07-25 02:22:00
wd04-898-11	2011-07-26 01:08:00	2011-07-26 01:28:00
wd04-898-11	2011-07-26 12:44:00	2011-07-26 23:26:00
wd04-898-11	2011-07-27 15:04:00	2011-07-27 15:24:00
wd04-898-11	2011-07-27 16:36:00	2011-07-27 17:58:00
wd04-898-11	2011-07-28 01:44:00	2011-07-28 02:08:00
wd04-898-11	2011-07-28 13:56:00	2011-07-29 00:26:00
wd04-898-11	2011-07-30 11:20:00	2011-07-31 00:14:00
wd04-898-11	2011-08-02 13:46:00	2011-08-02 14:16:00
wd04-898-11	2011-08-02 18:08:00	2011-08-02 18:28:00
wd04-898-11	2011-08-02 19:12:00	2011-08-02 19:26:00
wd04-898-11	2011-08-03 15:26:00	2011-08-04 00:40:00
wd04-898-11	2011-08-04 12:22:00	2011-08-04 16:44:00
wd04-898-11	2011-08-04 18:38:00	2011-08-04 19:00:00
wd04-898-11	2011-08-04 19:22:00	2011-08-04 19:48:00
wd04-898-11	2011-08-04 19:52:00	2011-08-04 20:16:00
wd04-898-11	2011-08-04 20:46:00	2011-08-04 22:10:00
wd04-898-11	2011-08-06 21:42:00	2011-08-06 21:58:00
wd04-898-11	2011-08-08 00:52:00	2011-08-08 01:34:00
wd04-898-11	2011-08-09 15:18:00	2011-08-09 17:16:00
wd04-898-11	2011-08-09 18:22:00	2011-08-09 18:34:00
wd04-898-11	2011-08-09 22:48:00	2011-08-10 00:18:00
wd04-898-11	2011-08-10 00:50:00	2011-08-10 01:32:00
wd04-898-11	2011-08-10 13:28:00	2011-08-10 14:40:00
wd04-898-11	2011-08-11 19:42:00	2011-08-11 21:14:00
wd04-898-11	2011-08-13 13:20:00	2011-08-13 13:48:00
wd04-898-11	2011-08-13 14:44:00	2011-08-13 15:24:00
wd04-898-11	2011-08-15 13:12:00	2011-08-15 13:56:00
wd04-898-11	2011-08-16 00:40:00	2011-08-16 01:42:00
wd04-898-11	2011-08-16 14:52:00	2011-08-16 15:08:00
wd04-898-11	2011-08-16 18:34:00	2011-08-16 18:56:00
wd04-898-11	2011-08-19 18:18:00	2011-08-19 18:34:00
wd04-898-11	2011-08-19 21:44:00	2011-08-19 22:30:00
wd04-898-11	2011-08-19 23:38:00	2011-08-20 00:06:00
wd04-898-11	2011-08-21 00:34:00	2011-08-21 01:08:00
wd04-898-11	2011-08-21 18:18:00	2011-08-21 19:42:00
wd04-898-11	2011-08-21 20:06:00	2011-08-21 20:40:00
wd04-898-11	2011-08-21 23:10:00	2011-08-21 23:38:00
wd04-898-11	2011-08-22 17:30:00	2011-08-22 18:12:00
wd04-898-11	2011-08-22 19:40:00	2011-08-22 20:50:00
wd04-898-11	2011-08-23 15:00:00	2011-08-23 15:24:00
wd04-898-11	2011-08-23 16:44:00	2011-08-23 17:12:00
wd04-898-11	2011-08-23 20:26:00	2011-08-23 21:14:00
wd04-898-11	2011-08-23 21:32:00	2011-08-23 23:20:00
wd04-898-11	2011-08-24 00:44:00	2011-08-24 01:12:00
wd04-898-11	2011-08-24 16:44:00	2011-08-24 17:00:00
wd04-898-11	2011-08-24 18:52:00	2011-08-24 19:50:00
wd04-898-11	2011-08-24 23:58:00	2011-08-25 00:28:00
wd04-898-11	2011-08-25 01:32:00	2011-08-25 01:52:00
wd04-898-11	2011-08-26 14:08:00	2011-08-27 02:42:00
wd04-898-11	2011-08-30 14:56:00	2011-08-31 03:36:00
wd04-898-11	2011-08-31 12:54:00	2011-08-31 18:52:00
wd04-898-11	2011-08-31 20:10:00	2011-08-31 20:30:00
wd04-898-11	2011-09-01 15:08:00	2011-09-01 15:26:00
wd04-898-11	2011-09-02 14:00:00	2011-09-03 02:20:00
wd04-898-11	2011-09-03 14:12:00	2011-09-03 15:28:00
wd04-898-11	2011-09-03 19:32:00	2011-09-03 20:38:00
wd04-898-11	2011-09-05 18:50:00	2011-09-05 19:02:00
wd04-898-11	2011-09-05 21:46:00	2011-09-05 22:06:00
wd04-898-11	2011-09-05 22:32:00	2011-09-05 22:50:00
wd04-898-11	2011-09-05 23:02:00	2011-09-05 23:22:00
wd04-898-11	2011-09-06 14:06:00	2011-09-06 14:36:00
wd04-898-11	2011-09-07 00:36:00	2011-09-07 00:54:00
wd04-898-11	2011-09-10 18:34:00	2011-09-10 20:50:00
wd04-898-11	2011-09-11 17:46:00	2011-09-11 18:18:00
wd04-898-11	2011-09-11 21:16:00	2011-09-11 23:58:00
wd04-898-11	2011-09-13 15:32:00	2011-09-13 15:56:00
wd04-898-11	2011-09-13 16:52:00	2011-09-13 18:06:00
wd04-898-11	2011-09-13 22:36:00	2011-09-13 23:08:00
wd04-898-11	2011-09-13 23:14:00	2011-09-13 23:28:00
wd04-898-11	2011-09-14 15:50:00	2011-09-14 16:04:00
wd04-898-11	2011-09-14 17:22:00	2011-09-14 18:00:00
wd04-898-11	2011-09-14 19:06:00	2011-09-14 19:40:00
wd04-898-11	2011-09-14 22:32:00	2011-09-14 23:50:00
wd04-898-11	2011-09-16 15:42:00	2011-09-16 16:28:00
wd04-898-11	2011-09-19 15:32:00	2011-09-19 16:08:00
wd04-898-11	2011-09-20 16:08:00	2011-09-20 16:22:00
wd04-898-11	2011-09-20 18:10:00	2011-09-20 20:54:00
wd04-898-11	2011-09-20 21:16:00	2011-09-20 22:42:00
wd04-898-11	2011-09-22 17:26:00	2011-09-22 18:26:00
wd04-898-11	2011-09-25 22:04:00	2011-09-25 22:42:00
wd04-898-11	2011-09-26 19:50:00	2011-09-26 20:26:00
wd04-898-11	2011-09-26 20:40:00	2011-09-26 23:14:00
wd04-898-11	2011-09-28 17:32:00	2011-09-28 20:22:00
wd04-898-11	2011-10-02 17:28:00	2011-10-02 17:56:00
wd04-898-11	2011-10-02 20:08:00	2011-10-02 20:44:00
wd04-898-11	2011-10-05 15:38:00	2011-10-05 16:20:00
wd04-898-11	2011-10-05 19:30:00	2011-10-05 20:12:00
wd04-898-11	2011-10-10 15:56:00	2011-10-10 16:20:00
wd04-898-11	2011-10-10 16:36:00	2011-10-10 19:50:00
wd04-898-11	2011-10-10 19:54:00	2011-10-10 22:04:00
wd04-898-11	2011-10-11 15:16:00	2011-10-11 17:20:00
wd04-898-11	2011-10-11 17:32:00	2011-10-11 21:44:00
wd04-898-11	2011-10-12 17:06:00	2011-10-12 17:30:00
wd04-898-11	2011-10-12 17:42:00	2011-10-12 17:56:00
wd04-898-11	2011-10-12 18:28:00	2011-10-12 19:54:00
wd04-898-11	2011-10-13 17:18:00	2011-10-13 18:22:00
wd04-898-11	2011-10-14 07:08:00	2011-10-14 12:58:00
wd04-898-11	2011-10-14 15:06:00	2011-10-14 15:24:00
wd04-898-11	2011-10-14 16:08:00	2011-10-14 16:44:00
wd04-898-11	2011-10-14 16:56:00	2011-10-14 17:30:00
wd04-898-11	2011-10-14 18:00:00	2011-10-14 18:34:00
wd04-898-11	2011-10-14 18:44:00	2011-10-14 19:42:00
wd04-898-11	2011-10-14 21:28:00	2011-10-14 22:04:00
wd04-898-11	2011-10-15 17:16:00	2011-10-15 18:04:00
wd04-898-11	2011-10-15 20:36:00	2011-10-15 21:10:00
wd04-898-11	2011-10-17 20:10:00	2011-10-17 21:00:00
wd04-898-11	2011-10-17 21:06:00	2011-10-17 21:26:00
wd04-898-11	2011-10-20 16:08:00	2011-10-20 16:44:00
wd04-898-11	2011-10-20 18:34:00	2011-10-20 19:04:00
wd04-898-11	2011-10-20 23:00:00	2011-10-21 00:12:00
wd04-898-11	2011-10-21 16:12:00	2011-10-21 18:54:00
wd04-898-11	2011-10-21 21:36:00	2011-10-21 22:12:00
wd04-898-11	2011-10-24 19:58:00	2011-10-24 21:42:00
wd04-899-11	2011-03-09 01:36:00	2011-03-10 09:36:00
wd04-899-11	2011-03-11 01:36:00	2011-03-11 17:36:00
wd04-899-11	2011-03-27 07:10:00	2011-03-27 08:56:00
wd04-899-11	2011-03-30 05:50:00	2011-03-30 11:42:00
wd04-899-11	2011-03-30 16:22:00	2011-03-31 04:54:00
wd04-899-11	2011-03-31 13:26:00	2011-04-01 07:28:00
wd04-899-11	2011-04-01 17:44:00	2011-04-02 01:48:00
wd04-899-11	2011-04-02 06:34:00	2011-04-02 10:52:00
wd04-899-11	2011-04-03 04:04:00	2011-04-03 10:16:00
wd04-899-11	2011-04-04 13:40:00	2011-04-05 02:38:00
wd04-899-11	2011-04-06 02:22:00	2011-04-06 09:50:00
wd04-899-11	2011-04-07 15:24:00	2011-04-07 16:08:00
wd04-899-11	2011-04-07 18:56:00	2011-04-07 19:24:00
wd04-899-11	2011-04-07 20:06:00	2011-04-07 20:38:00
wd04-899-11	2011-04-08 04:36:00	2011-04-08 07:32:00
wd04-899-11	2011-04-08 13:24:00	2011-04-08 20:32:00
wd04-899-11	2011-04-09 18:16:00	2011-04-09 21:46:00
wd04-899-11	2011-04-10 22:06:00	2011-04-11 08:02:00
wd04-899-11	2011-04-11 15:40:00	2011-04-11 23:28:00
wd04-899-11	2011-04-12 03:26:00	2011-04-12 04:02:00
wd04-899-11	2011-04-12 17:58:00	2011-04-13 00:46:00
wd04-899-11	2011-04-13 17:46:00	2011-04-14 02:02:00
wd04-899-11	2011-04-14 14:24:00	2011-04-15 01:34:00
wd04-899-11	2011-04-15 13:26:00	2011-04-16 01:32:00
wd04-899-11	2011-04-16 12:18:00	2011-04-16 22:56:00
wd04-899-11	2011-04-18 18:28:00	2011-04-19 00:42:00
wd04-899-11	2011-04-20 11:28:00	2011-04-20 23:56:00
wd04-899-11	2011-04-21 12:22:00	2011-04-21 23:04:00
wd04-899-11	2011-04-22 01:46:00	2011-04-22 03:26:00
wd04-899-11	2011-04-23 12:22:00	2011-04-24 00:26:00
wd04-899-11	2011-04-26 14:14:00	2011-04-26 19:38:00
wd04-899-11	2011-04-27 21:36:00	2011-04-28 04:58:00
wd04-899-11	2011-04-28 13:56:00	2011-04-29 02:56:00
wd04-899-11	2011-04-29 15:32:00	2011-04-30 01:04:00
wd04-899-11	2011-04-30 16:42:00	2011-05-01 01:16:00
wd04-899-11	2011-05-01 18:44:00	2011-05-01 22:06:00
wd04-899-11	2011-05-02 12:06:00	2011-05-03 00:40:00
wd04-899-11	2011-05-03 13:14:00	2011-05-04 00:16:00
wd04-900-11	2011-03-09 01:34:00	2011-03-11 01:34:00
wd04-900-11	2011-03-27 08:14:00	2011-03-27 10:10:00
wd04-900-11	2011-03-27 11:18:00	2011-03-27 12:14:00
wd04-900-11	2011-03-28 10:24:00	2011-03-28 11:02:00
wd04-900-11	2011-03-28 12:12:00	2011-03-28 12:54:00
wd04-900-11	2011-03-29 15:22:00	2011-03-29 16:14:00
wd04-900-11	2011-03-29 17:46:00	2011-03-29 18:20:00
wd04-900-11	2011-03-30 08:14:00	2011-03-30 09:24:00
wd04-900-11	2011-03-30 10:18:00	2011-03-30 11:28:00
wd04-900-11	2011-04-01 06:48:00	2011-04-01 07:20:00
wd04-900-11	2011-04-01 10:44:00	2011-04-01 11:10:00
wd04-900-11	2011-04-01 14:28:00	2011-04-01 15:16:00
wd04-900-11	2011-04-02 11:52:00	2011-04-02 12:38:00
wd04-900-11	2011-04-03 10:28:00	2011-04-03 11:08:00
wd04-900-11	2011-04-04 06:02:00	2011-04-04 13:12:00
wd04-900-11	2011-04-05 13:56:00	2011-04-05 15:26:00
wd04-900-11	2011-04-05 17:54:00	2011-04-05 18:12:00
wd04-900-11	2011-04-06 03:52:00	2011-04-06 05:24:00
wd04-900-11	2011-04-06 11:38:00	2011-04-06 13:30:00
wd04-900-11	2011-04-06 13:42:00	2011-04-06 13:58:00
wd04-900-11	2011-04-08 14:38:00	2011-04-09 03:26:00
wd04-900-11	2011-04-09 22:02:00	2011-04-09 22:20:00
wd04-900-11	2011-04-10 13:28:00	2011-04-11 02:32:00
wd04-900-11	2011-04-13 08:16:00	2011-04-13 08:52:00
wd04-900-11	2011-04-14 08:10:00	2011-04-14 08:52:00
wd04-900-11	2011-04-15 01:34:00	2011-04-15 02:00:00
wd04-900-11	2011-04-16 10:04:00	2011-04-16 10:36:00
wd04-900-11	2011-04-17 06:08:00	2011-04-17 23:38:00
wd04-900-11	2011-04-18 19:26:00	2011-04-18 19:48:00
wd04-900-11	2011-04-18 20:18:00	2011-04-18 20:36:00
wd04-900-11	2011-04-19 12:32:00	2011-04-19 23:56:00
wd04-900-11	2011-04-20 17:58:00	2011-04-20 18:38:00
wd04-900-11	2011-04-21 11:22:00	2011-04-21 23:26:00
wd04-900-11	2011-04-22 13:42:00	2011-04-23 00:22:00
wd04-900-11	2011-04-25 13:50:00	2011-04-25 14:24:00
wd04-900-11	2011-04-25 14:50:00	2011-04-25 15:04:00
wd04-900-11	2011-04-25 18:00:00	2011-04-25 18:54:00
wd04-900-11	2011-04-27 11:44:00	2011-04-28 01:12:00
wd04-900-11	2011-04-28 17:20:00	2011-04-28 22:52:00
wd04-900-11	2011-04-29 15:02:00	2011-04-29 16:26:00
wd04-900-11	2011-04-29 16:30:00	2011-04-29 17:04:00
wd04-900-11	2011-04-30 13:40:00	2011-05-01 01:54:00
wd04-900-11	2011-05-02 12:40:00	2011-05-03 00:02:00
wd04-900-11	2011-05-06 15:32:00	2011-05-06 17:36:00
wd04-900-11	2011-05-06 17:48:00	2011-05-06 18:08:00
wd04-900-11	2011-05-06 19:58:00	2011-05-06 20:36:00
wd04-900-11	2011-05-06 20:44:00	2011-05-06 21:40:00
wd04-900-11	2011-05-06 21:48:00	2011-05-06 22:22:00
wd04-900-11	2011-05-08 23:18:00	2011-05-08 23:44:00
wd04-900-11	2011-05-08 23:54:00	2011-05-09 00:10:00
wd04-900-11	2011-05-09 15:46:00	2011-05-09 16:20:00
wd04-900-11	2011-05-09 23:16:00	2011-05-09 23:34:00
wd04-900-11	2011-05-10 13:38:00	2011-05-10 16:32:00
wd04-900-11	2011-05-10 19:44:00	2011-05-10 21:18:00
wd04-900-11	2011-05-10 22:10:00	2011-05-10 22:30:00
wd04-900-11	2011-05-11 22:34:00	2011-05-11 22:58:00
wd04-900-11	2011-05-12 14:58:00	2011-05-12 15:44:00
wd04-900-11	2011-05-12 20:20:00	2011-05-12 20:40:00
wd04-900-11	2011-05-13 11:22:00	2011-05-14 00:40:00
wd04-900-11	2011-05-14 11:30:00	2011-05-14 14:58:00
wd04-900-11	2011-05-14 19:02:00	2011-05-14 19:30:00
wd04-900-11	2011-05-15 13:26:00	2011-05-15 13:48:00
wd04-900-11	2011-05-15 14:22:00	2011-05-15 14:48:00
wd04-900-11	2011-05-15 15:14:00	2011-05-15 16:10:00
wd04-900-11	2011-05-15 16:20:00	2011-05-15 16:52:00
wd04-900-11	2011-05-15 18:12:00	2011-05-15 18:36:00
wd04-900-11	2011-05-16 00:58:00	2011-05-16 01:16:00
wd04-900-11	2011-05-17 19:38:00	2011-05-17 23:04:00
wd04-900-11	2011-05-22 12:12:00	2011-05-22 12:46:00
wd04-900-11	2011-05-22 12:54:00	2011-05-22 14:24:00
wd04-900-11	2011-05-25 22:54:00	2011-05-25 23:26:00
wd04-900-11	2011-05-26 14:56:00	2011-05-27 00:02:00
wd04-900-11	2011-05-28 19:00:00	2011-05-29 03:00:00
wd04-900-11	2011-05-29 16:38:00	2011-05-30 00:30:00
wd04-900-11	2011-05-30 10:14:00	2011-05-31 02:02:00
wd04-900-11	2011-05-31 23:18:00	2011-05-31 23:52:00
wd04-900-11	2011-06-01 01:28:00	2011-06-01 02:14:00
wd04-900-11	2011-06-01 10:58:00	2011-06-01 12:26:00
wd04-900-11	2011-06-01 15:42:00	2011-06-01 16:00:00
wd04-900-11	2011-06-01 17:04:00	2011-06-01 18:48:00
wd04-900-11	2011-06-04 02:20:00	2011-06-04 02:42:00
wd04-900-11	2011-06-04 23:12:00	2011-06-04 23:54:00
wd04-900-11	2011-06-07 11:06:00	2011-06-07 11:24:00
wd04-900-11	2011-06-07 13:56:00	2011-06-07 14:58:00
wd04-900-11	2011-06-07 15:04:00	2011-06-07 17:22:00
wd04-900-11	2011-06-09 18:08:00	2011-06-09 18:38:00
wd04-900-11	2011-06-09 20:24:00	2011-06-09 21:44:00
wd04-900-11	2011-06-10 00:20:00	2011-06-10 00:36:00
wd04-900-11	2011-06-10 13:22:00	2011-06-11 02:26:00
wd04-900-11	2011-06-11 22:18:00	2011-06-11 22:40:00
wd04-900-11	2011-06-12 00:54:00	2011-06-12 01:10:00
wd04-900-11	2011-06-12 01:40:00	2011-06-12 02:06:00
wd04-900-11	2011-06-14 12:00:00	2011-06-15 00:56:00
wd04-900-11	2011-06-16 16:34:00	2011-06-16 17:02:00
wd04-900-11	2011-06-16 17:08:00	2011-06-16 17:30:00
wd04-900-11	2011-06-17 23:24:00	2011-06-18 01:44:00
wd04-900-11	2011-06-18 12:36:00	2011-06-18 23:00:00
wd04-900-11	2011-06-19 09:52:00	2011-06-19 19:50:00
wd04-900-11	2011-06-20 13:46:00	2011-06-21 00:36:00
wd04-900-11	2011-06-22 13:16:00	2011-06-23 00:32:00
wd04-900-11	2011-06-24 19:30:00	2011-06-24 21:24:00
wd04-900-11	2011-06-26 17:56:00	2011-06-26 19:40:00
wd04-900-11	2011-06-26 19:46:00	2011-06-26 20:22:00
wd04-900-11	2011-06-27 17:54:00	2011-06-27 18:32:00
wd04-900-11	2011-06-28 14:42:00	2011-06-28 15:40:00
wd04-900-11	2011-07-04 01:14:00	2011-07-04 02:18:00
wd04-900-11	2011-07-04 03:32:00	2011-07-04 03:50:00
wd04-900-11	2011-07-04 14:08:00	2011-07-05 03:54:00
wd04-900-11	2011-07-05 11:12:00	2011-07-06 02:52:00
wd04-900-11	2011-07-06 09:50:00	2011-07-07 01:50:00
wd04-900-11	2011-07-08 08:08:00	2011-07-08 08:46:00
wd04-900-11	2011-07-08 18:26:00	2011-07-08 20:44:00
wd04-900-11	2011-07-08 21:24:00	2011-07-08 21:36:00
wd04-900-11	2011-07-08 21:50:00	2011-07-08 22:08:00
wd04-900-11	2011-07-10 13:32:00	2011-07-10 16:02:00
wd04-900-11	2011-07-11 23:12:00	2011-07-12 01:48:00
wd04-900-11	2011-07-12 17:44:00	2011-07-12 20:16:00
wd04-900-11	2011-07-13 11:32:00	2011-07-13 13:06:00
wd04-900-11	2011-07-13 21:46:00	2011-07-13 22:44:00
wd04-900-11	2011-07-14 01:36:00	2011-07-14 01:58:00
wd04-900-11	2011-07-14 11:06:00	2011-07-15 00:10:00
wd04-900-11	2011-07-16 10:32:00	2011-07-16 22:50:00
wd04-900-11	2011-07-18 02:26:00	2011-07-18 02:46:00
wd04-900-11	2011-07-18 12:50:00	2011-07-19 01:14:00
wd04-900-11	2011-07-19 12:42:00	2011-07-20 01:54:00
wd04-900-11	2011-07-20 14:22:00	2011-07-21 02:12:00
wd04-900-11	2011-07-23 13:22:00	2011-07-23 13:52:00
wd04-900-11	2011-07-23 14:28:00	2011-07-23 16:18:00
wd04-900-11	2011-07-23 16:28:00	2011-07-23 18:00:00
wd04-900-11	2011-07-24 00:56:00	2011-07-24 01:46:00
wd04-900-11	2011-07-24 16:32:00	2011-07-24 17:46:00
wd04-900-11	2011-07-25 12:12:00	2011-07-25 16:58:00
wd04-900-11	2011-07-26 13:58:00	2011-07-27 01:44:00
wd04-900-11	2011-07-29 16:40:00	2011-07-29 17:52:00
wd04-900-11	2011-07-29 18:20:00	2011-07-29 20:16:00
wd04-900-11	2011-07-30 12:38:00	2011-07-31 01:00:00
wd04-900-11	2011-07-31 12:48:00	2011-07-31 14:10:00
wd04-900-11	2011-08-02 12:50:00	2011-08-02 13:52:00
wd04-900-11	2011-08-02 14:18:00	2011-08-02 14:34:00
wd04-900-11	2011-08-02 14:38:00	2011-08-02 15:20:00
wd04-900-11	2011-08-02 18:10:00	2011-08-02 20:28:00
wd04-900-11	2011-08-03 00:22:00	2011-08-03 00:52:00
wd04-900-11	2011-08-03 00:58:00	2011-08-03 01:22:00
wd04-900-11	2011-08-04 16:56:00	2011-08-04 17:22:00
wd04-900-11	2011-08-04 19:32:00	2011-08-04 23:14:00
wd04-900-11	2011-08-05 02:42:00	2011-08-05 03:28:00
wd04-900-11	2011-08-07 08:00:00	2011-08-07 10:42:00
wd04-900-11	2011-08-10 16:54:00	2011-08-10 17:22:00
wd04-900-11	2011-08-10 17:26:00	2011-08-10 17:46:00
wd04-900-11	2011-08-10 18:30:00	2011-08-10 19:28:00
wd04-900-11	2011-08-14 14:24:00	2011-08-14 23:28:00
wd04-900-11	2011-08-16 12:40:00	2011-08-17 03:16:00
wd04-900-11	2011-08-19 18:34:00	2011-08-19 20:34:00
wd04-900-11	2011-08-20 12:52:00	2011-08-21 01:04:00
wd04-900-11	2011-08-22 10:18:00	2011-08-22 21:26:00
wd04-900-11	2011-08-29 12:22:00	2011-08-29 13:20:00
wd04-900-11	2011-09-05 11:40:00	2011-09-05 12:56:00
wd04-900-11	2011-09-05 18:40:00	2011-09-05 19:02:00
wd04-900-11	2011-09-07 05:02:00	2011-09-07 17:30:00
wd04-900-11	2011-09-11 09:10:00	2011-09-11 09:42:00
wd04-900-11	2011-09-12 08:06:00	2011-09-12 14:04:00
wd04-900-11	2011-09-14 06:36:00	2011-09-14 17:56:00
wd04-900-11	2011-12-05 00:00:00	2011-12-05 16:00:00
wd04-906-11	2011-03-25 10:12:00	2011-03-25 11:44:00
wd04-906-11	2011-03-26 15:42:00	2011-03-26 22:44:00
wd04-906-11	2011-03-27 13:52:00	2011-03-27 23:58:00
wd04-906-11	2011-03-28 13:52:00	2011-03-28 22:30:00
wd04-906-11	2011-03-29 12:44:00	2011-03-29 12:56:00
wd04-906-11	2011-03-29 15:48:00	2011-03-29 16:32:00
wd04-906-11	2011-03-30 07:36:00	2011-03-30 08:08:00
wd04-906-11	2011-03-30 13:02:00	2011-03-31 00:02:00
wd04-906-11	2011-03-31 12:40:00	2011-04-01 00:30:00
wd04-906-11	2011-04-02 09:54:00	2011-04-02 18:06:00
wd04-906-11	2011-04-03 15:56:00	2011-04-03 19:06:00
wd04-906-11	2011-04-05 14:54:00	2011-04-05 19:44:00
wd04-906-11	2011-04-07 10:32:00	2011-04-07 11:40:00
wd04-906-11	2011-04-08 13:34:00	2011-04-08 15:18:00
wd04-906-11	2011-04-09 23:22:00	2011-04-10 15:20:00
wd04-906-11	2011-04-12 12:48:00	2011-04-13 01:36:00
wd04-906-11	2011-04-13 14:50:00	2011-04-14 01:20:00
wd04-906-11	2011-04-14 09:52:00	2011-04-14 23:20:00
wd04-906-11	2011-04-15 13:28:00	2011-04-15 22:12:00
wd04-906-11	2011-04-16 17:20:00	2011-04-16 17:48:00
wd04-906-11	2011-04-17 13:20:00	2011-04-18 01:20:00
wd04-906-11	2011-04-18 14:34:00	2011-04-18 14:52:00
wd04-906-11	2011-04-19 16:12:00	2011-04-19 23:10:00
wd04-906-11	2011-04-20 13:02:00	2011-04-20 13:20:00
wd04-906-11	2011-04-20 13:24:00	2011-04-20 13:46:00
wd04-906-11	2011-04-20 14:18:00	2011-04-21 01:44:00
wd04-906-11	2011-04-21 14:44:00	2011-04-21 23:54:00
wd04-906-11	2011-04-23 14:14:00	2011-04-24 00:34:00
wd04-906-11	2011-04-24 12:48:00	2011-04-24 15:04:00
wd04-906-11	2011-04-25 12:46:00	2011-04-25 15:40:00
wd04-906-11	2011-04-26 14:00:00	2011-04-26 14:28:00
wd04-906-11	2011-04-26 18:00:00	2011-04-27 00:04:00
wd04-906-11	2011-04-28 17:06:00	2011-04-28 17:24:00
wd04-906-11	2011-04-30 13:22:00	2011-04-30 20:44:00
wd04-906-11	2011-05-01 19:40:00	2011-05-01 21:04:00
wd04-906-11	2011-05-02 10:58:00	2011-05-02 20:34:00
wd04-906-11	2011-05-03 13:54:00	2011-05-03 14:16:00
wd04-906-11	2011-05-03 15:06:00	2011-05-04 00:36:00
wd04-906-11	2011-05-04 14:18:00	2011-05-04 14:44:00
wd04-906-11	2011-05-05 14:14:00	2011-05-05 14:58:00
wd04-906-11	2011-05-05 20:24:00	2011-05-05 21:20:00
wd04-906-11	2011-05-06 15:24:00	2011-05-06 15:46:00
wd04-906-11	2011-05-06 16:14:00	2011-05-06 16:32:00
wd04-906-11	2011-05-08 12:50:00	2011-05-08 23:46:00
wd04-906-11	2011-05-09 17:38:00	2011-05-09 18:40:00
wd04-906-11	2011-05-09 18:44:00	2011-05-09 19:32:00
wd04-906-11	2011-05-09 19:52:00	2011-05-09 20:10:00
wd04-906-11	2011-05-10 11:14:00	2011-05-10 23:58:00
wd04-906-11	2011-05-11 20:10:00	2011-05-11 21:52:00
wd04-906-11	2011-05-12 12:14:00	2011-05-12 12:32:00
wd04-906-11	2011-05-12 16:18:00	2011-05-13 01:30:00
wd04-906-11	2011-05-14 16:20:00	2011-05-14 16:38:00
wd04-906-11	2011-05-15 12:32:00	2011-05-15 14:22:00
wd04-906-11	2011-05-15 20:16:00	2011-05-15 21:06:00
wd04-906-11	2011-05-17 12:10:00	2011-05-18 00:12:00
wd04-906-11	2011-05-19 21:18:00	2011-05-19 22:00:00
wd04-906-11	2011-05-21 14:32:00	2011-05-21 23:14:00
wd04-906-11	2011-05-22 18:14:00	2011-05-22 18:40:00
wd04-906-11	2011-05-23 16:08:00	2011-05-23 16:28:00
wd04-906-11	2011-05-24 20:32:00	2011-05-24 20:56:00
wd04-906-11	2011-05-25 13:12:00	2011-05-25 13:32:00
wd04-906-11	2011-05-25 14:44:00	2011-05-25 17:06:00
wd04-906-11	2011-05-25 19:10:00	2011-05-25 20:32:00
wd04-906-11	2011-05-26 18:34:00	2011-05-26 19:18:00
wd04-906-11	2011-05-29 14:20:00	2011-05-29 14:38:00
wd04-906-11	2011-05-30 14:52:00	2011-05-31 02:50:00
wd04-906-11	2011-05-31 13:10:00	2011-05-31 13:40:00
wd04-906-11	2011-06-01 15:26:00	2011-06-01 23:48:00
wd04-906-11	2011-06-02 14:00:00	2011-06-03 03:04:00
wd04-906-11	2011-06-04 16:10:00	2011-06-04 16:32:00
wd04-906-11	2011-06-10 23:46:00	2011-06-11 00:34:00
wd04-906-11	2011-06-17 21:22:00	2011-06-17 22:00:00
wd04-906-11	2011-06-17 23:12:00	2011-06-18 00:22:00
wd04-906-11	2011-07-01 12:48:00	2011-07-01 13:06:00
wd04-906-11	2011-07-02 10:58:00	2011-07-02 12:18:00
wd04-906-11	2011-07-12 13:24:00	2011-07-12 20:16:00
wd04-906-11	2011-07-20 20:46:00	2011-07-20 21:46:00
wd04-906-11	2011-07-22 20:34:00	2011-07-22 21:34:00
wd04-906-11	2011-07-25 09:36:00	2011-07-25 21:16:00
wd04-906-11	2011-08-02 17:44:00	2011-08-03 00:26:00
wd04-906-11	2011-08-03 13:28:00	2011-08-03 19:26:00
wd04-906-11	2011-08-09 22:26:00	2011-08-09 23:14:00
wd04-906-11	2011-08-11 14:32:00	2011-08-11 15:24:00
wd04-907-11	2011-03-09 01:34:00	2011-03-09 17:34:00
wd04-907-11	2011-03-10 09:34:00	2011-03-11 01:34:00
wd04-907-11	2011-03-25 07:38:00	2011-03-25 08:56:00
wd04-907-11	2011-03-25 18:22:00	2011-03-25 18:54:00
wd04-907-11	2011-03-25 23:16:00	2011-03-26 00:00:00
wd04-907-11	2011-03-26 09:02:00	2011-03-26 09:42:00
wd04-907-11	2011-03-26 10:04:00	2011-03-26 10:24:00
wd04-907-11	2011-03-26 11:40:00	2011-03-26 12:02:00
wd04-907-11	2011-03-26 12:46:00	2011-03-26 13:28:00
wd04-907-11	2011-03-28 14:56:00	2011-03-28 15:44:00
wd04-907-11	2011-03-29 11:16:00	2011-03-29 11:46:00
wd04-907-11	2011-03-29 12:32:00	2011-03-29 13:06:00
wd04-907-11	2011-03-29 13:10:00	2011-03-29 13:50:00
wd04-907-11	2011-03-29 14:52:00	2011-03-29 15:06:00
wd04-907-11	2011-03-29 16:58:00	2011-03-30 19:04:00
wd04-907-11	2011-03-31 14:26:00	2011-04-01 01:12:00
wd04-907-11	2011-04-01 07:56:00	2011-04-02 00:30:00
wd04-907-11	2011-04-02 09:46:00	2011-04-03 11:06:00
wd04-907-11	2011-04-03 16:48:00	2011-04-03 17:30:00
wd04-907-11	2011-04-03 20:40:00	2011-04-03 21:08:00
wd04-907-11	2011-04-04 20:00:00	2011-04-04 23:18:00
wd04-907-11	2011-04-06 04:38:00	2011-04-06 19:00:00
wd04-907-11	2011-04-07 12:14:00	2011-04-07 13:34:00
wd04-907-11	2011-04-07 17:08:00	2011-04-07 19:04:00
wd04-907-11	2011-04-07 19:42:00	2011-04-07 20:44:00
wd04-907-11	2011-04-08 18:04:00	2011-04-08 18:34:00
wd04-907-11	2011-04-08 19:44:00	2011-04-08 20:56:00
wd04-907-11	2011-04-08 21:38:00	2011-04-08 22:02:00
wd04-907-11	2011-04-08 22:42:00	2011-04-09 00:00:00
wd04-907-11	2011-04-10 05:48:00	2011-04-10 21:48:00
wd04-907-11	2011-04-11 21:26:00	2011-04-12 12:50:00
wd04-907-11	2011-04-13 05:50:00	2011-04-13 14:12:00
wd04-907-11	2011-04-15 16:26:00	2011-04-15 16:46:00
wd04-907-11	2011-04-15 21:12:00	2011-04-15 21:30:00
wd04-907-11	2011-04-16 05:24:00	2011-04-16 12:24:00
wd04-907-11	2011-04-17 14:04:00	2011-04-18 00:22:00
wd04-907-11	2011-04-18 13:06:00	2011-04-18 23:32:00
wd04-907-11	2011-04-19 10:06:00	2011-04-20 00:24:00
wd04-907-11	2011-04-20 15:24:00	2011-04-20 16:16:00
wd04-907-11	2011-04-20 17:22:00	2011-04-20 18:06:00
wd04-907-11	2011-04-21 09:34:00	2011-04-21 21:28:00
wd04-907-11	2011-04-22 19:54:00	2011-04-22 20:10:00
wd04-907-11	2011-04-22 20:26:00	2011-04-22 20:36:00
wd04-907-11	2011-04-22 20:44:00	2011-04-23 00:14:00
wd04-907-11	2011-04-23 15:30:00	2011-04-23 15:40:00
wd04-907-11	2011-04-23 19:02:00	2011-04-23 19:22:00
wd04-907-11	2011-04-24 12:52:00	2011-04-24 21:34:00
wd04-907-11	2011-04-25 12:10:00	2011-04-26 00:46:00
wd04-907-11	2011-04-27 11:16:00	2011-04-27 12:16:00
wd04-907-11	2011-04-27 12:52:00	2011-04-28 01:02:00
wd04-907-11	2011-04-29 10:04:00	2011-04-29 15:36:00
wd04-907-11	2011-04-29 19:58:00	2011-04-29 21:08:00
wd04-907-11	2011-05-01 11:42:00	2011-05-01 20:44:00
wd04-907-11	2011-05-04 14:06:00	2011-05-04 15:08:00
wd04-907-11	2011-05-06 14:46:00	2011-05-06 19:08:00
wd04-907-11	2011-05-06 19:28:00	2011-05-06 20:32:00
wd04-907-11	2011-05-06 22:42:00	2011-05-06 23:08:00
wd04-907-11	2011-05-10 05:10:00	2011-05-10 05:38:00
wd04-907-11	2011-05-10 18:18:00	2011-05-10 20:30:00
wd04-907-11	2011-05-11 04:34:00	2011-05-11 05:08:00
wd04-907-11	2011-05-11 05:22:00	2011-05-11 05:42:00
wd04-907-11	2011-05-11 20:00:00	2011-05-12 04:02:00
wd04-907-11	2011-05-14 17:52:00	2011-05-15 06:54:00
wd04-907-11	2011-05-15 21:18:00	2011-05-15 21:32:00
wd04-907-11	2011-05-16 12:28:00	2011-05-16 13:22:00
wd04-907-11	2011-05-18 11:56:00	2011-05-18 22:38:00
wd04-907-11	2011-05-20 11:34:00	2011-05-20 20:38:00
wd04-907-11	2011-05-21 01:18:00	2011-05-21 02:10:00
wd04-907-11	2011-05-24 11:12:00	2011-05-25 02:42:00
wd04-907-11	2011-05-26 22:14:00	2011-05-26 23:14:00
wd04-907-11	2011-05-27 11:08:00	2011-05-27 11:42:00
wd04-907-11	2011-05-27 17:58:00	2011-05-27 20:36:00
wd04-907-11	2011-05-27 20:50:00	2011-05-27 23:40:00
wd04-907-11	2011-05-29 06:24:00	2011-05-29 07:10:00
wd04-907-11	2011-05-29 11:46:00	2011-05-30 00:04:00
wd04-907-11	2011-05-30 13:18:00	2011-05-31 02:42:00
wd04-907-11	2011-05-31 12:12:00	2011-06-01 00:42:00
wd04-907-11	2011-06-01 16:34:00	2011-06-02 04:28:00
wd04-907-11	2011-06-04 16:46:00	2011-06-04 20:50:00
wd04-907-11	2011-06-06 03:28:00	2011-06-06 03:52:00
wd04-907-11	2011-06-06 13:34:00	2011-06-06 14:32:00
wd04-907-11	2011-06-08 01:48:00	2011-06-08 02:22:00
wd04-907-11	2011-06-12 15:02:00	2011-06-12 15:38:00
wd04-907-11	2011-06-13 09:16:00	2011-06-13 11:16:00
wd04-907-11	2011-06-13 11:42:00	2011-06-13 13:24:00
wd04-907-11	2011-06-18 05:12:00	2011-06-18 19:28:00
wd04-907-11	2011-06-20 05:18:00	2011-06-20 15:34:00
wd04-907-11	2011-06-21 09:48:00	2011-06-21 10:02:00
wd04-907-11	2011-06-22 10:26:00	2011-06-22 10:46:00
wd04-907-11	2011-06-22 18:22:00	2011-06-23 02:38:00
wd04-907-11	2011-06-23 10:42:00	2011-06-23 12:28:00
wd04-907-11	2011-06-25 05:12:00	2011-06-25 18:40:00
wd04-907-11	2011-06-26 19:12:00	2011-06-26 20:34:00
wd04-907-11	2011-06-27 17:58:00	2011-06-27 18:20:00
wd04-907-11	2011-06-27 18:50:00	2011-06-27 19:08:00
wd04-907-11	2011-06-28 06:58:00	2011-06-28 07:20:00
wd04-907-11	2011-06-28 08:30:00	2011-06-28 08:50:00
wd04-907-11	2011-06-28 15:52:00	2011-06-28 16:12:00
wd04-907-11	2011-06-28 16:32:00	2011-06-28 16:58:00
wd04-907-11	2011-06-28 17:18:00	2011-06-28 17:40:00
wd04-907-11	2011-06-29 04:38:00	2011-06-29 11:50:00
wd04-907-11	2011-07-01 03:10:00	2011-07-01 03:44:00
wd04-907-11	2011-07-01 19:22:00	2011-07-02 00:56:00
wd04-907-11	2011-07-03 19:58:00	2011-07-03 20:10:00
wd04-907-11	2011-07-03 23:16:00	2011-07-04 03:26:00
wd04-907-11	2011-07-04 06:26:00	2011-07-04 07:42:00
wd04-907-11	2011-07-05 01:52:00	2011-07-05 10:12:00
wd04-907-11	2011-07-06 11:38:00	2011-07-06 14:46:00
wd04-907-11	2011-07-06 16:48:00	2011-07-06 17:48:00
wd04-907-11	2011-07-06 17:56:00	2011-07-06 18:14:00
wd04-907-11	2011-07-06 18:32:00	2011-07-06 18:54:00
wd04-907-11	2011-07-08 03:10:00	2011-07-08 04:14:00
wd04-907-11	2011-07-08 04:18:00	2011-07-08 04:40:00
wd04-907-11	2011-07-08 04:44:00	2011-07-08 08:22:00
wd04-907-11	2011-07-11 00:08:00	2011-07-11 11:26:00
wd04-907-11	2011-07-11 22:06:00	2011-07-12 02:50:00
wd04-907-11	2011-07-12 02:58:00	2011-07-12 04:42:00
wd04-907-11	2011-07-12 08:52:00	2011-07-12 10:04:00
wd04-907-11	2011-07-12 15:52:00	2011-07-12 18:54:00
wd04-907-11	2011-07-13 09:58:00	2011-07-14 01:58:00
wd04-907-11	2011-07-16 11:20:00	2011-07-16 12:12:00
wd04-907-11	2011-07-16 16:58:00	2011-07-16 17:16:00
wd04-907-11	2011-07-17 11:10:00	2011-07-17 19:16:00
wd04-907-11	2011-07-18 18:40:00	2011-07-18 21:56:00
wd04-907-11	2011-07-19 09:20:00	2011-07-19 22:16:00
wd04-907-11	2011-07-20 11:16:00	2011-07-21 01:52:00
wd04-907-11	2011-07-21 11:36:00	2011-07-21 12:06:00
wd04-907-11	2011-07-21 12:24:00	2011-07-21 12:52:00
wd04-907-11	2011-07-22 09:26:00	2011-07-22 16:06:00
wd04-907-11	2011-07-23 10:58:00	2011-07-23 16:28:00
wd04-907-11	2011-07-24 10:22:00	2011-07-24 10:48:00
wd04-907-11	2011-07-24 11:02:00	2011-07-24 17:46:00
wd04-907-11	2011-07-26 11:28:00	2011-07-26 23:34:00
wd04-907-11	2011-07-28 12:24:00	2011-07-28 12:48:00
wd04-908-11	2011-03-09 01:34:00	2011-03-09 17:34:00
wd04-908-11	2011-03-26 08:08:00	2011-03-26 09:36:00
wd04-908-11	2011-03-26 11:12:00	2011-03-26 11:50:00
wd04-908-11	2011-03-26 23:02:00	2011-03-27 00:26:00
wd04-908-11	2011-03-27 03:18:00	2011-03-27 03:36:00
wd04-908-11	2011-03-27 04:06:00	2011-03-27 04:50:00
wd04-908-11	2011-03-28 02:12:00	2011-03-28 10:36:00
wd04-908-11	2011-03-29 01:22:00	2011-03-29 13:28:00
wd04-908-11	2011-03-30 03:32:00	2011-03-30 06:52:00
wd04-908-11	2011-03-31 01:48:00	2011-03-31 07:46:00
wd04-908-11	2011-04-01 00:44:00	2011-04-01 12:46:00
wd04-908-11	2011-04-05 02:46:00	2011-04-05 10:50:00
wd04-908-11	2011-04-06 01:28:00	2011-04-06 09:10:00
wd04-908-11	2011-04-08 02:40:00	2011-04-08 02:58:00
wd04-908-11	2011-04-08 03:14:00	2011-04-08 03:40:00
wd04-908-11	2011-04-08 04:06:00	2011-04-08 04:32:00
wd04-908-11	2011-04-09 09:08:00	2011-04-09 09:46:00
wd04-908-11	2011-04-09 10:02:00	2011-04-09 10:32:00
wd04-908-11	2011-04-10 03:24:00	2011-04-10 13:26:00
wd04-908-11	2011-04-16 08:14:00	2011-04-17 01:18:00
wd04-908-11	2011-04-17 16:10:00	2011-04-18 03:20:00
wd04-908-11	2011-04-20 16:54:00	2011-04-20 17:16:00
wd04-908-11	2011-04-21 12:32:00	2011-04-21 12:58:00
wd04-908-11	2011-04-23 14:18:00	2011-04-23 15:06:00
wd04-908-11	2011-04-23 16:00:00	2011-04-23 16:58:00
wd04-908-11	2011-04-23 17:10:00	2011-04-23 18:04:00
wd04-908-11	2011-04-23 19:14:00	2011-04-23 19:40:00
wd04-908-11	2011-04-23 21:12:00	2011-04-23 23:20:00
wd04-908-11	2011-04-24 13:02:00	2011-04-24 14:42:00
wd04-908-11	2011-04-24 15:30:00	2011-04-24 17:36:00
wd04-908-11	2011-04-24 23:34:00	2011-04-24 23:54:00
wd04-908-11	2011-04-26 19:52:00	2011-04-26 20:18:00
wd04-908-11	2011-04-26 21:30:00	2011-04-26 23:00:00
wd04-908-11	2011-04-27 13:22:00	2011-04-27 17:06:00
wd04-908-11	2011-04-27 19:06:00	2011-04-27 19:26:00
wd04-908-11	2011-04-30 09:16:00	2011-05-01 00:00:00
wd04-908-11	2011-05-01 15:34:00	2011-05-01 16:14:00
wd04-908-11	2011-05-03 00:16:00	2011-05-03 00:44:00
wd04-908-11	2011-05-05 18:02:00	2011-05-06 03:52:00
wd04-908-11	2011-05-06 21:34:00	2011-05-07 02:04:00
wd04-908-11	2011-05-07 14:50:00	2011-05-08 01:58:00
wd04-908-11	2011-05-10 12:14:00	2011-05-11 02:00:00
wd04-908-11	2011-05-11 14:08:00	2011-05-12 00:50:00
wd04-908-11	2011-05-12 08:56:00	2011-05-12 13:44:00
wd04-908-11	2011-05-13 13:08:00	2011-05-13 13:26:00
wd04-908-11	2011-05-13 13:54:00	2011-05-13 14:24:00
wd04-908-11	2011-05-13 14:50:00	2011-05-13 17:10:00
wd04-908-11	2011-05-13 19:48:00	2011-05-13 21:04:00
wd04-908-11	2011-05-14 13:08:00	2011-05-15 00:38:00
wd04-908-11	2011-05-17 13:34:00	2011-05-18 02:02:00
wd04-908-11	2011-05-21 00:44:00	2011-05-21 01:00:00
wd04-908-11	2011-05-22 12:58:00	2011-05-22 22:40:00
wd04-908-11	2011-05-23 15:56:00	2011-05-23 21:04:00
wd04-908-11	2011-05-24 17:20:00	2011-05-24 17:40:00
wd04-908-11	2011-05-24 18:02:00	2011-05-24 18:30:00
wd04-908-11	2011-05-26 13:34:00	2011-05-26 14:08:00
wd04-908-11	2011-05-28 12:44:00	2011-05-29 00:00:00
wd04-908-11	2011-05-30 02:02:00	2011-05-30 02:26:00
wd04-908-11	2011-06-03 15:16:00	2011-06-03 15:50:00
wd04-908-11	2011-06-09 17:40:00	2011-06-10 01:14:00
wd04-908-11	2011-06-11 16:02:00	2011-06-12 01:08:00
wd04-908-11	2011-06-12 16:16:00	2011-06-13 01:42:00
wd04-908-11	2011-06-13 13:24:00	2011-06-13 22:16:00
wd04-908-11	2011-06-15 04:26:00	2011-06-15 04:54:00
wd04-908-11	2011-06-15 18:16:00	2011-06-15 19:16:00
wd04-908-11	2011-06-15 19:44:00	2011-06-15 20:18:00
wd04-908-11	2011-06-17 12:04:00	2011-06-17 12:24:00
wd04-908-11	2011-06-17 16:36:00	2011-06-17 17:20:00
wd04-908-11	2011-06-17 18:48:00	2011-06-17 19:08:00
wd04-908-11	2011-06-17 19:20:00	2011-06-17 19:42:00
wd04-908-11	2011-06-17 20:26:00	2011-06-17 20:36:00
wd04-908-11	2011-07-02 10:56:00	2011-07-02 23:44:00
wd04-908-11	2011-07-09 18:50:00	2011-07-09 20:00:00
wd04-908-11	2011-07-14 01:56:00	2011-07-14 03:02:00
wd04-908-11	2011-07-14 18:16:00	2011-07-15 02:08:00
wd04-908-11	2011-07-16 18:48:00	2011-07-16 19:14:00
wd04-908-11	2011-07-20 14:00:00	2011-07-20 14:24:00
wd04-908-11	2011-07-25 09:46:00	2011-07-25 23:42:00
wd04-908-11	2011-08-01 22:40:00	2011-08-01 23:02:00
wd04-908-11	2011-08-09 10:24:00	2011-08-10 01:26:00
wd04-908-11	2011-08-14 14:28:00	2011-08-15 02:46:00
wd04-908-11	2011-08-16 15:26:00	2011-08-16 16:08:00
wd04-908-11	2011-08-29 07:00:00	2011-08-29 16:44:00
wd04-908-11	2011-08-30 08:34:00	2011-08-31 00:44:00
wd04-908-11	2011-09-01 20:18:00	2011-09-01 20:42:00
wd04-908-11	2011-09-03 07:00:00	2011-09-03 16:50:00
wd04-908-11	2011-09-20 19:36:00	2011-09-20 22:46:00
wd04-908-11	2011-10-10 19:24:00	2011-10-10 22:54:00
wd04-908-11	2011-10-21 20:20:00	2011-10-22 12:20:00
wd04-908-11	2011-11-06 16:00:00	2011-11-06 16:50:00
wd04-908-11	2011-11-07 21:46:00	2011-11-07 22:22:00
wd04-908-11	2011-11-14 22:56:00	2011-11-15 14:18:00
wd04-908-11	2011-11-16 16:18:00	2011-11-16 16:28:00
wd04-908-11	2011-11-21 00:34:00	2011-11-21 01:10:00
wd04-908-11	2011-11-23 06:40:00	2011-11-23 14:52:00
wd04-908-11	2011-11-24 03:58:00	2011-11-24 15:14:00
wd04-908-11	2011-11-27 05:58:00	2011-11-27 16:58:00
wd04-909-11	2011-03-18 07:52:00	2011-03-18 23:52:00
wd04-909-11	2011-03-19 15:52:00	2011-03-20 23:52:00
wd04-909-11	2011-03-22 23:52:00	2011-03-25 07:58:00
wd04-909-11	2011-03-25 09:48:00	2011-03-25 10:48:00
wd04-909-11	2011-03-25 14:38:00	2011-03-25 16:00:00
wd04-909-11	2011-03-25 17:26:00	2011-03-25 18:06:00
wd04-909-11	2011-03-26 03:38:00	2011-03-26 15:00:00
wd04-909-11	2011-03-27 17:50:00	2011-03-27 18:16:00
wd04-909-11	2011-03-28 00:18:00	2011-03-28 00:36:00
wd04-909-11	2011-03-28 03:26:00	2011-03-28 04:32:00
wd04-909-11	2011-03-28 12:34:00	2011-03-28 17:52:00
wd04-909-11	2011-03-29 02:50:00	2011-03-29 08:20:00
wd04-909-11	2011-03-29 08:40:00	2011-03-29 11:22:00
wd04-909-11	2011-03-29 12:40:00	2011-03-29 22:38:00
wd04-909-11	2011-04-02 04:38:00	2011-04-02 17:00:00
wd04-909-11	2011-04-05 03:26:00	2011-04-05 15:58:00
wd04-909-11	2011-04-08 16:08:00	2011-04-08 16:30:00
wd04-909-11	2011-04-10 00:50:00	2011-04-10 01:02:00
wd04-909-11	2011-04-11 01:32:00	2011-04-11 02:48:00
wd04-909-11	2011-04-11 03:54:00	2011-04-11 07:02:00
wd04-909-11	2011-04-13 04:14:00	2011-04-13 11:28:00
wd04-909-11	2011-04-13 21:40:00	2011-04-14 00:10:00
wd04-909-11	2011-04-15 05:46:00	2011-04-15 19:20:00
wd04-909-11	2011-04-16 16:14:00	2011-04-17 00:38:00
wd04-909-11	2011-04-17 14:42:00	2011-04-17 21:44:00
wd04-909-11	2011-04-18 12:02:00	2011-04-18 23:18:00
wd04-909-11	2011-04-19 12:36:00	2011-04-19 17:18:00
wd04-909-11	2011-04-20 13:12:00	2011-04-20 14:32:00
wd04-909-11	2011-04-20 15:24:00	2011-04-20 17:08:00
wd04-909-11	2011-04-22 21:00:00	2011-04-22 21:22:00
wd04-909-11	2011-04-23 11:18:00	2011-04-23 23:30:00
wd04-909-11	2011-04-26 13:16:00	2011-04-26 14:02:00
wd04-909-11	2011-04-26 14:30:00	2011-04-26 15:10:00
wd04-909-11	2011-04-26 15:30:00	2011-04-26 16:08:00
wd04-909-11	2011-04-26 20:34:00	2011-04-26 21:04:00
wd04-909-11	2011-04-26 21:20:00	2011-04-26 23:42:00
wd04-909-11	2011-04-27 11:52:00	2011-04-27 22:48:00
wd04-909-11	2011-04-28 07:58:00	2011-04-28 23:10:00
wd04-909-11	2011-04-29 16:54:00	2011-04-29 17:40:00
wd04-909-11	2011-04-29 22:50:00	2011-04-29 23:38:00
wd04-909-11	2011-04-30 15:20:00	2011-04-30 16:34:00
wd04-909-11	2011-05-01 10:40:00	2011-05-02 00:06:00
wd04-909-11	2011-05-02 05:54:00	2011-05-02 06:34:00
wd04-909-11	2011-05-02 16:20:00	2011-05-02 22:12:00
wd04-909-11	2011-05-03 23:12:00	2011-05-04 00:12:00
wd04-909-11	2011-05-04 13:06:00	2011-05-04 21:48:00
wd04-909-11	2011-05-05 01:24:00	2011-05-05 02:00:00
wd04-909-11	2011-05-06 01:26:00	2011-05-06 03:36:00
wd04-909-11	2011-05-06 05:16:00	2011-05-06 05:34:00
wd04-909-11	2011-05-06 19:42:00	2011-05-06 23:04:00
wd04-909-11	2011-05-07 05:58:00	2011-05-07 09:58:00
wd04-909-11	2011-05-08 15:04:00	2011-05-08 17:14:00
wd04-909-11	2011-05-08 18:02:00	2011-05-08 21:56:00
wd04-909-11	2011-05-09 00:02:00	2011-05-09 01:24:00
wd04-909-11	2011-05-09 11:46:00	2011-05-10 02:00:00
wd04-909-11	2011-05-11 17:40:00	2011-05-12 03:00:00
wd04-909-11	2011-05-12 19:18:00	2011-05-13 02:08:00
wd04-909-11	2011-05-13 02:52:00	2011-05-13 07:56:00
wd04-909-11	2011-05-15 23:58:00	2011-05-16 00:18:00
wd04-909-11	2011-05-16 00:34:00	2011-05-16 00:56:00
wd04-909-11	2011-05-16 19:00:00	2011-05-16 19:54:00
wd04-909-11	2011-05-16 21:10:00	2011-05-16 21:44:00
wd04-909-11	2011-05-19 11:26:00	2011-05-19 14:56:00
wd04-909-11	2011-05-19 21:50:00	2011-05-19 23:36:00
wd04-909-11	2011-05-20 12:18:00	2011-05-21 01:42:00
wd04-909-11	2011-05-22 09:00:00	2011-05-22 20:12:00
wd04-909-11	2011-05-23 12:26:00	2011-05-23 14:06:00
wd04-909-11	2011-05-23 16:34:00	2011-05-23 17:52:00
wd04-909-11	2011-05-24 17:16:00	2011-05-24 17:48:00
wd04-909-11	2011-05-25 12:42:00	2011-05-25 22:04:00
wd04-909-11	2011-05-26 11:50:00	2011-05-26 12:12:00
wd04-909-11	2011-05-26 13:20:00	2011-05-26 13:58:00
wd04-909-11	2011-05-26 14:32:00	2011-05-26 18:22:00
wd04-909-11	2011-05-26 18:32:00	2011-05-26 19:12:00
wd04-909-11	2011-05-26 21:08:00	2011-05-26 21:28:00
wd04-909-11	2011-05-29 00:36:00	2011-05-29 02:04:00
wd04-909-11	2011-05-29 05:56:00	2011-05-29 06:14:00
wd04-909-11	2011-05-29 09:02:00	2011-05-30 01:06:00
wd04-909-11	2011-05-30 08:02:00	2011-05-30 20:32:00
wd04-909-11	2011-05-31 04:48:00	2011-05-31 05:36:00
wd04-909-11	2011-05-31 07:36:00	2011-05-31 08:24:00
wd04-909-11	2011-06-02 10:00:00	2011-06-03 00:38:00
wd04-909-11	2011-06-03 15:14:00	2011-06-03 16:36:00
wd04-909-11	2011-06-04 00:54:00	2011-06-04 01:34:00
wd04-909-11	2011-06-04 13:20:00	2011-06-05 00:22:00
wd04-909-11	2011-06-06 20:04:00	2011-06-06 21:58:00
wd04-909-11	2011-06-07 17:14:00	2011-06-08 03:00:00
wd04-909-11	2011-06-08 11:28:00	2011-06-08 12:06:00
wd04-909-11	2011-06-08 15:34:00	2011-06-08 16:10:00
wd04-909-11	2011-06-08 17:48:00	2011-06-09 05:50:00
wd04-909-11	2011-06-09 06:46:00	2011-06-09 10:06:00
wd04-909-11	2011-06-10 14:22:00	2011-06-11 01:00:00
wd04-909-11	2011-06-11 19:02:00	2011-06-11 22:22:00
wd04-909-11	2011-06-11 22:30:00	2011-06-11 22:50:00
wd04-909-11	2011-06-12 05:04:00	2011-06-12 06:18:00
wd04-909-11	2011-06-12 17:56:00	2011-06-12 18:44:00
wd04-909-11	2011-06-13 20:46:00	2011-06-14 02:54:00
wd04-909-11	2011-06-14 04:52:00	2011-06-14 11:10:00
wd04-909-11	2011-06-15 06:26:00	2011-06-15 13:14:00
wd04-909-11	2011-06-16 02:02:00	2011-06-16 06:28:00
wd04-909-11	2011-06-16 12:02:00	2011-06-16 12:34:00
wd04-909-11	2011-06-17 01:36:00	2011-06-17 07:54:00
wd04-909-11	2011-06-19 07:20:00	2011-06-19 17:34:00
wd04-909-11	2011-06-20 09:48:00	2011-06-20 20:48:00
wd04-909-11	2011-06-21 10:26:00	2011-06-22 00:16:00
wd04-909-11	2011-06-22 10:44:00	2011-06-23 00:28:00
wd04-909-11	2011-06-23 11:02:00	2011-06-24 00:08:00
wd04-909-11	2011-06-24 12:44:00	2011-06-24 21:28:00
wd04-909-11	2011-06-25 10:20:00	2011-06-25 20:22:00
wd04-909-11	2011-06-26 09:30:00	2011-06-26 16:56:00
wd04-909-11	2011-06-27 10:12:00	2011-06-27 10:50:00
wd04-909-11	2011-06-27 12:44:00	2011-06-27 15:00:00
wd04-909-11	2011-06-28 15:26:00	2011-06-28 15:46:00
wd04-909-11	2011-06-28 19:14:00	2011-06-28 21:08:00
wd04-909-11	2011-07-01 17:44:00	2011-07-01 18:04:00
wd04-909-11	2011-07-01 19:16:00	2011-07-01 19:46:00
wd04-909-11	2011-07-01 19:52:00	2011-07-01 20:18:00
wd04-909-11	2011-07-01 20:28:00	2011-07-01 22:42:00
wd04-909-11	2011-07-03 21:18:00	2011-07-04 02:00:00
wd04-909-11	2011-07-04 06:26:00	2011-07-04 11:34:00
wd04-909-11	2011-07-04 21:52:00	2011-07-04 22:52:00
wd04-909-11	2011-07-05 10:36:00	2011-07-06 00:02:00
wd04-909-11	2011-07-06 14:00:00	2011-07-07 02:02:00
wd04-909-11	2011-07-07 03:48:00	2011-07-07 08:34:00
wd04-909-11	2011-07-08 13:36:00	2011-07-08 20:20:00
wd04-909-11	2011-07-08 21:22:00	2011-07-08 22:08:00
wd04-909-11	2011-07-10 10:18:00	2011-07-10 13:56:00
wd04-909-11	2011-07-10 14:28:00	2011-07-10 21:26:00
wd04-909-11	2011-07-13 22:54:00	2011-07-13 23:14:00
wd04-909-11	2011-07-14 00:58:00	2011-07-14 01:44:00
wd04-909-11	2011-07-15 11:02:00	2011-07-15 14:04:00
wd04-909-11	2011-07-17 18:56:00	2011-07-17 19:16:00
wd04-909-11	2011-07-20 11:26:00	2011-07-21 01:08:00
wd04-909-11	2011-07-21 18:10:00	2011-07-21 18:36:00
wd04-909-11	2011-07-26 10:36:00	2011-07-26 23:28:00
wd04-909-11	2011-08-03 12:22:00	2011-08-03 18:14:00
wd04-909-11	2011-08-03 23:40:00	2011-08-04 00:04:00
wd04-909-11	2011-08-08 18:34:00	2011-08-08 19:02:00
wd04-909-11	2011-08-10 19:54:00	2011-08-11 02:10:00
wd04-909-11	2011-08-13 18:40:00	2011-08-13 19:28:00
wd04-909-11	2011-08-17 16:32:00	2011-08-18 00:06:00
wd04-909-11	2011-09-01 08:50:00	2011-09-01 23:06:00
wd04-909-11	2011-09-02 16:18:00	2011-09-02 19:10:00
wd04-909-11	2011-09-04 12:14:00	2011-09-04 15:40:00
wd04-910-11	2011-03-12 06:34:00	2011-03-12 11:08:00
wd04-910-11	2011-03-12 19:18:00	2011-03-12 19:50:00
wd04-910-11	2011-03-13 02:48:00	2011-03-13 16:00:00
wd04-910-11	2011-03-14 01:54:00	2011-03-14 15:08:00
wd04-910-11	2011-03-14 20:24:00	2011-03-14 20:50:00
wd04-910-11	2011-03-15 18:12:00	2011-03-15 20:26:00
wd04-910-11	2011-03-17 07:46:00	2011-03-17 09:26:00
wd04-910-11	2011-03-17 10:58:00	2011-03-17 11:20:00
wd04-910-11	2011-03-19 03:48:00	2011-03-20 19:16:00
wd04-910-11	2011-03-23 05:08:00	2011-03-23 05:18:00
wd04-910-11	2011-03-23 08:36:00	2011-03-23 09:32:00
wd04-910-11	2011-03-23 11:56:00	2011-03-23 12:40:00
wd04-910-11	2011-03-23 14:42:00	2011-03-23 15:24:00
wd04-910-11	2011-03-23 15:30:00	2011-03-23 16:00:00
wd04-910-11	2011-03-23 16:40:00	2011-03-23 18:20:00
wd04-910-11	2011-03-23 19:20:00	2011-03-23 20:58:00
wd04-910-11	2011-03-25 01:58:00	2011-03-25 20:38:00
wd04-910-11	2011-03-26 03:32:00	2011-03-26 21:42:00
wd04-910-11	2011-03-30 00:30:00	2011-03-30 01:00:00
wd04-910-11	2011-03-31 03:36:00	2011-03-31 04:16:00
wd04-910-11	2011-03-31 05:44:00	2011-03-31 07:24:00
wd04-910-11	2011-04-04 17:08:00	2011-04-04 17:24:00
wd04-910-11	2011-04-04 17:58:00	2011-04-04 19:10:00
wd04-910-11	2011-04-05 17:00:00	2011-04-05 18:00:00
wd04-910-11	2011-04-05 18:20:00	2011-04-05 18:44:00
wd04-910-11	2011-04-05 19:10:00	2011-04-05 19:36:00
wd04-910-11	2011-04-07 15:08:00	2011-04-07 16:28:00
wd04-910-11	2011-04-07 18:38:00	2011-04-07 19:08:00
wd04-910-11	2011-04-07 20:24:00	2011-04-07 20:50:00
wd04-910-11	2011-04-07 21:08:00	2011-04-07 21:40:00
wd04-910-11	2011-04-08 00:54:00	2011-04-08 01:26:00
wd04-910-11	2011-04-08 16:56:00	2011-04-08 17:06:00
wd04-910-11	2011-04-09 14:46:00	2011-04-10 00:50:00
wd04-910-11	2011-04-10 23:52:00	2011-04-11 05:58:00
wd04-910-11	2011-04-11 13:58:00	2011-04-11 22:50:00
wd04-910-11	2011-04-12 17:06:00	2011-04-12 17:44:00
wd04-910-11	2011-04-12 20:48:00	2011-04-12 21:02:00
wd04-910-11	2011-04-13 12:52:00	2011-04-14 00:44:00
wd04-910-11	2011-04-14 14:44:00	2011-04-14 23:54:00
wd04-910-11	2011-04-15 14:32:00	2011-04-16 00:20:00
wd04-910-11	2011-04-16 16:14:00	2011-04-16 16:36:00
wd04-910-11	2011-04-17 13:12:00	2011-04-17 22:56:00
wd04-910-11	2011-04-18 13:58:00	2011-04-18 23:08:00
wd04-910-11	2011-04-22 12:06:00	2011-04-22 12:16:00
wd04-910-11	2011-04-23 11:42:00	2011-04-23 22:42:00
wd04-910-11	2011-04-25 14:14:00	2011-04-25 19:50:00
wd04-910-11	2011-04-25 20:10:00	2011-04-25 20:52:00
wd04-910-11	2011-04-26 14:38:00	2011-04-26 23:14:00
wd04-910-11	2011-05-01 13:06:00	2011-05-01 23:42:00
wd04-910-11	2011-05-04 10:44:00	2011-05-04 11:32:00
wd04-910-11	2011-05-04 11:44:00	2011-05-04 12:18:00
wd04-910-11	2011-05-04 12:42:00	2011-05-04 13:12:00
wd04-910-11	2011-05-04 14:18:00	2011-05-04 14:42:00
wd04-910-11	2011-05-04 14:46:00	2011-05-04 15:46:00
wd04-910-11	2011-05-06 14:46:00	2011-05-06 15:48:00
wd04-910-11	2011-05-06 18:24:00	2011-05-06 18:58:00
wd04-910-11	2011-05-06 19:52:00	2011-05-06 20:16:00
wd04-910-11	2011-05-07 12:04:00	2011-05-07 13:24:00
wd04-910-11	2011-05-07 15:22:00	2011-05-07 15:56:00
wd04-910-11	2011-05-13 23:12:00	2011-05-13 23:54:00
wd04-910-11	2011-05-14 00:06:00	2011-05-14 00:28:00
wd04-910-11	2011-05-15 17:04:00	2011-05-15 17:22:00
wd04-910-11	2011-05-15 19:30:00	2011-05-15 20:02:00
wd04-910-11	2011-05-16 18:10:00	2011-05-17 03:24:00
wd04-910-11	2011-05-21 12:54:00	2011-05-22 00:08:00
wd04-910-11	2011-05-22 16:38:00	2011-05-22 17:38:00
wd04-910-11	2011-05-24 20:22:00	2011-05-24 21:48:00
wd04-910-11	2011-05-25 23:08:00	2011-05-25 23:46:00
wd04-910-11	2011-05-26 00:34:00	2011-05-26 01:00:00
wd04-910-11	2011-05-27 16:10:00	2011-05-27 16:20:00
wd04-910-11	2011-05-27 17:56:00	2011-05-27 18:10:00
wd04-910-11	2011-05-27 18:54:00	2011-05-27 19:06:00
wd04-910-11	2011-05-27 23:34:00	2011-05-28 00:28:00
wd04-910-11	2011-05-28 18:54:00	2011-05-28 19:10:00
wd04-910-11	2011-05-29 17:32:00	2011-05-29 17:46:00
wd04-910-11	2011-05-29 18:36:00	2011-05-29 18:48:00
wd04-910-11	2011-05-29 18:52:00	2011-05-29 19:28:00
wd04-910-11	2011-05-29 19:32:00	2011-05-29 19:54:00
wd04-910-11	2011-05-31 17:20:00	2011-05-31 22:22:00
wd04-910-11	2011-06-01 16:32:00	2011-06-02 04:26:00
wd04-910-11	2011-06-02 17:16:00	2011-06-03 03:00:00
wd04-910-11	2011-06-04 13:32:00	2011-06-04 13:54:00
wd04-910-11	2011-06-04 14:42:00	2011-06-04 16:26:00
wd04-910-11	2011-06-05 17:16:00	2011-06-05 17:38:00
wd04-910-11	2011-06-06 20:46:00	2011-06-06 21:16:00
wd04-910-11	2011-06-07 11:28:00	2011-06-08 01:06:00
wd04-910-11	2011-06-08 18:50:00	2011-06-08 19:18:00
wd04-910-11	2011-06-08 22:52:00	2011-06-08 23:20:00
wd04-910-11	2011-06-09 18:50:00	2011-06-09 19:12:00
wd04-910-11	2011-06-09 20:14:00	2011-06-09 23:22:00
wd04-910-11	2011-06-11 13:48:00	2011-06-11 14:24:00
wd04-910-11	2011-06-11 17:16:00	2011-06-11 18:12:00
wd04-910-11	2011-06-12 11:56:00	2011-06-12 12:16:00
wd04-910-11	2011-06-16 15:24:00	2011-06-16 15:44:00
wd04-910-11	2011-06-16 16:46:00	2011-06-16 17:44:00
wd04-910-11	2011-06-17 12:24:00	2011-06-17 12:38:00
wd04-910-11	2011-06-17 13:04:00	2011-06-17 14:08:00
wd04-910-11	2011-06-17 15:18:00	2011-06-17 16:08:00
wd04-910-11	2011-06-18 11:22:00	2011-06-18 11:36:00
wd04-910-11	2011-06-18 12:04:00	2011-06-19 02:06:00
wd04-910-11	2011-06-19 11:48:00	2011-06-19 23:08:00
wd04-910-11	2011-06-20 14:02:00	2011-06-20 23:02:00
wd04-910-11	2011-06-21 12:50:00	2011-06-21 22:04:00
wd04-910-11	2011-06-22 15:14:00	2011-06-22 21:58:00
wd04-910-11	2011-06-25 12:28:00	2011-06-25 12:42:00
wd04-910-11	2011-06-25 17:38:00	2011-06-25 17:50:00
wd04-910-11	2011-06-27 14:58:00	2011-06-27 15:18:00
wd04-910-11	2011-06-28 16:10:00	2011-06-28 16:24:00
wd04-910-11	2011-06-28 16:50:00	2011-06-29 00:30:00
wd04-910-11	2011-06-30 16:16:00	2011-06-30 16:36:00
[truncated: 85 more rows]
