# Supplementary material for: Putting the behavior into animal movement modeling: Improved activity budgets from use of ancillary tag information
Source: Ecol Evol. 2016 Oct 20;6(22):8243–55. doi: 10.1002/ece3.2530 (PMC5108274; doi:10.1002/ece3.2530)
Supplement: Supplementary file 16 [file ECE3-6-8243-s016.csv]

id	gmt	lc	lon	lat
wd04-880-11	2011-03-11 12:26:36	3	78.4	-68.421
wd04-880-11	2011-03-11 12:42:58	2	78.388	-68.423
wd04-880-11	2011-03-11 13:02:24	2	78.404	-68.421
wd04-880-11	2011-03-11 13:05:50	1	78.417	-68.419
wd04-880-11	2011-03-11 14:00:00	2	78.416	-68.426
wd04-880-11	2011-03-11 14:04:30	1	78.402	-68.419
wd04-880-11	2011-03-11 14:24:27	A	78.402	-68.424
wd04-880-11	2011-03-11 14:41:52	1	78.382	-68.418
wd04-880-11	2011-03-11 14:45:36	B	78.351	-68.402
wd04-880-11	2011-03-11 16:07:19	1	78.469	-68.404
wd04-880-11	2011-03-11 16:14:02	B	78.39	-68.428
wd04-880-11	2011-03-11 17:21:33	2	78.401	-68.438
wd04-880-11	2011-03-11 17:25:15	2	78.399	-68.434
wd04-880-11	2011-03-11 17:50:55	B	79.231	-68.244
wd04-880-11	2011-03-11 22:21:14	B	78.506	-68.384
wd04-880-11	2011-03-11 22:31:28	B	78.512	-68.414
wd04-880-11	2011-03-12 07:13:14	3	78.404	-68.436
wd04-880-11	2011-03-12 12:14:38	2	78.392	-68.453
wd04-880-11	2011-03-12 12:31:16	1	78.373	-68.459
wd04-880-11	2011-03-12 12:40:26	2	78.409	-68.451
wd04-880-11	2011-03-12 17:02:37	B	79.502	-68.348
wd04-880-11	2011-03-12 17:51:00	B	78.381	-68.456
wd04-880-11	2011-03-12 18:37:25	3	78.399	-68.438
wd04-880-11	2011-03-12 22:19:10	0	78.413	-68.436
wd04-880-11	2011-03-12 22:32:52	1	78.399	-68.431
wd04-880-11	2011-03-12 22:33:52	3	78.396	-68.434
wd04-880-11	2011-03-12 22:34:52	3	78.403	-68.438
wd04-880-11	2011-03-12 22:37:09	2	78.403	-68.438
wd04-880-11	2011-03-13 03:39:38	0	78.367	-68.434
wd04-880-11	2011-03-13 08:43:18	3	78.395	-68.433
wd04-880-11	2011-03-13 16:31:42	0	78.642	-68.397
wd04-880-11	2011-03-13 17:06:30	3	78.398	-68.436
wd04-880-11	2011-03-13 17:10:04	2	78.4	-68.439
wd04-880-11	2011-03-13 17:13:58	B	78.387	-68.43
wd04-880-11	2011-03-13 18:47:18	B	78.798	-68.013
wd04-880-11	2011-03-13 19:00:58	A	78.403	-68.465
wd04-880-11	2011-03-13 19:52:29	2	78.407	-68.438
wd04-880-11	2011-03-13 23:07:33	1	78.418	-68.446
wd04-880-11	2011-03-13 23:48:44	3	78.397	-68.431
wd04-880-11	2011-03-13 23:49:58	1	78.43	-68.439
wd04-880-11	2011-03-14 00:03:31	2	78.402	-68.438
wd04-880-11	2011-03-14 04:08:38	2	78.39	-68.438
wd04-880-11	2011-03-14 04:47:57	3	78.399	-68.433
wd04-880-11	2011-03-14 11:59:37	B	77.975	-68.535
wd04-880-11	2011-03-14 12:07:37	1	78.363	-68.449
wd04-880-11	2011-03-14 16:09:37	1	78.43	-68.432
wd04-880-11	2011-03-14 16:50:17	3	78.388	-68.434
wd04-880-11	2011-03-14 16:50:17	2	78.396	-68.432
wd04-880-11	2011-03-14 16:51:37	1	78.395	-68.436
wd04-880-11	2011-03-14 20:07:37	3	78.392	-68.435
wd04-880-11	2011-03-14 20:10:17	2	78.392	-68.433
wd04-880-11	2011-03-14 20:14:57	3	78.397	-68.434
wd04-880-11	2011-03-14 20:29:37	1	78.395	-68.434
wd04-880-11	2011-03-14 20:48:57	3	78.392	-68.434
wd04-880-11	2011-03-15 00:25:17	2	78.403	-68.436
wd04-880-11	2011-03-15 08:24:17	2	78.391	-68.434
wd04-880-11	2011-03-15 08:52:57	B	78.377	-68.429
wd04-880-11	2011-03-15 12:19:37	3	78.391	-68.433
wd04-880-11	2011-03-15 16:30:57	3	78.406	-68.433
wd04-880-11	2011-03-15 16:43:37	3	78.388	-68.435
wd04-880-11	2011-03-15 20:05:17	3	78.394	-68.434
wd04-880-11	2011-03-15 20:36:37	B	78.474	-68.442
wd04-880-11	2011-03-15 21:25:24	3	78.389	-68.436
wd04-880-11	2011-03-15 21:30:48	2	78.41	-68.436
wd04-880-11	2011-03-16 12:44:21	A	78.375	-68.438
wd04-880-11	2011-03-16 16:04:53	A	78.403	-68.442
wd04-880-11	2011-03-16 16:05:14	1	78.388	-68.433
wd04-880-11	2011-03-16 16:35:22	B	78.432	-68.46
wd04-880-11	2011-03-16 16:49:33	3	78.39	-68.435
wd04-880-11	2011-03-17 09:47:01	B	78.171	-68.471
wd04-880-11	2011-03-17 17:19:17	2	78.389	-68.432
wd04-880-11	2011-03-17 17:29:57	3	78.397	-68.433
wd04-880-11	2011-03-17 22:19:18	B	78.819	-68.454
wd04-880-11	2011-03-18 03:29:04	0	78.395	-68.438
wd04-880-11	2011-03-18 08:25:57	3	78.389	-68.435
wd04-880-11	2011-03-18 11:50:37	B	78.938	-68.341
wd04-880-11	2011-03-18 14:37:46	0	78.402	-68.439
wd04-880-11	2011-03-18 18:06:01	B	78.393	-68.457
wd04-880-11	2011-03-18 18:27:46	B	78.169	-68.381
wd04-880-11	2011-03-18 19:33:48	2	78.402	-68.436
wd04-880-11	2011-03-18 19:34:27	B	78.387	-68.433
wd04-880-11	2011-03-18 20:09:32	B	78.505	-68.431
wd04-880-11	2011-03-18 20:11:37	A	78.392	-68.45
wd04-880-11	2011-03-19 04:09:29	0	78.347	-68.431
wd04-880-11	2011-03-19 04:43:45	3	78.389	-68.433
wd04-880-11	2011-03-19 09:17:57	B	76.642	-68.37
wd04-880-11	2011-03-19 16:51:57	B	79.049	-68.254
wd04-880-11	2011-03-19 20:54:37	B	78.361	-68.547
wd04-880-11	2011-03-19 21:13:57	B	78.489	-68.507
wd04-880-11	2011-03-20 00:48:37	3	78.398	-68.434
wd04-880-11	2011-03-20 01:03:57	B	78.465	-68.405
wd04-880-11	2011-03-20 05:09:57	1	78.389	-68.427
wd04-880-11	2011-03-21 06:08:37	B	78.344	-68.459
wd04-880-11	2011-03-21 16:05:17	3	78.39	-68.434
wd04-880-11	2011-03-21 16:13:17	2	78.384	-68.43
wd04-880-11	2011-03-21 21:15:06	B	78.289	-68.457
wd04-880-11	2011-03-21 22:19:49	B	78.348	-68.447
wd04-880-11	2011-03-22 02:01:37	2	78.41	-68.427
wd04-880-11	2011-03-22 03:40:22	B	78.565	-68.465
wd04-880-11	2011-03-22 12:13:44	A	78.43	-68.41
wd04-880-11	2011-03-22 13:45:37	B	77.612	-68.444
wd04-880-11	2011-03-22 13:54:07	B	78.418	-68.437
wd04-880-11	2011-03-22 17:19:09	A	78.406	-68.424
wd04-880-11	2011-03-22 17:26:43	3	78.399	-68.431
wd04-880-11	2011-03-22 22:59:47	2	78.401	-68.438
wd04-880-11	2011-03-22 23:37:09	B	78.377	-68.428
wd04-880-11	2011-03-23 03:23:13	A	78.426	-68.44
wd04-880-11	2011-03-23 08:40:01	2	78.41	-68.428
wd04-880-11	2011-03-23 14:18:01	2	78.421	-68.429
wd04-880-11	2011-03-23 19:15:52	A	78.13	-68.357
wd04-880-11	2011-03-23 19:54:10	A	78.341	-68.407
wd04-880-11	2011-03-24 00:18:46	B	78.319	-68.348
wd04-880-11	2011-03-24 04:44:37	3	78.404	-68.435
wd04-880-11	2011-03-24 10:09:33	B	77.033	-68.758
wd04-880-11	2011-03-24 15:12:53	B	78.462	-68.379
wd04-880-11	2011-03-24 20:09:50	A	78.394	-68.407
wd04-880-11	2011-03-24 22:08:53	A	78.667	-68.558
wd04-880-11	2011-03-25 01:00:04	B	78.421	-68.49
wd04-880-11	2011-03-25 10:03:17	1	78.4	-68.432
wd04-880-11	2011-03-25 15:02:37	3	78.391	-68.434
wd04-880-11	2011-03-25 15:13:57	3	78.385	-68.435
wd04-880-11	2011-03-25 15:33:17	A	78.404	-68.443
wd04-880-11	2011-03-25 15:48:37	2	78.395	-68.433
wd04-880-11	2011-03-26 01:00:49	A	78.45	-68.371
wd04-880-11	2011-03-26 01:05:42	B	78.376	-68.363
wd04-880-11	2011-03-26 02:48:58	3	78.423	-68.381
wd04-880-11	2011-03-26 12:04:00	A	78.468	-68.371
wd04-880-11	2011-03-26 12:04:00	A	78.459	-68.38
wd04-880-11	2011-03-26 16:26:49	B	78.685	-68.4
wd04-880-11	2011-03-26 16:30:11	B	78.495	-68.317
wd04-880-11	2011-03-26 18:11:29	B	78.513	-68.352
wd04-880-11	2011-03-26 18:12:09	0	78.574	-68.351
wd04-880-11	2011-03-26 18:12:09	1	78.544	-68.364
wd04-880-11	2011-03-26 18:43:57	A	78.574	-68.424
wd04-880-11	2011-03-26 18:44:17	B	78.323	-68.252
wd04-880-11	2011-03-26 21:58:50	B	78.345	-68.331
wd04-880-11	2011-03-27 00:43:09	B	78.242	-68.256
wd04-880-11	2011-03-27 00:43:49	2	78.527	-68.355
wd04-880-11	2011-03-27 02:31:41	A	78.53	-68.373
wd04-880-11	2011-03-27 10:08:49	A	78.458	-68.367
wd04-880-11	2011-03-27 11:12:38	B	78.531	-68.349
wd04-880-11	2011-03-27 11:52:33	2	78.495	-68.359
wd04-880-11	2011-03-27 16:11:06	A	78.031	-68.524
wd04-880-11	2011-03-27 20:11:01	A	78.572	-68.352
wd04-880-11	2011-03-27 21:19:06	A	78.695	-68.346
wd04-880-11	2011-03-27 21:50:37	A	78.622	-68.344
wd04-880-11	2011-03-27 22:37:40	A	78.459	-68.328
wd04-880-11	2011-03-28 00:38:33	B	78.989	-68.429
wd04-880-11	2011-03-28 01:37:05	1	78.538	-68.366
wd04-880-11	2011-03-28 01:59:28	0	78.509	-68.373
wd04-880-11	2011-03-28 04:56:50	0	78.559	-68.363
wd04-880-11	2011-03-28 11:40:33	B	78.589	-68.375
wd04-880-11	2011-03-28 17:51:02	A	78.35	-68.396
wd04-880-11	2011-03-28 18:21:30	A	78.559	-68.354
wd04-880-11	2011-03-28 18:40:35	3	78.543	-68.354
wd04-880-11	2011-03-28 18:58:08	A	78.535	-68.364
wd04-880-11	2011-03-28 19:29:15	1	78.561	-68.356
wd04-880-11	2011-03-28 19:30:22	3	78.547	-68.352
wd04-880-11	2011-03-29 11:02:50	B	78.532	-68.372
wd04-880-11	2011-03-29 16:23:39	B	78.172	-68.286
wd04-880-11	2011-03-29 20:17:49	B	78.373	-68.385
wd04-880-11	2011-03-29 21:37:15	B	78.393	-68.459
wd04-880-11	2011-03-29 22:25:42	A	78.56	-68.41
wd04-880-11	2011-03-30 01:08:42	B	80.374	-68.488
wd04-880-11	2011-03-30 01:58:28	B	78.616	-68.384
wd04-880-11	2011-03-30 10:49:14	A	78.405	-68.421
wd04-880-11	2011-03-30 20:20:51	A	78.415	-68.421
wd04-880-11	2011-03-31 13:22:20	B	78.205	-68.469
wd04-880-11	2011-03-31 17:44:36	A	78.262	-68.35
wd04-880-11	2011-03-31 17:44:36	A	77.492	-68.552
wd04-880-11	2011-03-31 18:23:32	0	78.266	-68.333
wd04-880-11	2011-03-31 18:56:32	B	77.938	-68.321
wd04-880-11	2011-03-31 18:56:52	A	78.09	-68.311
wd04-880-11	2011-03-31 19:14:56	0	78.169	-68.356
wd04-880-11	2011-03-31 19:34:24	B	66.019	-57.346
wd04-880-11	2011-03-31 19:34:44	0	78.221	-68.279
wd04-880-11	2011-03-31 19:53:34	B	78.611	-68.328
wd04-880-11	2011-03-31 22:38:37	0	78.112	-68.198
wd04-880-11	2011-03-31 23:21:56	A	78.158	-68.182
wd04-880-11	2011-04-01 00:17:04	0	78.15	-68.151
wd04-880-11	2011-04-01 00:58:32	B	78.225	-68.132
wd04-880-11	2011-04-01 03:07:56	0	78.412	-68.087
wd04-880-11	2011-04-01 03:45:57	0	78.204	-68.057
wd04-880-11	2011-04-01 05:24:20	B	78.394	-68.071
wd04-880-11	2011-04-01 07:09:21	0	78.238	-67.943
wd04-880-11	2011-04-01 07:09:40	0	78.128	-67.935
wd04-880-11	2011-04-01 08:43:57	0	77.447	-67.915
wd04-880-11	2011-04-01 09:20:44	0	78.165	-67.861
wd04-880-11	2011-04-01 09:38:49	A	78.165	-67.661
wd04-880-11	2011-04-01 12:35:52	1	77.96	-67.824
wd04-880-11	2011-04-01 13:37:56	0	77.894	-67.771
wd04-880-11	2011-04-01 14:02:20	B	78.201	-67.862
wd04-880-11	2011-04-01 14:22:48	B	78.479	-67.424
wd04-880-11	2011-04-01 14:45:49	A	78.528	-67.712
wd04-880-11	2011-04-01 15:24:44	B	77.947	-67.834
wd04-880-11	2011-04-01 17:05:16	B	77.939	-67.761
wd04-880-11	2011-04-01 17:05:36	A	77.774	-67.738
wd04-880-11	2011-04-01 17:25:01	0	77.784	-67.731
wd04-880-11	2011-04-01 17:25:01	0	77.223	-67.917
wd04-880-11	2011-04-01 18:40:28	1	77.863	-67.67
wd04-880-11	2011-04-01 18:57:52	1	77.844	-67.659
wd04-880-11	2011-04-01 19:13:56	B	78.341	-67.568
wd04-880-11	2011-04-01 19:30:45	0	77.795	-67.624
wd04-880-11	2011-04-01 22:24:38	B	77.857	-67.652
wd04-880-11	2011-04-01 22:55:36	A	77.852	-67.647
wd04-880-11	2011-04-01 23:40:56	0	78.071	-67.729
wd04-880-11	2011-04-02 00:03:57	A	77.926	-67.641
wd04-880-11	2011-04-02 01:32:01	0	78.129	-67.646
wd04-880-11	2011-04-02 04:40:56	0	78.3	-67.676
wd04-880-11	2011-04-02 05:03:17	0	78.46	-67.599
wd04-880-11	2011-04-02 06:50:52	0	77.853	-67.508
wd04-880-11	2011-04-02 08:44:17	B	78.468	-67.575
wd04-880-11	2011-04-02 10:17:36	2	78.588	-67.581
wd04-880-11	2011-04-02 13:45:16	0	78.6	-67.573
wd04-880-11	2011-04-02 14:12:25	B	78.622	-67.583
wd04-880-11	2011-04-02 14:14:58	3	78.591	-67.58
wd04-880-11	2011-04-02 15:16:14	2	78.601	-67.577
wd04-880-11	2011-04-02 15:16:34	2	78.599	-67.581
wd04-880-11	2011-04-02 18:24:16	B	78.619	-67.611
wd04-880-11	2011-04-02 18:34:57	B	78.367	-67.574
wd04-880-11	2011-04-02 18:34:57	B	78.616	-67.64
wd04-880-11	2011-04-02 18:48:25	0	78.683	-67.617
wd04-880-11	2011-04-02 19:06:33	2	78.645	-67.629
wd04-880-11	2011-04-02 20:06:18	1	78.715	-67.666
wd04-880-11	2011-04-02 20:19:08	B	78.694	-67.682
wd04-880-11	2011-04-02 23:24:37	1	78.783	-67.78
wd04-880-11	2011-04-02 23:35:25	1	78.801	-67.782
wd04-880-11	2011-04-02 23:36:04	B	78.979	-67.803
wd04-880-11	2011-04-03 01:09:16	A	78.76	-67.81
wd04-880-11	2011-04-03 01:09:36	B	78.892	-67.825
wd04-880-11	2011-04-03 01:26:25	0	78.173	-67.502
wd04-880-11	2011-04-03 04:33:16	3	78.859	-67.871
wd04-880-11	2011-04-03 04:40:36	0	78.869	-67.862
wd04-880-11	2011-04-03 14:55:36	2	78.833	-67.898
wd04-880-11	2011-04-03 15:02:16	3	78.834	-67.896
wd04-880-11	2011-04-03 15:09:36	2	78.829	-67.894
wd04-880-11	2011-04-03 15:31:36	3	78.826	-67.898
wd04-880-11	2011-04-03 15:36:16	B	78.829	-67.898
wd04-880-11	2011-04-04 02:42:16	A	78.89	-67.931
wd04-880-11	2011-04-04 19:36:17	1	78.603	-68.04
wd04-880-11	2011-04-05 06:24:36	A	78.726	-68.089
wd04-880-11	2011-04-05 11:20:48	0	78.597	-68.063
wd04-880-11	2011-04-05 11:55:28	B	78.628	-68.067
wd04-880-11	2011-04-05 16:22:36	B	78.716	-68.095
wd04-880-11	2011-04-06 03:25:52	B	78.521	-67.99
wd04-880-11	2011-04-06 11:03:12	0	78.643	-68.061
wd04-880-11	2011-04-06 15:34:04	0	78.754	-68.048
wd04-880-11	2011-04-06 15:34:44	B	78.634	-68.079
wd04-880-11	2011-04-06 18:55:12	A	78.628	-68.061
wd04-880-11	2011-04-07 07:45:01	3	78.579	-68.067
wd04-880-11	2011-04-07 08:14:33	1	78.548	-68.07
wd04-880-11	2011-04-07 13:15:41	A	78.559	-68.16
wd04-880-11	2011-04-07 13:28:58	1	78.597	-68.173
wd04-880-11	2011-04-07 13:30:18	1	78.626	-68.167
wd04-880-11	2011-04-07 14:08:13	1	78.568	-68.187
wd04-880-11	2011-04-07 18:12:40	1	78.61	-68.191
wd04-880-11	2011-04-07 18:25:59	1	78.631	-68.199
wd04-880-11	2011-04-07 18:27:59	3	78.627	-68.2
wd04-880-11	2011-04-07 18:36:51	3	78.623	-68.204
wd04-880-11	2011-04-07 19:08:08	B	78.63	-68.209
wd04-880-11	2011-04-07 19:28:06	1	78.686	-68.209
wd04-880-11	2011-04-07 23:21:25	A	79.32	-68.294
wd04-880-11	2011-04-07 23:21:45	1	78.649	-68.305
wd04-880-11	2011-04-08 01:07:34	B	78.789	-68.449
wd04-880-11	2011-04-08 01:11:54	2	78.553	-68.333
wd04-880-11	2011-04-08 01:46:00	A	78.541	-68.36
wd04-880-11	2011-04-08 05:52:03	0	78.504	-68.387
wd04-880-11	2011-04-08 11:49:03	A	78.606	-68.357
wd04-880-11	2011-04-08 13:05:19	B	78.473	-68.37
wd04-880-11	2011-04-08 13:06:29	0	78.557	-68.351
wd04-880-11	2011-04-08 13:32:24	B	78.511	-68.368
wd04-880-11	2011-04-08 14:40:37	A	78.519	-68.365
wd04-880-11	2011-04-08 15:35:49	A	78.543	-68.354
wd04-880-11	2011-04-08 15:52:24	0	78.521	-68.351
wd04-880-11	2011-04-08 16:23:13	B	78.545	-68.357
wd04-880-11	2011-04-08 16:23:13	A	78.481	-68.348
wd04-880-11	2011-04-08 16:38:27	0	78.682	-68.328
wd04-880-11	2011-04-08 16:53:03	B	78.679	-68.267
wd04-880-11	2011-04-08 19:00:14	B	78.718	-68.276
wd04-880-11	2011-04-08 19:13:08	A	78.638	-68.383
wd04-880-11	2011-04-08 19:40:50	1	78.549	-68.361
wd04-880-11	2011-04-08 19:57:00	1	78.553	-68.353
wd04-880-11	2011-04-08 20:12:22	0	78.576	-68.446
wd04-880-11	2011-04-08 20:37:15	1	78.543	-68.354
wd04-880-11	2011-04-09 00:00:43	B	78.451	-68.27
wd04-880-11	2011-04-09 00:41:36	B	78.491	-68.336
wd04-880-11	2011-04-09 00:49:22	1	78.567	-68.379
wd04-880-11	2011-04-09 01:37:17	A	78.55	-68.362
wd04-880-11	2011-04-09 05:41:14	A	78.526	-68.33
wd04-880-11	2011-04-09 05:57:21	A	78.521	-68.38
wd04-880-11	2011-04-09 11:28:46	1	78.524	-68.359
wd04-880-11	2011-04-09 15:23:12	1	78.49	-68.314
wd04-880-11	2011-04-09 15:43:06	0	78.523	-68.33
wd04-880-11	2011-04-09 15:57:22	B	79.504	-68.291
wd04-880-11	2011-04-09 16:10:11	A	78.453	-68.313
wd04-880-11	2011-04-09 16:14:41	1	78.483	-68.276
wd04-880-11	2011-04-09 16:25:18	1	78.509	-68.268
wd04-880-11	2011-04-09 17:01:03	B	77.988	-68.673
wd04-880-11	2011-04-09 17:24:59	A	78.511	-68.23
wd04-880-11	2011-04-09 17:56:17	B	78.587	-68.201
wd04-880-11	2011-04-09 17:56:17	B	78.539	-68.142
wd04-880-11	2011-04-09 20:22:20	1	78.584	-68.101
wd04-880-11	2011-04-09 20:45:21	B	78.606	-68.101
wd04-880-11	2011-04-09 21:01:48	0	78.633	-68.092
wd04-880-11	2011-04-09 21:19:48	A	78.132	-68.247
wd04-880-11	2011-04-09 21:20:28	1	78.633	-68.081
wd04-880-11	2011-04-09 21:59:16	0	78.436	-67.974
wd04-880-11	2011-04-09 22:41:32	A	78.723	-68.016
wd04-880-11	2011-04-09 22:59:33	A	78.793	-68.042
wd04-880-11	2011-04-10 02:02:09	B	77.81	-67.888
wd04-880-11	2011-04-10 02:10:14	1	78.893	-67.926
wd04-880-11	2011-04-10 02:26:28	B	78.792	-67.944
wd04-880-11	2011-04-10 03:09:12	B	78.792	-67.949
wd04-880-11	2011-04-10 13:31:36	3	78.687	-67.988
wd04-880-11	2011-04-10 13:55:36	3	78.673	-67.99
wd04-880-11	2011-04-10 13:57:36	3	78.676	-67.991
wd04-880-11	2011-04-10 14:10:16	B	78.672	-67.995
wd04-880-11	2011-04-10 17:16:16	A	78.603	-68.015
wd04-880-11	2011-04-10 17:19:36	3	78.596	-68.015
wd04-880-11	2011-04-10 17:32:16	2	78.593	-68.019
wd04-880-11	2011-04-10 17:40:16	3	78.589	-68.017
wd04-880-11	2011-04-10 17:40:56	2	78.593	-68.019
wd04-880-11	2011-04-10 22:29:15	A	78.523	-68.055
wd04-880-11	2011-04-11 07:25:00	B	79.207	-67.968
wd04-880-11	2011-04-11 12:17:36	1	78.937	-67.937
wd04-880-11	2011-04-11 13:28:16	B	77.812	-67.746
wd04-880-11	2011-04-11 13:48:16	0	78.899	-67.835
wd04-880-11	2011-04-11 13:48:16	0	78.826	-67.896
wd04-880-11	2011-04-11 14:01:07	2	78.827	-67.912
wd04-880-11	2011-04-11 14:13:31	B	78.899	-67.753
wd04-880-11	2011-04-11 17:29:17	1	78.755	-67.877
wd04-880-11	2011-04-11 18:19:12	1	78.748	-67.862
wd04-880-11	2011-04-11 18:37:48	0	78.658	-67.896
wd04-880-11	2011-04-11 18:56:08	0	78.768	-67.86
wd04-880-11	2011-04-11 18:56:08	1	78.785	-67.848
wd04-880-11	2011-04-11 20:13:24	0	78.778	-67.829
wd04-880-11	2011-04-11 22:11:37	A	78.957	-67.826
wd04-880-11	2011-04-11 22:12:17	1	78.854	-67.84
wd04-880-11	2011-04-11 22:32:12	0	78.923	-67.829
wd04-880-11	2011-04-11 23:25:49	B	79.011	-67.939
wd04-880-11	2011-04-11 23:26:49	0	78.85	-67.844
wd04-880-11	2011-04-11 23:59:20	0	78.876	-67.837
wd04-880-11	2011-04-12 03:02:23	0	79.632	-68.152
wd04-880-11	2011-04-12 04:36:07	B	79.519	-67.707
wd04-880-11	2011-04-12 04:53:56	0	78.974	-67.86
wd04-880-11	2011-04-12 08:34:35	2	78.742	-67.907
wd04-880-11	2011-04-12 13:32:55	1	78.671	-67.921
wd04-880-11	2011-04-12 13:34:55	3	78.646	-67.931
wd04-880-11	2011-04-12 13:57:35	0	78.656	-67.918
wd04-880-11	2011-04-12 18:09:15	2	78.583	-67.963
wd04-880-11	2011-04-12 18:11:15	3	78.582	-67.964
wd04-880-11	2011-04-12 21:27:35	2	78.541	-67.981
wd04-880-11	2011-04-12 21:28:15	3	78.545	-67.98
wd04-880-11	2011-04-12 21:58:31	0	78.57	-67.973
wd04-880-11	2011-04-12 22:19:11	0	78.565	-67.989
wd04-880-11	2011-04-12 23:07:39	A	78.641	-67.999
wd04-880-11	2011-04-13 02:27:35	1	78.633	-67.948
wd04-880-11	2011-04-13 04:08:48	0	78.723	-67.887
wd04-880-11	2011-04-13 04:25:35	1	78.661	-67.937
wd04-880-11	2011-04-13 10:04:37	0	78.714	-67.953
wd04-880-11	2011-04-13 14:27:55	3	78.561	-67.97
wd04-880-11	2011-04-13 14:37:15	2	78.559	-67.969
wd04-880-11	2011-04-13 14:51:15	0	78.562	-67.966
wd04-880-11	2011-04-13 14:51:15	3	78.551	-67.972
wd04-880-11	2011-04-13 21:06:55	2	78.493	-67.997
wd04-880-11	2011-04-13 21:17:35	2	78.496	-67.998
wd04-880-11	2011-04-13 21:25:35	2	78.48	-67.996
wd04-880-11	2011-04-13 21:30:55	2	78.49	-68
wd04-880-11	2011-04-14 00:47:35	2	78.456	-68.015
wd04-880-11	2011-04-14 00:49:35	3	78.462	-68.014
wd04-880-11	2011-04-14 11:04:40	1	78.371	-68.05
wd04-880-11	2011-04-14 12:02:48	0	78.396	-68.052
wd04-880-11	2011-04-14 12:21:15	B	78.482	-67.938
wd04-880-11	2011-04-14 12:43:11	0	78.328	-68.027
wd04-880-11	2011-04-14 15:16:47	1	78.381	-68.023
wd04-880-11	2011-04-14 16:08:08	A	78.434	-68.002
wd04-880-11	2011-04-14 16:08:08	A	78.453	-67.996
wd04-880-11	2011-04-14 16:08:08	B	78.458	-68.004
wd04-880-11	2011-04-14 17:24:27	3	78.477	-68.018
wd04-880-11	2011-04-14 17:40:08	0	78.491	-68.019
wd04-880-11	2011-04-14 17:40:47	B	78.502	-68.018
wd04-880-11	2011-04-14 18:19:39	0	78.83	-68.16
wd04-880-11	2011-04-14 18:33:40	B	78.372	-68.015
wd04-880-11	2011-04-14 20:17:04	0	78.55	-68.014
wd04-880-11	2011-04-14 20:45:55	A	78.63	-68.02
wd04-880-11	2011-04-14 21:04:19	0	78.65	-68.008
wd04-880-11	2011-04-14 21:04:19	1	78.605	-67.995
wd04-880-11	2011-04-14 21:04:19	0	78.594	-68.045
wd04-880-11	2011-04-14 21:41:55	0	78.693	-67.975
wd04-880-11	2011-04-14 22:04:23	0	78.537	-67.994
wd04-880-11	2011-04-14 22:18:23	2	78.606	-67.999
wd04-880-11	2011-04-15 02:05:40	2	78.713	-67.947
wd04-880-11	2011-04-15 03:13:15	B	78.467	-67.833
wd04-880-11	2011-04-15 03:49:48	0	78.679	-67.909
wd04-880-11	2011-04-15 09:50:16	B	60.332	-72.891
wd04-880-11	2011-04-15 10:12:00	0	78.663	-67.961
wd04-880-11	2011-04-15 15:40:56	B	78.936	-67.946
wd04-880-11	2011-04-15 15:47:21	2	78.772	-67.951
wd04-880-11	2011-04-15 15:51:11	1	78.73	-67.96
wd04-880-11	2011-04-15 16:46:04	1	78.763	-67.952
wd04-880-11	2011-04-15 16:59:07	3	78.759	-67.954
wd04-880-11	2011-04-15 21:56:36	B	78.848	-67.909
wd04-880-11	2011-04-15 22:25:56	1	78.761	-67.959
wd04-880-11	2011-04-17 11:26:03	B	78.882	-67.928
wd04-880-11	2011-04-17 13:10:23	B	78.979	-67.9
wd04-880-11	2011-04-18 09:13:52	A	79.388	-67.776
wd04-880-11	2011-04-18 11:19:11	1	79.186	-67.848
wd04-880-11	2011-04-18 11:53:11	A	79.285	-67.853
wd04-880-11	2011-04-18 14:14:35	0	79.205	-67.839
wd04-880-11	2011-04-18 14:29:55	3	79.204	-67.839
wd04-880-11	2011-04-18 14:37:15	1	79.221	-67.84
wd04-880-11	2011-04-18 14:45:15	B	79.204	-67.844
wd04-880-11	2011-04-18 21:26:22	A	79.214	-67.837
wd04-880-11	2011-04-19 13:23:46	2	79.125	-67.805
wd04-880-11	2011-04-19 13:46:50	1	79.123	-67.804
wd04-880-11	2011-04-19 13:56:35	A	79.429	-68.071
wd04-880-11	2011-04-19 14:01:41	B	79.119	-67.724
wd04-880-11	2011-04-19 14:20:15	B	79.112	-67.795
wd04-880-11	2011-04-19 14:22:21	A	79.106	-67.81
wd04-880-11	2011-04-19 15:06:57	2	79.125	-67.804
wd04-880-11	2011-04-19 15:25:37	2	79.112	-67.807
wd04-880-11	2011-04-19 15:40:23	B	79.121	-67.787
wd04-880-11	2011-04-19 16:00:47	B	79.118	-67.778
wd04-880-11	2011-04-19 16:05:41	2	79.127	-67.806
wd04-880-11	2011-04-19 16:45:47	1	79.166	-67.794
wd04-880-11	2011-04-19 16:46:07	1	79.161	-67.796
wd04-880-11	2011-04-19 21:45:09	A	79.105	-67.805
wd04-880-11	2011-04-20 02:00:16	B	79.159	-67.812
wd04-880-11	2011-04-20 10:25:26	0	78.968	-67.796
wd04-880-11	2011-04-20 10:28:17	B	79.165	-67.785
wd04-880-11	2011-04-20 14:03:33	0	79.113	-67.812
wd04-880-11	2011-04-20 14:47:43	B	79.608	-67.819
wd04-880-11	2011-04-20 16:38:31	0	79.39	-67.525
wd04-880-11	2011-04-20 16:38:31	0	78.506	-67.846
wd04-880-11	2011-04-22 18:55:11	1	78.41	-67.839
wd04-880-11	2011-04-22 19:16:59	2	78.393	-67.849
wd04-880-11	2011-04-23 12:06:59	B	78.493	-67.854
wd04-880-11	2011-04-23 12:06:59	B	78.982	-67.758
wd04-880-11	2011-04-23 12:27:03	0	78.391	-67.85
wd04-880-11	2011-04-23 15:00:03	2	78.282	-67.886
wd04-880-11	2011-04-23 15:22:52	2	78.278	-67.889
wd04-880-11	2011-04-23 15:38:04	A	77.848	-68.044
wd04-880-11	2011-04-23 15:46:11	A	78.215	-67.945
wd04-880-11	2011-04-23 16:20:58	1	78.297	-67.891
wd04-880-11	2011-04-23 16:37:43	A	78.303	-67.916
wd04-880-11	2011-04-23 19:05:15	2	78.248	-67.898
wd04-880-11	2011-04-23 19:19:15	2	78.249	-67.897
wd04-880-11	2011-04-23 19:43:55	3	78.248	-67.901
wd04-880-11	2011-04-24 00:40:35	3	78.177	-67.915
wd04-880-11	2011-04-24 08:15:11	B	76.834	-68.269
wd04-880-11	2011-04-24 10:17:26	B	75.453	-68.893
wd04-880-11	2011-04-24 11:28:55	1	78.08	-67.946
wd04-880-11	2011-04-24 11:49:58	0	78.049	-67.955
wd04-880-11	2011-04-24 12:09:31	0	78.028	-67.954
wd04-880-11	2011-04-24 15:16:03	0	78.093	-67.888
wd04-880-11	2011-04-24 15:48:27	A	78.031	-67.949
wd04-880-11	2011-04-24 16:05:39	1	78.114	-67.943
wd04-880-11	2011-04-24 16:50:50	A	78.041	-67.942
wd04-880-11	2011-04-24 16:50:50	A	78.05	-67.948
wd04-880-11	2011-04-24 17:45:19	B	77.851	-67.974
wd04-880-11	2011-04-24 18:07:38	B	78.111	-67.945
wd04-880-11	2011-04-24 20:07:53	3	78.064	-67.925
wd04-880-11	2011-04-24 20:11:45	3	78.068	-67.93
wd04-880-11	2011-04-24 20:21:19	1	78.123	-67.95
wd04-880-11	2011-04-25 02:46:50	2	78.103	-67.928
wd04-880-11	2011-04-25 03:31:36	A	78.356	-67.926
wd04-880-11	2011-04-25 04:28:49	0	78.139	-67.933
wd04-880-11	2011-04-25 10:03:23	A	78.134	-67.926
wd04-880-11	2011-04-25 15:32:36	B	77.343	-68.063
wd04-880-11	2011-04-25 16:19:31	3	78.158	-67.93
wd04-880-11	2011-04-25 16:26:11	1	78.129	-67.928
wd04-880-11	2011-04-25 16:40:46	A	78.176	-67.922
wd04-880-11	2011-04-25 16:40:46	A	78.159	-67.916
wd04-880-11	2011-04-25 21:23:11	0	78.175	-67.932
wd04-880-11	2011-04-25 21:27:38	B	78.266	-67.95
wd04-880-11	2011-04-25 21:37:39	1	78.135	-67.917
wd04-880-11	2011-04-25 21:43:08	A	78.153	-67.952
wd04-880-11	2011-04-25 22:21:30	0	78.18	-67.925
wd04-880-11	2011-04-25 23:17:10	B	78.186	-67.947
wd04-880-11	2011-04-26 02:17:15	B	77.19	-67.625
wd04-880-11	2011-04-26 08:10:13	B	77.963	-67.856
wd04-880-11	2011-04-26 11:09:18	A	78.027	-67.969
wd04-880-11	2011-04-26 11:34:19	B	78.135	-67.959
wd04-880-11	2011-04-26 13:01:14	B	78.022	-67.984
wd04-880-11	2011-04-26 14:18:18	A	78.148	-68.006
wd04-880-11	2011-04-26 17:03:54	3	77.986	-67.999
wd04-880-11	2011-04-26 17:43:54	3	77.985	-68
wd04-880-11	2011-04-26 17:49:14	3	77.989	-67.999
wd04-880-11	2011-04-26 17:54:34	A	77.987	-68.001
wd04-880-11	2011-04-26 23:37:14	1	78.003	-68
wd04-880-11	2011-04-26 23:41:14	3	78.002	-68.007
wd04-880-11	2011-04-27 00:15:14	B	78.068	-68.018
wd04-880-11	2011-04-27 03:06:31	0	78.046	-68.005
wd04-880-11	2011-04-27 03:41:10	0	78.022	-68
wd04-880-11	2011-04-27 04:39:24	2	78.026	-68.01
wd04-880-11	2011-04-27 13:01:14	A	78.024	-68.013
wd04-880-11	2011-04-27 14:14:18	2	78.04	-68.016
wd04-880-11	2011-04-27 14:19:42	2	78.037	-68.009
wd04-880-11	2011-04-27 14:41:18	1	77.999	-68.014
wd04-880-11	2011-04-27 18:02:11	1	78.029	-68.023
wd04-880-11	2011-04-27 18:24:15	0	78.021	-68.024
wd04-880-11	2011-04-27 18:30:43	1	78.044	-68.009
wd04-880-11	2011-04-27 19:00:06	2	78.007	-68.02
wd04-880-11	2011-04-27 19:22:22	A	77.865	-68.011
wd04-880-11	2011-04-27 19:40:42	1	78.033	-68.032
wd04-880-11	2011-04-27 23:34:16	B	77.768	-67.905
wd04-880-11	2011-04-28 13:36:08	B	77.708	-68.177
wd04-880-11	2011-04-28 15:46:42	2	77.811	-68.256
wd04-880-11	2011-04-28 16:04:02	A	77.706	-68.175
wd04-880-11	2011-04-28 19:07:14	3	77.806	-68.263
wd04-880-11	2011-04-28 19:27:14	0	77.801	-68.265
wd04-880-11	2011-04-28 19:40:34	3	77.8	-68.266
wd04-880-11	2011-04-28 19:56:34	B	77.835	-68.142
wd04-880-11	2011-04-29 05:36:52	1	77.694	-68.324
wd04-880-11	2011-04-29 19:19:34	B	81.846	-69.302
wd04-880-11	2011-04-29 19:19:34	A	77.357	-68.457
wd04-880-11	2011-04-29 19:55:47	B	77.938	-68.168
wd04-880-11	2011-04-29 19:56:27	0	77.467	-68.468
wd04-880-11	2011-04-29 20:56:59	0	77.346	-68.402
wd04-880-11	2011-04-29 20:56:59	0	77.334	-68.405
wd04-880-11	2011-04-29 21:21:39	0	77.199	-68.332
wd04-880-11	2011-04-29 21:37:55	A	77.924	-68.48
wd04-880-11	2011-04-30 00:21:30	0	77.229	-68.322
wd04-880-11	2011-04-30 00:59:22	0	77.199	-68.289
wd04-880-11	2011-04-30 01:59:22	B	76.928	-68.099
wd04-880-11	2011-04-30 17:10:22	2	77.151	-68.122
wd04-880-11	2011-04-30 17:19:18	1	77.191	-68.116
wd04-880-11	2011-04-30 17:26:58	1	77.168	-68.133
wd04-880-11	2011-04-30 21:05:54	3	77.12	-68.129
wd04-880-11	2011-04-30 21:14:34	3	77.117	-68.129
wd04-880-11	2011-04-30 21:18:34	2	77.124	-68.133
wd04-880-11	2011-05-01 06:37:40	A	77.103	-68.173
wd04-880-11	2011-05-01 07:12:50	0	77.152	-68.116
wd04-880-11	2011-05-01 08:57:05	1	77.124	-68.126
wd04-880-11	2011-05-01 12:19:50	1	77.089	-68.138
wd04-880-11	2011-05-01 12:32:14	B	76.832	-68.148
wd04-880-11	2011-05-01 13:33:58	B	77.169	-68.163
wd04-880-11	2011-05-01 21:04:30	B	77.236	-68.157
wd04-880-11	2011-05-01 22:17:15	A	77.136	-68.143
wd04-880-11	2011-05-01 22:21:42	1	77.142	-68.136
wd04-880-11	2011-05-01 22:31:04	2	77.14	-68.127
wd04-880-11	2011-05-01 22:45:03	0	77.138	-68.129
wd04-880-11	2011-05-02 00:01:15	2	77.128	-68.131
wd04-880-11	2011-05-02 00:10:47	B	77.136	-68.13
wd04-880-11	2011-05-03 19:01:54	2	76.798	-68.218
wd04-880-11	2011-05-03 19:38:34	3	76.793	-68.218
wd04-880-11	2011-05-03 19:55:14	2	76.792	-68.22
wd04-880-11	2011-05-03 19:55:54	B	76.785	-68.219
wd04-880-11	2011-05-04 00:00:34	B	76.772	-68.223
wd04-880-11	2011-05-04 00:33:14	3	76.77	-68.219
wd04-880-11	2011-05-04 00:53:14	3	76.767	-68.22
wd04-880-11	2011-05-04 10:04:07	1	76.688	-68.213
wd04-880-11	2011-05-04 11:23:34	0	76.648	-68.236
wd04-880-11	2011-05-04 11:41:29	B	76.631	-68.232
wd04-880-11	2011-05-04 15:05:14	2	76.626	-68.213
wd04-880-11	2011-05-04 15:06:34	2	76.631	-68.213
wd04-880-11	2011-05-04 15:27:14	3	76.632	-68.213
wd04-880-11	2011-05-04 15:53:14	2	76.621	-68.216
wd04-880-11	2011-05-04 20:03:14	B	76.539	-68.242
wd04-880-11	2011-05-04 23:48:34	3	76.436	-68.274
wd04-880-11	2011-05-05 01:31:08	2	76.406	-68.289
wd04-880-11	2011-05-05 02:05:02	B	78.078	-68.874
wd04-880-11	2011-05-05 06:10:01	0	76.567	-68.157
wd04-880-11	2011-05-05 06:32:23	B	76.234	-68.047
wd04-880-11	2011-05-05 06:54:35	0	76.381	-68.186
wd04-880-11	2011-05-05 11:11:02	A	76.516	-68.211
wd04-880-11	2011-05-05 11:36:10	2	76.514	-68.098
wd04-880-11	2011-05-05 12:58:22	B	76.633	-68.087
wd04-880-11	2011-05-05 13:17:51	2	76.651	-68.085
wd04-880-11	2011-05-05 13:30:26	B	76.72	-68.098
wd04-880-11	2011-05-05 13:49:10	0	76.718	-68.083
wd04-880-11	2011-05-05 16:16:13	1	76.663	-68.119
wd04-880-11	2011-05-05 16:36:26	0	76.724	-68.117
wd04-880-11	2011-05-05 17:12:34	0	76.763	-68.109
wd04-880-11	2011-05-05 17:32:22	A	76.756	-68.101
wd04-880-11	2011-05-05 17:51:06	B	76.881	-68.091
wd04-880-11	2011-05-05 17:55:34	2	76.76	-68.088
wd04-880-11	2011-05-05 18:16:14	0	76.74	-68.07
wd04-880-11	2011-05-05 18:32:47	A	76.813	-68.179
wd04-880-11	2011-05-05 19:01:21	B	76.736	-68.079
wd04-880-11	2011-05-05 21:22:27	0	77.051	-68.068
wd04-880-11	2011-05-05 21:36:45	2	76.966	-68.073
wd04-880-11	2011-05-05 21:53:01	B	76.982	-68.074
wd04-880-11	2011-05-05 22:29:27	1	76.987	-68.058
wd04-880-11	2011-05-05 22:35:30	0	77.025	-68.072
wd04-880-11	2011-05-05 23:03:03	B	77.098	-68.045
wd04-880-11	2011-05-05 23:35:58	A	77.021	-68.048
wd04-880-11	2011-05-06 02:57:43	2	77.097	-68.003
wd04-880-11	2011-05-06 03:10:25	1	77.078	-68.003
wd04-880-11	2011-05-06 08:00:19	1	77.117	-67.999
wd04-880-11	2011-05-06 09:22:10	0	77.004	-67.98
wd04-880-11	2011-05-06 09:43:34	A	77.172	-67.963
wd04-880-11	2011-05-06 12:44:08	B	77.316	-67.88
wd04-880-11	2011-05-06 17:08:14	A	77.241	-67.937
wd04-880-11	2011-05-06 18:35:41	2	77.223	-67.953
wd04-880-11	2011-05-06 22:12:34	B	77.36	-67.954
wd04-880-11	2011-05-07 06:16:05	0	77.06	-67.969
wd04-880-11	2011-05-07 07:29:22	B	77.859	-68.078
wd04-880-11	2011-05-07 07:50:34	0	77.061	-67.957
wd04-880-11	2011-05-07 09:15:34	3	77.017	-67.955
wd04-880-11	2011-05-07 10:13:46	B	77.045	-67.961
wd04-880-11	2011-05-07 13:21:38	B	76.928	-68.011
wd04-880-11	2011-05-07 14:32:30	1	76.868	-68.008
wd04-880-11	2011-05-07 14:52:42	B	76.866	-68.009
wd04-880-11	2011-05-07 15:05:38	2	76.854	-68.01
wd04-880-11	2011-05-07 15:15:22	B	76.916	-68.001
wd04-880-11	2011-05-07 15:58:34	A	76.804	-67.941
wd04-880-11	2011-05-07 18:13:34	1	76.784	-68.036
wd04-880-11	2011-05-07 18:14:14	1	76.753	-68.04
wd04-880-11	2011-05-07 18:27:18	0	76.777	-68.039
wd04-880-11	2011-05-07 18:27:38	A	76.727	-68.047
wd04-880-11	2011-05-07 19:14:56	1	76.773	-68.042
wd04-880-11	2011-05-07 19:50:18	B	76.731	-68.053
wd04-880-11	2011-05-07 19:50:18	B	76.723	-68.035
wd04-880-11	2011-05-07 23:11:14	2	76.666	-68.049
wd04-880-11	2011-05-07 23:11:54	3	76.66	-68.05
wd04-880-11	2011-05-07 23:18:34	1	76.657	-68.048
wd04-880-11	2011-05-07 23:29:14	3	76.657	-68.052
wd04-880-11	2011-05-08 07:22:34	A	76.396	-68.099
wd04-880-11	2011-05-08 12:24:25	0	76.359	-68.023
wd04-880-11	2011-05-08 12:43:00	1	76.348	-68.027
wd04-880-11	2011-05-08 13:00:14	A	76.331	-68.019
wd04-880-11	2011-05-08 13:00:14	A	76.349	-68.022
wd04-880-11	2011-05-08 14:04:55	A	76.34	-67.983
wd04-880-11	2011-05-08 14:28:43	A	76.173	-67.989
wd04-880-11	2011-05-08 14:43:30	0	76.349	-67.967
wd04-880-11	2011-05-08 14:43:30	0	76.351	-67.966
wd04-880-11	2011-05-08 14:43:30	0	76.267	-68.091
wd04-880-11	2011-05-08 15:48:42	A	76.35	-68.003
wd04-880-11	2011-05-08 16:15:03	1	76.35	-67.935
wd04-880-11	2011-05-08 16:18:51	1	76.312	-67.937
wd04-880-11	2011-05-08 16:18:51	1	76.356	-67.929
wd04-880-11	2011-05-08 19:17:15	B	74.819	-67.702
wd04-880-11	2011-05-08 19:31:32	0	76.38	-67.896
wd04-880-11	2011-05-08 19:47:34	A	76.427	-67.861
wd04-880-11	2011-05-08 20:44:46	B	76.466	-67.852
wd04-880-11	2011-05-08 20:58:11	A	76.531	-67.855
wd04-880-11	2011-05-08 21:14:00	A	76.505	-67.856
wd04-880-11	2011-05-08 21:24:38	A	76.512	-67.834
wd04-880-11	2011-05-08 21:24:58	A	76.516	-67.796
wd04-880-11	2011-05-08 21:24:58	1	76.497	-67.831
wd04-880-11	2011-05-09 00:41:37	A	76.439	-67.801
wd04-880-11	2011-05-09 00:41:37	A	76.396	-67.679
wd04-880-11	2011-05-09 00:41:37	A	76.375	-67.826
wd04-880-11	2011-05-09 03:55:05	0	76.604	-67.737
wd04-880-11	2011-05-09 05:33:14	1	76.71	-67.719
wd04-880-11	2011-05-09 07:10:41	0	76.722	-67.694
wd04-880-11	2011-05-09 07:11:43	0	76.727	-67.662
wd04-880-11	2011-05-09 07:33:56	B	76.845	-67.651
wd04-880-11	2011-05-09 10:31:18	A	76.629	-67.687
wd04-880-11	2011-05-09 10:53:06	1	76.72	-67.622
wd04-880-11	2011-05-09 12:19:14	0	76.85	-67.563
wd04-880-11	2011-05-09 12:38:23	A	77.557	-67.497
wd04-880-11	2011-05-09 12:39:22	B	75.97	-67.62
wd04-880-11	2011-05-09 15:45:12	B	76.628	-67.467
wd04-880-11	2011-05-09 16:03:08	0	76.126	-67.724
wd04-880-11	2011-05-09 16:03:08	1	76.721	-67.505
wd04-880-11	2011-05-09 17:20:45	B	76.809	-68.402
wd04-880-11	2011-05-09 17:32:10	1	76.805	-67.467
wd04-880-11	2011-05-09 17:32:10	0	76.763	-67.477
wd04-880-11	2011-05-09 17:32:50	B	76.608	-67.69
wd04-880-11	2011-05-09 20:35:34	2	76.725	-67.505
wd04-880-11	2011-05-09 20:51:29	1	76.725	-67.5
wd04-880-11	2011-05-09 20:51:30	2	76.754	-67.498
wd04-880-11	2011-05-09 20:54:54	2	76.766	-67.495
wd04-880-11	2011-05-09 21:02:18	2	76.732	-67.493
wd04-880-11	2011-05-09 21:09:37	2	76.758	-67.504
wd04-880-11	2011-05-10 01:48:33	3	76.708	-67.533
wd04-880-11	2011-05-10 01:51:53	2	76.709	-67.532
wd04-880-11	2011-05-10 08:47:22	A	76.403	-67.461
wd04-880-11	2011-05-10 12:19:50	A	76.424	-67.374
wd04-880-11	2011-05-10 12:19:50	1	76.29	-67.394
wd04-880-11	2011-05-10 13:50:29	A	76.274	-67.42
wd04-880-11	2011-05-10 13:51:09	1	76.34	-67.354
wd04-880-11	2011-05-10 17:10:45	B	74.587	-68.224
wd04-880-11	2011-05-10 19:03:38	0	76.427	-67.28
wd04-880-11	2011-05-10 22:06:37	2	76.419	-67.295
wd04-880-11	2011-05-11 02:01:13	A	76.456	-67.298
wd04-880-11	2011-05-11 10:14:53	2	76.427	-67.316
wd04-880-11	2011-05-11 10:16:53	2	76.438	-67.319
wd04-880-11	2011-05-11 10:29:33	1	76.454	-67.31
wd04-880-11	2011-05-11 13:39:33	B	76.461	-67.295
wd04-880-11	2011-05-11 13:40:13	0	76.383	-67.313
wd04-880-11	2011-05-11 17:25:06	2	76.409	-67.3
wd04-880-11	2011-05-11 18:35:05	1	76.405	-67.3
wd04-880-11	2011-05-11 20:17:25	A	76.304	-67.302
wd04-880-11	2011-05-12 03:27:13	3	76.355	-67.33
wd04-880-11	2011-05-12 09:49:13	A	76.318	-67.35
wd04-880-11	2011-05-12 10:03:53	0	76.302	-67.35
wd04-880-11	2011-05-12 10:19:53	3	76.274	-67.357
wd04-880-11	2011-05-12 13:51:53	3	76.22	-67.373
wd04-880-11	2011-05-12 15:34:58	2	76.191	-67.382
wd04-880-11	2011-05-12 18:10:26	B	76.615	-67.299
wd04-880-11	2011-05-12 18:12:06	2	76.134	-67.403
wd04-880-11	2011-05-12 19:54:54	0	76.235	-67.38
wd04-880-11	2011-05-12 20:19:37	2	76.17	-67.388
wd04-880-11	2011-05-12 21:47:46	0	76.233	-67.383
wd04-880-11	2011-05-12 22:10:57	1	76.18	-67.377
wd04-880-11	2011-05-12 23:49:54	1	76.248	-67.355
wd04-880-11	2011-05-13 00:38:21	A	76.213	-67.332
wd04-880-11	2011-05-13 01:29:22	A	75.995	-67.257
wd04-880-11	2011-05-13 03:19:05	0	76.201	-67.272
wd04-880-11	2011-05-13 04:04:42	1	76.206	-67.279
wd04-880-11	2011-05-13 04:04:42	1	76.259	-67.273
wd04-880-11	2011-05-13 11:45:01	0	76.145	-67.272
wd04-880-11	2011-05-13 13:17:41	0	76.24	-67.247
wd04-880-11	2011-05-13 13:38:05	B	76.085	-67.22
wd04-880-11	2011-05-13 14:19:29	B	76.174	-67.231
wd04-880-11	2011-05-13 16:13:33	A	76.162	-67.24
wd04-880-11	2011-05-13 17:45:29	B	76.204	-67.228
wd04-880-11	2011-05-13 17:45:49	3	76.232	-67.229
wd04-880-11	2011-05-13 18:08:19	B	75.784	-67.198
wd04-880-11	2011-05-13 18:28:09	3	76.209	-67.24
wd04-880-11	2011-05-13 20:07:06	2	76.197	-67.25
wd04-880-11	2011-05-13 21:01:41	3	76.196	-67.256
wd04-880-11	2011-05-13 21:10:13	B	76.215	-67.264
wd04-880-11	2011-05-14 00:21:13	3	76.168	-67.275
wd04-880-11	2011-05-14 00:23:53	3	76.167	-67.275
wd04-880-11	2011-05-14 00:27:53	3	76.163	-67.276
wd04-880-11	2011-05-14 16:51:05	2	76.06	-67.343
wd04-880-11	2011-05-14 17:23:54	A	76.098	-67.322
wd04-880-11	2011-05-14 17:24:13	B	79.453	-67.123
wd04-880-11	2011-05-14 18:01:09	1	76.096	-67.314
wd04-880-11	2011-05-14 18:17:38	2	76.087	-67.303
wd04-880-11	2011-05-14 19:00:25	1	76.074	-67.282
wd04-880-11	2011-05-15 11:58:21	A	76.033	-67.248
wd04-880-11	2011-05-15 21:11:53	2	75.799	-67.276
wd04-880-11	2011-05-15 21:13:13	A	75.796	-67.277
wd04-880-11	2011-05-15 21:27:53	3	75.798	-67.279
wd04-880-11	2011-05-15 21:29:13	3	75.799	-67.28
wd04-880-11	2011-05-15 21:34:33	A	75.802	-67.283
wd04-880-11	2011-05-15 21:54:33	2	75.786	-67.279
wd04-880-11	2011-05-16 09:40:08	A	75.965	-67.288
wd04-880-11	2011-05-16 14:41:44	A	76.182	-67.318
wd04-880-11	2011-05-16 14:41:44	A	75.871	-67.218
wd04-880-11	2011-05-16 15:09:05	0	75.87	-67.268
wd04-880-11	2011-05-16 16:05:34	0	75.869	-67.28
wd04-880-11	2011-05-16 16:23:45	B	75.978	-67.177
wd04-880-11	2011-05-16 19:23:59	1	75.909	-67.19
wd04-880-11	2011-05-16 19:56:37	0	75.899	-67.17
wd04-880-11	2011-05-16 19:56:37	0	75.782	-67.24
wd04-880-11	2011-05-16 21:05:09	1	75.895	-67.155
wd04-880-11	2011-05-16 21:26:20	1	75.874	-67.137
wd04-880-11	2011-05-16 21:26:20	0	75.981	-67.154
wd04-880-11	2011-05-16 23:16:33	B	77.329	-66.796
wd04-880-11	2011-05-20 17:05:13	2	75.782	-66.974
wd04-880-11	2011-05-20 23:13:45	B	75.807	-66.991
wd04-880-11	2011-05-21 12:53:57	B	74.386	-67.136
wd04-880-11	2011-05-22 09:59:13	B	73.893	-67.182
wd04-880-11	2011-05-22 16:39:02	1	75.849	-66.919
wd04-880-11	2011-05-22 17:00:45	0	75.382	-67.011
wd04-880-11	2011-05-23 14:19:58	B	75.924	-66.961
wd04-880-11	2011-05-23 15:03:48	2	76.041	-66.917
wd04-880-11	2011-05-23 19:23:44	A	76.029	-66.919
wd04-880-11	2011-05-23 19:48:46	2	76.018	-66.92
wd04-880-11	2011-05-23 20:01:26	1	76.022	-66.922
wd04-880-11	2011-05-23 20:06:13	A	76.023	-66.915
wd04-880-11	2011-05-25 02:31:58	A	76.038	-66.847
wd04-880-11	2011-05-25 02:45:21	B	75.97	-66.818
wd04-880-11	2011-05-25 12:58:37	A	75.997	-66.996
wd04-880-11	2011-05-25 12:58:37	A	75.692	-66.934
wd04-880-11	2011-05-25 12:58:37	A	76.007	-66.867
wd04-880-11	2011-05-26 02:21:08	A	77.021	-66.895
wd04-880-11	2011-05-26 02:22:14	B	76.121	-66.929
wd04-880-11	2011-05-26 07:40:16	A	76.082	-66.898
wd04-880-11	2011-05-26 07:46:16	2	76.026	-66.895
wd04-880-11	2011-05-26 14:14:32	3	76.005	-66.893
wd04-880-11	2011-05-26 14:15:52	1	76.014	-66.887
wd04-880-11	2011-05-26 14:17:12	3	76.004	-66.895
wd04-880-11	2011-05-26 14:27:52	A	76.006	-66.894
wd04-880-11	2011-05-26 14:27:52	3	76.005	-66.894
wd04-880-11	2011-05-26 14:56:32	B	76.007	-66.893
wd04-880-11	2011-05-26 18:21:52	3	75.97	-66.901
wd04-880-11	2011-05-26 19:14:13	B	75.947	-66.85
wd04-880-11	2011-05-26 19:15:13	0	75.941	-66.897
wd04-880-11	2011-05-26 19:15:32	0	75.98	-66.931
wd04-880-11	2011-05-26 22:26:49	1	75.91	-66.923
wd04-880-11	2011-05-26 22:48:56	2	75.919	-66.928
wd04-880-11	2011-05-27 00:13:44	B	75.886	-66.974
wd04-880-11	2011-05-27 03:35:05	B	75.883	-66.987
wd04-880-11	2011-05-27 09:14:24	0	75.612	-67.002
wd04-880-11	2011-05-27 13:48:59	3	75.658	-67.057
wd04-880-11	2011-05-27 13:55:08	0	75.679	-67.052
wd04-880-11	2011-05-27 18:00:12	B	75.736	-67.069
wd04-880-11	2011-05-27 18:55:32	1	75.563	-67.097
wd04-880-11	2011-05-27 19:15:01	A	75.543	-67.127
wd04-880-11	2011-05-27 19:16:01	0	75.569	-67.083
wd04-880-11	2011-05-27 23:43:28	1	75.57	-67.117
wd04-880-11	2011-05-28 05:39:40	A	75.521	-67.132
wd04-880-11	2011-05-28 09:00:52	0	75.657	-67.132
wd04-880-11	2011-05-28 14:01:12	A	75.561	-67.21
wd04-880-11	2011-05-28 14:04:32	2	75.571	-67.169
wd04-880-11	2011-05-28 14:09:12	3	75.569	-67.171
wd04-880-11	2011-05-28 21:00:52	2	75.592	-67.185
wd04-880-11	2011-05-28 21:40:52	3	75.588	-67.185
wd04-880-11	2011-05-28 21:49:32	1	75.59	-67.187
wd04-880-11	2011-05-29 01:01:32	2	75.601	-67.191
wd04-880-11	2011-05-29 01:06:52	3	75.598	-67.192
wd04-880-11	2011-05-29 01:44:12	A	75.592	-67.196
wd04-880-11	2011-05-29 01:50:52	A	75.459	-67.179
wd04-880-11	2011-05-29 08:53:56	2	75.605	-67.194
wd04-880-11	2011-05-29 12:10:28	A	75.629	-67.167
wd04-880-11	2011-05-29 15:27:52	3	75.608	-67.194
wd04-880-11	2011-05-29 15:33:12	3	75.607	-67.192
wd04-880-11	2011-05-29 15:35:52	2	75.611	-67.192
wd04-880-11	2011-05-29 15:37:52	3	75.608	-67.193
wd04-880-11	2011-05-29 21:19:12	3	75.637	-67.175
wd04-880-11	2011-05-29 21:25:52	3	75.637	-67.173
wd04-880-11	2011-05-30 01:35:47	2	75.683	-67.163
wd04-880-11	2011-05-30 01:36:13	0	75.944	-67.173
wd04-880-11	2011-05-30 01:36:33	2	75.673	-67.164
wd04-880-11	2011-05-30 02:24:00	3	75.683	-67.156
wd04-880-11	2011-05-30 08:35:45	2	75.76	-67.127
wd04-880-11	2011-05-30 17:01:43	2	75.804	-67.1
wd04-880-11	2011-05-31 13:36:05	2	75.955	-67.039
wd04-880-11	2011-05-31 13:49:52	B	75.836	-67.128
wd04-880-11	2011-05-31 17:20:52	3	75.99	-67.018
wd04-880-11	2011-06-01 03:19:48	B	76.323	-66.973
wd04-880-11	2011-06-01 04:17:12	B	76.521	-66.945
wd04-880-11	2011-06-01 08:22:46	1	76.116	-66.955
wd04-880-11	2011-06-01 13:15:27	B	76.309	-66.913
wd04-880-11	2011-06-01 13:15:47	A	76.15	-66.94
wd04-880-11	2011-06-01 13:32:02	2	76.164	-66.92
wd04-880-11	2011-06-01 13:35:52	B	76.055	-66.965
wd04-880-11	2011-06-04 19:20:28	1	75.159	-67.135
wd04-880-11	2011-06-04 19:20:28	B	74.824	-67.029
wd04-880-11	2011-06-05 02:00:52	2	75.168	-67.119
wd04-880-11	2011-06-05 09:16:04	A	75.114	-67.126
wd04-880-11	2011-06-05 17:31:44	2	75.059	-67.119
wd04-880-11	2011-06-05 17:32:24	3	75.08	-67.122
wd04-880-11	2011-06-05 23:26:19	A	75.014	-67.12
wd04-880-11	2011-06-06 03:02:31	2	74.997	-67.114
wd04-880-11	2011-06-06 03:31:51	3	74.993	-67.112
wd04-880-11	2011-06-06 10:44:31	3	74.975	-67.095
wd04-880-11	2011-06-06 15:52:27	1	74.951	-67.076
wd04-880-11	2011-06-06 16:15:15	1	74.942	-67.07
wd04-880-11	2011-06-06 17:20:11	A	74.959	-67.07
wd04-880-11	2011-06-06 19:01:39	A	75	-67.03
wd04-880-11	2011-06-07 05:05:07	B	74.832	-67.023
wd04-880-11	2011-06-09 21:52:39	1	74.721	-66.972
wd04-880-11	2011-06-10 02:43:11	3	74.716	-66.943
wd04-880-11	2011-06-10 02:47:51	0	74.73	-66.947
wd04-880-11	2011-06-10 09:50:31	A	74.836	-66.869
wd04-880-11	2011-06-11 12:50:15	2	75.238	-66.932
wd04-880-11	2011-06-11 12:52:39	0	75.241	-66.936
wd04-880-11	2011-06-11 13:12:39	2	75.265	-66.931
wd04-880-11	2011-06-11 13:19:19	3	75.264	-66.93
wd04-880-11	2011-06-11 19:39:51	3	75.317	-66.925
wd04-880-11	2011-06-11 19:42:31	3	75.319	-66.926
wd04-880-11	2011-06-11 19:53:11	3	75.319	-66.924
wd04-880-11	2011-06-11 19:58:31	2	75.318	-66.925
wd04-880-11	2011-06-12 00:25:11	3	75.321	-66.932
wd04-880-11	2011-06-12 00:27:51	2	75.326	-66.931
wd04-880-11	2011-06-12 00:33:51	B	75.444	-66.941
wd04-880-11	2011-06-12 04:01:51	1	75.29	-66.936
wd04-880-11	2011-06-12 04:02:31	2	75.313	-66.94
wd04-880-11	2011-06-12 09:40:52	1	75.259	-66.941
wd04-880-11	2011-06-12 16:02:59	2	75.124	-66.955
wd04-880-11	2011-06-12 16:07:41	0	74.982	-66.986
wd04-880-11	2011-06-12 19:01:51	2	75.113	-66.964
wd04-880-11	2011-06-12 19:09:11	3	75.118	-66.964
wd04-880-11	2011-06-12 19:18:31	3	75.116	-66.964
wd04-880-11	2011-06-12 19:26:31	3	75.116	-66.964
wd04-880-11	2011-06-12 19:40:31	3	75.115	-66.966
wd04-880-11	2011-06-12 19:41:51	B	75.72	-67.112
wd04-880-11	2011-06-13 01:44:51	3	75.057	-66.987
wd04-880-11	2011-06-13 01:53:31	1	75.071	-66.99
wd04-880-11	2011-06-13 02:05:31	3	75.06	-66.989
wd04-880-11	2011-06-13 06:06:51	1	75.053	-66.989
wd04-880-11	2011-06-13 11:10:27	1	74.987	-67.007
wd04-880-11	2011-06-13 12:05:03	A	74.706	-67.084
wd04-880-11	2011-06-13 12:56:48	A	74.997	-66.996
wd04-880-11	2011-06-13 12:56:48	B	74.634	-67.122
wd04-880-11	2011-06-13 15:28:59	B	74.896	-66.977
wd04-880-11	2011-06-13 17:02:23	A	74.965	-66.939
wd04-880-11	2011-06-13 17:06:03	0	74.951	-67.014
wd04-880-11	2011-06-13 17:15:08	A	74.985	-67.002
wd04-880-11	2011-06-13 20:51:07	0	74.991	-67.036
wd04-880-11	2011-06-13 22:04:31	1	75.075	-67.053
wd04-880-11	2011-06-14 00:15:30	1	75.185	-67.066
wd04-880-11	2011-06-14 07:41:21	A	75.302	-67.079
wd04-880-11	2011-06-14 10:57:35	B	75.225	-67.104
wd04-880-11	2011-06-14 16:02:51	1	75.278	-67.046
wd04-880-11	2011-06-14 16:04:11	1	75.331	-67.043
wd04-880-11	2011-06-14 16:38:31	B	75.281	-67.088
wd04-880-11	2011-06-14 16:48:31	3	75.309	-67.045
wd04-880-11	2011-06-14 16:51:11	A	75.315	-67.043
wd04-880-11	2011-06-14 21:01:51	2	75.308	-67.035
wd04-880-11	2011-06-14 21:03:11	0	75.304	-67.032
wd04-880-11	2011-06-15 01:42:31	B	75.276	-67.022
wd04-880-11	2011-06-15 17:11:31	1	75.257	-66.973
wd04-880-11	2011-06-15 17:30:11	3	75.276	-66.964
wd04-880-11	2011-06-15 17:36:11	3	75.275	-66.964
wd04-880-11	2011-06-15 22:11:11	3	75.235	-66.962
wd04-880-11	2011-06-16 00:44:51	3	75.199	-66.96
wd04-880-11	2011-06-16 00:45:31	3	75.2	-66.96
wd04-880-11	2011-06-16 04:56:11	B	75.143	-66.962
wd04-880-11	2011-06-16 09:00:11	3	75.07	-66.954
wd04-880-11	2011-06-16 09:05:31	3	75.06	-66.954
wd04-880-11	2011-06-16 13:40:39	0	75.03	-66.961
wd04-880-11	2011-06-16 14:27:35	A	74.873	-66.923
wd04-880-11	2011-06-16 19:28:35	2	74.894	-66.94
wd04-880-11	2011-06-16 23:39:51	A	74.836	-66.951
wd04-880-11	2011-06-17 12:07:31	2	74.623	-66.926
wd04-880-11	2011-06-17 12:10:51	B	74.633	-66.929
wd04-880-11	2011-06-17 17:03:03	1	74.603	-66.928
wd04-880-11	2011-06-17 17:31:32	B	74.693	-66.941
wd04-880-11	2011-06-17 23:54:15	0	74.735	-67.019
wd04-880-11	2011-06-18 02:52:23	0	75.096	-67.001
wd04-880-11	2011-06-18 03:14:27	B	74.12	-66.84
wd04-880-11	2011-06-18 09:57:23	A	75.254	-67.048
wd04-880-11	2011-06-18 09:57:43	0	75.411	-67.017
wd04-880-11	2011-06-18 10:19:33	1	75.419	-67.014
wd04-880-11	2011-06-18 10:24:33	1	75.531	-66.996
wd04-880-11	2011-06-18 15:18:31	3	75.402	-66.998
wd04-880-11	2011-06-18 15:22:31	2	75.408	-66.999
wd04-880-11	2011-06-18 15:23:11	3	75.403	-67.001
wd04-880-11	2011-06-18 18:14:11	2	75.39	-66.994
wd04-880-11	2011-06-18 18:15:31	A	75.398	-66.995
wd04-880-11	2011-06-18 21:56:11	3	75.371	-66.993
wd04-880-11	2011-06-18 22:02:11	2	75.358	-66.991
wd04-880-11	2011-06-18 22:02:51	3	75.367	-66.993
wd04-880-11	2011-06-18 22:06:51	2	75.363	-66.992
wd04-880-11	2011-06-19 02:36:15	2	75.323	-66.983
wd04-880-11	2011-06-19 06:47:11	2	75.317	-66.986
wd04-880-11	2011-06-19 11:57:31	B	75.23	-66.988
wd04-880-11	2011-06-19 12:53:30	0	75.292	-66.981
wd04-880-11	2011-06-19 16:38:11	0	75.228	-66.997
wd04-880-11	2011-06-19 23:09:22	B	75.614	-67.139
wd04-880-11	2011-06-20 02:27:46	0	75.464	-67.017
wd04-880-11	2011-06-20 08:22:50	A	74.871	-67.11
wd04-880-11	2011-06-20 18:04:42	2	75.31	-66.975
wd04-880-11	2011-06-20 18:20:10	0	75.347	-66.979
wd04-880-11	2011-06-21 03:45:14	A	75.277	-66.937
wd04-880-11	2011-06-21 08:07:50	3	75.277	-66.924
wd04-880-11	2011-06-21 19:43:26	A	74.277	-66.563
wd04-880-11	2011-06-22 09:36:30	3	75.338	-66.912
wd04-880-11	2011-06-22 09:41:10	3	75.338	-66.912
wd04-880-11	2011-06-22 16:44:50	1	75.35	-66.89
wd04-880-11	2011-06-22 17:06:10	3	75.343	-66.894
wd04-880-11	2011-06-22 17:22:50	3	75.335	-66.893
wd04-880-11	2011-06-22 17:30:10	3	75.344	-66.893
wd04-880-11	2011-06-22 21:24:34	1	75.347	-66.882
wd04-880-11	2011-06-22 23:05:32	0	75.38	-66.918
wd04-880-11	2011-06-23 02:56:56	B	74.943	-66.8
wd04-880-11	2011-06-23 21:19:58	B	74.711	-66.231
wd04-880-11	2011-06-23 21:40:59	0	75.076	-66.94
wd04-880-11	2011-06-23 21:57:30	A	75.098	-67.019
wd04-880-11	2011-06-23 23:41:38	A	75.119	-66.954
wd04-880-11	2011-06-24 00:33:35	2	75.12	-66.991
wd04-880-11	2011-06-24 01:01:10	A	74.916	-66.851
wd04-880-11	2011-06-24 02:41:03	0	75.285	-66.981
wd04-880-11	2011-06-24 06:19:30	1	75.013	-66.967
wd04-880-11	2011-06-24 11:01:51	0	75.071	-66.923
wd04-880-11	2011-06-24 11:01:51	0	75.181	-66.913
wd04-880-11	2011-06-24 16:00:30	B	75.168	-66.942
wd04-880-11	2011-06-24 16:18:30	2	74.989	-66.903
wd04-880-11	2011-06-24 16:41:54	3	74.989	-66.899
wd04-880-11	2011-06-24 21:00:30	B	74.962	-66.868
wd04-880-11	2011-06-24 21:17:07	1	74.954	-66.868
wd04-880-11	2011-06-24 21:43:11	0	74.962	-66.866
wd04-880-11	2011-06-24 22:07:26	0	74.941	-66.845
wd04-880-11	2011-06-24 22:30:11	A	74.956	-66.856
wd04-880-11	2011-06-25 02:13:10	3	74.952	-66.828
wd04-880-11	2011-06-25 02:36:30	3	74.965	-66.828
wd04-880-11	2011-06-25 09:07:51	2	74.99	-66.776
wd04-880-11	2011-06-25 09:09:10	0	75.001	-66.774
wd04-880-11	2011-06-25 16:55:51	A	75.28	-66.925
wd04-880-11	2011-06-25 17:22:39	0	75.08	-66.925
wd04-880-11	2011-06-25 17:39:54	A	74.571	-66.99
wd04-880-11	2011-06-25 17:59:12	0	75.297	-66.952
wd04-880-11	2011-06-25 19:08:14	A	75.384	-66.98
wd04-880-11	2011-06-25 19:08:14	B	75.085	-66.924
wd04-880-11	2011-06-27 13:54:39	0	75.666	-66.869
wd04-880-11	2011-06-27 14:46:18	B	75.648	-66.872
wd04-880-11	2011-06-27 14:48:12	2	75.647	-66.878
wd04-880-11	2011-06-28 21:59:23	A	75.746	-66.854
wd04-880-11	2011-06-28 21:59:23	A	75.734	-66.848
wd04-880-11	2011-06-28 21:59:23	A	75.821	-66.943
wd04-880-11	2011-06-28 22:36:22	0	75.771	-66.902
wd04-880-11	2011-06-28 22:52:30	A	75.669	-66.901
wd04-880-11	2011-06-28 23:43:02	B	75.957	-66.952
wd04-880-11	2011-06-29 00:09:34	A	75.874	-66.983
wd04-880-11	2011-06-29 01:10:26	1	75.916	-66.989
wd04-880-11	2011-06-29 02:16:11	1	76.004	-66.988
wd04-880-11	2011-06-29 21:49:31	2	76.021	-66.977
wd04-880-11	2011-06-29 21:50:12	1	76.008	-66.975
wd04-880-11	2011-06-30 15:10:50	2	75.607	-67.041
wd04-880-11	2011-06-30 15:36:50	2	75.569	-67.052
wd04-880-11	2011-06-30 15:53:30	1	75.581	-67.05
wd04-880-11	2011-06-30 19:14:10	B	75.47	-67.077
wd04-880-11	2011-06-30 19:37:30	3	75.47	-67.082
wd04-880-11	2011-06-30 19:54:50	3	75.467	-67.087
wd04-880-11	2011-06-30 19:54:50	1	75.501	-67.092
wd04-880-11	2011-06-30 23:25:30	3	75.363	-67.118
wd04-880-11	2011-06-30 23:53:30	3	75.337	-67.121
wd04-880-11	2011-07-01 03:12:50	3	75.254	-67.158
wd04-880-11	2011-07-01 03:33:30	1	75.252	-67.158
wd04-880-11	2011-07-01 03:52:10	3	75.239	-67.166
wd04-880-11	2011-07-01 08:01:50	B	75.233	-67.201
wd04-880-11	2011-07-01 11:27:37	1	75.179	-67.225
wd04-880-11	2011-07-01 11:27:58	B	75.369	-67.176
wd04-880-11	2011-07-01 15:14:25	B	75.149	-67.214
wd04-880-11	2011-07-01 15:42:14	2	75.195	-67.245
wd04-880-11	2011-07-01 18:06:31	0	75.15	-67.284
wd04-880-11	2011-07-01 18:07:11	0	75.138	-67.27
wd04-880-11	2011-07-01 18:07:11	0	75.137	-67.265
wd04-880-11	2011-07-01 18:34:37	A	75.146	-67.27
wd04-880-11	2011-07-01 19:03:19	1	75.145	-67.282
wd04-880-11	2011-07-01 20:53:02	B	75.129	-67.329
wd04-880-11	2011-07-01 23:00:50	B	75.092	-67.309
wd04-880-11	2011-07-02 00:02:42	1	75.127	-67.31
wd04-880-11	2011-07-02 09:17:50	B	75.195	-67.308
wd04-880-11	2011-07-02 09:32:30	3	75.2	-67.309
wd04-880-11	2011-07-02 09:33:50	3	75.201	-67.309
wd04-880-11	2011-07-02 17:14:10	2	75.246	-67.318
wd04-880-11	2011-07-02 17:15:30	3	75.25	-67.319
wd04-880-11	2011-07-02 17:38:10	3	75.244	-67.324
wd04-880-11	2011-07-02 17:53:30	3	75.243	-67.323
wd04-880-11	2011-07-02 17:54:10	3	75.243	-67.324
wd04-880-11	2011-07-02 19:36:38	B	75.215	-67.335
wd04-880-11	2011-07-02 20:58:18	2	75.286	-67.332
wd04-880-11	2011-07-02 21:27:51	1	75.297	-67.332
wd04-880-11	2011-07-02 22:19:22	B	75.672	-67.101
wd04-880-11	2011-07-03 01:27:09	0	75.404	-67.288
wd04-880-11	2011-07-03 01:27:09	0	75.753	-67.334
wd04-880-11	2011-07-03 02:22:38	0	75.579	-67.315
wd04-880-11	2011-07-03 13:54:22	B	75.523	-67.347
wd04-880-11	2011-07-03 23:53:47	B	75.33	-67.581
wd04-880-11	2011-07-04 00:21:58	2	75.366	-67.611
wd04-880-11	2011-07-04 01:13:36	0	75.373	-67.611
wd04-880-11	2011-07-04 02:02:36	A	75.37	-67.607
wd04-880-11	2011-07-05 02:27:17	B	75.422	-67.61
wd04-880-11	2011-07-05 23:02:33	B	75.365	-67.642
wd04-880-11	2011-07-06 13:01:09	A	75.292	-67.631
wd04-880-11	2011-07-06 13:14:29	2	75.33	-67.664
wd04-880-11	2011-07-06 13:53:09	2	75.324	-67.663
wd04-880-11	2011-07-06 13:55:09	1	75.33	-67.664
wd04-880-11	2011-07-06 18:50:29	3	75.308	-67.662
wd04-880-11	2011-07-06 18:51:49	2	75.309	-67.662
wd04-880-11	2011-07-06 19:15:09	3	75.305	-67.663
wd04-880-11	2011-07-06 19:21:49	3	75.299	-67.661
wd04-880-11	2011-07-06 23:02:29	2	75.258	-67.668
wd04-880-11	2011-07-06 23:11:49	3	75.256	-67.668
wd04-880-11	2011-07-07 02:23:59	A	75.247	-67.683
wd04-880-11	2011-07-07 06:52:25	0	75.439	-67.696
wd04-880-11	2011-07-07 06:52:45	0	75.522	-67.709
wd04-880-11	2011-07-07 06:53:25	B	76.11	-67.893
wd04-880-11	2011-07-07 08:36:05	B	76.409	-67.851
wd04-880-11	2011-07-07 10:15:21	B	76.155	-67.711
wd04-880-11	2011-07-07 10:16:01	A	76.382	-67.484
wd04-880-11	2011-07-07 12:05:57	0	76.528	-67.574
wd04-880-11	2011-07-07 14:01:38	2	75.92	-67.622
wd04-880-11	2011-07-07 15:25:22	B	75.998	-67.606
wd04-880-11	2011-07-07 15:25:42	A	75.994	-67.712
wd04-880-11	2011-07-07 15:26:21	A	76.363	-67.68
wd04-880-11	2011-07-08 00:33:34	B	76.045	-67.917
wd04-880-11	2011-07-08 00:34:34	B	75.062	-67.26
wd04-880-11	2011-07-08 01:32:18	0	75.836	-67.53
wd04-880-11	2011-07-08 03:54:53	B	76.088	-67.592
wd04-880-11	2011-07-08 10:15:30	A	76.398	-67.573
wd04-880-11	2011-07-08 10:16:30	2	76.284	-67.525
wd04-880-11	2011-07-08 10:16:30	B	76.779	-67.49
wd04-880-11	2011-07-08 11:47:34	A	76.309	-67.539
wd04-880-11	2011-07-08 11:47:34	A	76.269	-67.667
wd04-880-11	2011-07-08 20:46:33	2	76.331	-67.589
wd04-880-11	2011-07-08 21:48:57	B	76.976	-67.651
wd04-880-11	2011-07-09 01:07:49	3	76.265	-67.587
wd04-880-11	2011-07-09 01:43:49	1	76.266	-67.592
wd04-880-11	2011-07-09 01:56:29	3	76.24	-67.59
wd04-880-11	2011-07-09 09:56:49	1	75.962	-67.679
wd04-880-11	2011-07-09 13:48:49	1	75.868	-67.711
wd04-880-11	2011-07-09 15:06:14	B	76.105	-67.478
wd04-880-11	2011-07-09 16:27:49	0	76.018	-67.698
wd04-880-11	2011-07-09 16:27:49	0	76.032	-67.695
wd04-880-11	2011-07-09 17:24:41	B	75.723	-67.98
wd04-880-11	2011-07-09 18:24:29	B	75.928	-66.949
wd04-880-11	2011-07-09 18:25:09	B	75.813	-67.512
wd04-880-11	2011-07-09 18:25:29	B	75.9	-67.561
wd04-880-11	2011-07-09 19:46:25	1	76.256	-67.685
wd04-880-11	2011-07-09 19:46:45	0	76.257	-67.686
wd04-880-11	2011-07-09 21:32:54	0	76.344	-67.66
wd04-880-11	2011-07-09 21:32:54	B	91.74	-70.385
wd04-880-11	2011-07-09 22:24:49	1	76.418	-67.66
wd04-880-11	2011-07-09 23:42:37	2	76.459	-67.635
wd04-880-11	2011-07-10 00:10:57	0	76.253	-67.447
wd04-880-11	2011-07-10 02:32:21	B	75.497	-66.906
wd04-880-11	2011-07-10 04:42:42	1	76.632	-67.589
wd04-880-11	2011-07-10 09:25:41	0	76.872	-67.558
wd04-880-11	2011-07-10 09:45:22	1	76.826	-67.576
wd04-880-11	2011-07-10 12:49:29	0	76.833	-67.559
wd04-880-11	2011-07-10 13:08:49	2	76.753	-67.572
wd04-880-11	2011-07-10 13:10:49	A	76.753	-67.573
wd04-880-11	2011-07-10 17:15:49	3	76.84	-67.534
wd04-880-11	2011-07-11 12:21:05	B	76.347	-67.58
wd04-880-11	2011-07-11 15:43:53	A	76.884	-67.581
wd04-880-11	2011-07-11 18:02:49	1	76.863	-67.547
wd04-880-11	2011-07-11 18:03:09	0	77.041	-67.528
wd04-880-11	2011-07-11 19:10:33	2	76.892	-67.555
wd04-880-11	2011-07-11 20:28:54	B	78.631	-66.162
wd04-880-11	2011-07-11 23:36:57	B	77.651	-67.557
wd04-880-11	2011-07-11 23:58:54	1	76.852	-67.584
wd04-880-11	2011-07-12 00:33:37	1	76.918	-67.593
wd04-880-11	2011-07-12 11:09:29	2	76.766	-67.568
wd04-880-11	2011-07-12 11:12:49	3	76.768	-67.567
wd04-880-11	2011-07-12 14:19:57	0	76.782	-67.573
wd04-880-11	2011-07-12 15:12:05	2	76.737	-67.574
wd04-880-11	2011-07-12 16:03:50	A	77.231	-67.707
wd04-880-11	2011-07-12 17:40:57	B	78.598	-67.484
wd04-880-11	2011-07-12 17:42:57	B	77.382	-67.765
wd04-880-11	2011-07-12 18:28:29	A	76.736	-67.604
wd04-880-11	2011-07-12 18:49:13	2	76.699	-67.585
wd04-880-11	2011-07-12 19:12:01	0	76.712	-67.6
wd04-880-11	2011-07-12 19:35:41	A	76.639	-67.605
wd04-880-11	2011-07-12 20:23:01	B	76.834	-67.494
wd04-880-11	2011-07-12 20:24:01	0	76.727	-67.633
wd04-880-11	2011-07-12 21:10:26	1	76.694	-67.631
wd04-880-11	2011-07-12 21:10:26	1	76.782	-67.627
wd04-880-11	2011-07-12 22:02:13	A	76.752	-67.63
wd04-880-11	2011-07-12 22:28:01	0	76.905	-67.669
wd04-880-11	2011-07-12 22:52:22	1	76.839	-67.624
wd04-880-11	2011-07-13 01:06:48	0	77.039	-67.661
wd04-880-11	2011-07-13 01:26:24	1	76.835	-67.621
wd04-880-11	2011-07-13 03:03:12	1	76.872	-67.638
wd04-880-11	2011-07-13 11:34:25	A	76.852	-67.666
wd04-880-11	2011-07-13 11:34:45	1	76.936	-67.64
wd04-880-11	2011-07-13 12:08:49	0	76.888	-67.656
wd04-880-11	2011-07-13 15:01:09	A	76.928	-67.636
wd04-880-11	2011-07-13 15:01:09	A	76.896	-67.643
wd04-880-11	2011-07-13 15:06:29	3	76.908	-67.642
wd04-880-11	2011-07-13 15:31:49	3	76.911	-67.643
wd04-880-11	2011-07-13 15:55:09	3	76.919	-67.645
wd04-880-11	2011-07-13 15:57:09	3	76.916	-67.645
wd04-880-11	2011-07-13 20:02:29	1	76.967	-67.637
wd04-880-11	2011-07-13 20:07:49	3	76.967	-67.633
wd04-880-11	2011-07-13 20:29:09	2	76.976	-67.632
wd04-880-11	2011-07-13 23:46:29	3	77.003	-67.619
wd04-880-11	2011-07-14 04:22:29	2	77.046	-67.602
wd04-880-11	2011-07-14 04:23:09	1	77.022	-67.602
wd04-880-11	2011-07-15 12:13:49	3	76.943	-67.642
wd04-880-11	2011-07-15 12:18:29	3	76.94	-67.641
wd04-880-11	2011-07-15 12:29:09	3	76.938	-67.642
wd04-880-11	2011-07-15 12:52:29	2	76.935	-67.64
wd04-880-11	2011-07-15 13:00:29	B	76.918	-67.643
wd04-880-11	2011-07-15 19:28:09	A	76.821	-67.666
wd04-880-11	2011-07-15 19:36:09	2	76.82	-67.664
wd04-880-11	2011-07-15 19:42:09	1	76.824	-67.664
wd04-880-11	2011-07-16 00:02:49	2	76.789	-67.669
wd04-880-11	2011-07-16 00:22:09	3	76.79	-67.668
wd04-880-11	2011-07-16 03:43:29	3	76.773	-67.663
wd04-880-11	2011-07-16 04:00:09	2	76.763	-67.66
wd04-880-11	2011-07-16 04:01:29	2	76.77	-67.662
wd04-880-11	2011-07-16 08:39:53	0	76.911	-67.666
wd04-880-11	2011-07-17 16:38:09	3	76.643	-67.654
wd04-880-11	2011-07-17 16:52:09	2	76.673	-67.661
wd04-880-11	2011-07-17 16:57:29	2	76.666	-67.657
wd04-880-11	2011-07-17 17:04:49	2	76.663	-67.653
wd04-880-11	2011-07-17 17:17:29	3	76.654	-67.654
wd04-880-11	2011-07-17 19:00:29	B	76.658	-67.655
wd04-880-11	2011-07-17 19:11:09	3	76.656	-67.653
wd04-880-11	2011-07-17 19:55:49	3	76.655	-67.653
wd04-880-11	2011-07-18 15:01:49	3	76.649	-67.607
wd04-880-11	2011-07-18 15:02:09	3	76.657	-67.607
wd04-880-11	2011-07-18 15:07:29	3	76.654	-67.606
wd04-880-11	2011-07-18 15:14:09	3	76.651	-67.603
wd04-880-11	2011-07-18 15:36:10	0	77.026	-67.591
wd04-880-11	2011-07-18 16:16:46	2	76.642	-67.598
wd04-880-11	2011-07-18 16:38:49	B	77.406	-67.729
wd04-880-11	2011-07-18 16:38:49	B	76.826	-67.702
wd04-880-11	2011-07-18 21:06:48	B	77.129	-67.601
wd04-880-11	2011-07-18 21:43:15	2	76.632	-67.59
wd04-880-11	2011-07-18 21:44:54	2	76.618	-67.587
wd04-880-11	2011-07-18 21:48:49	B	76.599	-67.587
wd04-880-11	2011-07-18 21:52:09	2	76.642	-67.592
wd04-880-11	2011-07-19 01:04:53	A	76.557	-67.509
wd04-880-11	2011-07-19 01:09:23	1	76.733	-67.6
wd04-880-11	2011-07-19 01:39:49	A	76.609	-67.588
wd04-880-11	2011-07-19 12:27:05	B	79.582	-67.614
wd04-880-11	2011-07-19 13:10:22	A	76.648	-67.586
wd04-880-11	2011-07-19 13:11:02	1	76.608	-67.586
wd04-880-11	2011-07-19 22:06:49	B	76.598	-67.592
wd04-880-11	2011-07-19 22:26:21	1	76.508	-67.562
wd04-880-11	2011-07-19 23:05:08	A	76.579	-67.53
wd04-880-11	2011-07-19 23:07:13	2	76.596	-67.588
wd04-880-11	2011-07-20 00:08:47	2	76.534	-67.581
wd04-880-11	2011-07-20 02:20:29	3	76.577	-67.563
wd04-880-11	2011-07-20 02:27:09	3	76.573	-67.561
wd04-880-11	2011-07-20 07:58:29	2	76.598	-67.543
wd04-880-11	2011-07-20 08:03:49	2	76.592	-67.54
wd04-880-11	2011-07-20 11:16:29	B	77.383	-66.89
wd04-880-11	2011-07-20 12:04:33	1	76.673	-67.521
wd04-880-11	2011-07-20 13:02:33	2	76.643	-67.521
wd04-880-11	2011-07-20 13:03:13	0	76.631	-67.519
wd04-880-11	2011-07-20 14:21:58	B	76.578	-67.507
wd04-880-11	2011-07-20 14:21:58	B	76.63	-67.487
wd04-880-11	2011-07-20 17:59:29	2	76.675	-67.506
wd04-880-11	2011-07-20 18:00:29	B	79.734	-67.565
wd04-880-11	2011-07-20 19:18:45	0	76.707	-67.499
wd04-880-11	2011-07-20 19:45:50	2	76.682	-67.501
wd04-880-11	2011-07-20 19:46:29	B	77.797	-67.655
wd04-880-11	2011-07-20 22:45:01	A	76.691	-67.432
wd04-880-11	2011-07-20 22:45:01	A	76.663	-67.493
wd04-880-11	2011-07-20 23:46:41	1	76.719	-67.497
wd04-880-11	2011-07-21 00:20:21	B	76.621	-67.478
wd04-880-11	2011-07-21 03:46:17	1	76.732	-67.501
wd04-880-11	2011-07-21 15:09:29	B	76.64	-67.485
wd04-880-11	2011-07-21 18:58:13	0	76.57	-67.53
wd04-880-11	2011-07-21 18:59:12	0	76.614	-67.489
wd04-880-11	2011-07-21 19:41:37	0	77.053	-67.479
wd04-880-11	2011-07-21 23:19:08	3	76.606	-67.51
wd04-880-11	2011-07-21 23:24:28	3	76.607	-67.512
wd04-880-11	2011-07-21 23:57:48	3	76.612	-67.51
wd04-880-11	2011-07-21 23:58:28	3	76.614	-67.511
wd04-880-11	2011-07-22 04:25:28	B	76.601	-67.518
wd04-880-11	2011-07-22 04:59:28	3	76.641	-67.507
wd04-880-11	2011-07-22 05:01:28	B	76.639	-67.507
wd04-880-11	2011-07-22 09:18:28	3	76.667	-67.524
wd04-880-11	2011-07-22 09:21:48	0	76.654	-67.525
wd04-880-11	2011-07-22 14:17:31	A	76.613	-67.607
wd04-880-11	2011-07-22 14:41:32	2	76.647	-67.549
wd04-880-11	2011-07-22 16:16:48	B	76.59	-67.609
wd04-880-11	2011-07-22 17:02:40	B	76.685	-67.573
wd04-880-11	2011-07-22 17:47:38	A	76.576	-67.591
wd04-880-11	2011-07-22 18:12:27	2	76.581	-67.606
wd04-880-11	2011-07-22 19:16:56	0	76.625	-67.604
wd04-880-11	2011-07-22 19:38:21	0	76.539	-67.583
wd04-880-11	2011-07-22 20:22:29	0	76.562	-67.555
wd04-880-11	2011-07-22 20:22:49	1	76.545	-67.596
wd04-880-11	2011-07-22 21:06:01	B	76.935	-67.523
wd04-880-11	2011-07-22 21:08:01	2	76.522	-67.633
wd04-880-11	2011-07-22 21:10:00	B	76.871	-67.559
wd04-880-11	2011-07-22 21:29:40	0	76.596	-67.626
wd04-880-11	2011-07-23 15:01:08	A	76.082	-67.714
wd04-880-11	2011-07-23 15:50:28	3	76.142	-67.703
wd04-880-11	2011-07-23 15:54:28	3	76.139	-67.703
wd04-880-11	2011-07-23 15:56:28	3	76.14	-67.703
wd04-880-11	2011-07-23 22:31:48	3	75.951	-67.706
wd04-880-11	2011-07-23 22:33:08	2	75.947	-67.707
wd04-880-11	2011-07-23 22:39:48	1	75.941	-67.703
wd04-880-11	2011-07-23 23:01:08	3	75.934	-67.706
wd04-880-11	2011-07-23 23:05:08	B	75.94	-67.737
wd04-880-11	2011-07-23 23:13:48	3	75.931	-67.705
wd04-880-11	2011-07-23 23:17:48	2	75.924	-67.702
wd04-880-11	2011-07-25 12:19:13	1	75.963	-67.566
wd04-880-11	2011-07-25 12:35:12	B	75.986	-67.565
wd04-880-11	2011-07-25 17:08:28	3	76.007	-67.567
wd04-880-11	2011-07-25 17:15:48	3	76.006	-67.566
wd04-880-11	2011-07-25 19:12:28	B	76.028	-67.553
wd04-880-11	2011-07-25 19:16:28	3	76.028	-67.556
wd04-880-11	2011-07-25 19:19:48	2	76.028	-67.558
wd04-880-11	2011-07-25 23:25:53	A	76.104	-67.54
wd04-880-11	2011-07-26 00:59:48	B	76.611	-67.483
wd04-880-11	2011-07-26 18:00:48	2	76.162	-67.537
wd04-880-11	2011-07-26 18:36:08	3	76.156	-67.527
wd04-880-11	2011-07-26 18:44:08	2	76.159	-67.528
wd04-880-11	2011-07-26 18:46:48	3	76.151	-67.528
wd04-880-11	2011-07-26 23:01:48	0	76.154	-67.525
wd04-880-11	2011-07-26 23:43:08	3	76.146	-67.524
wd04-880-11	2011-07-26 23:55:48	3	76.145	-67.523
wd04-880-11	2011-07-27 00:04:28	B	76.152	-67.537
wd04-880-11	2011-07-28 11:37:49	A	75.981	-67.429
wd04-880-11	2011-07-30 09:42:52	B	74.877	-67.58
wd04-880-11	2011-07-30 17:39:56	B	74.919	-67.561
wd04-880-11	2011-07-30 19:18:51	B	74.84	-67.573
wd04-880-11	2011-07-30 23:02:12	A	74.841	-67.57
wd04-880-11	2011-07-31 03:34:01	B	75.102	-67.601
wd04-880-11	2011-07-31 12:43:08	A	74.774	-67.545
wd04-880-11	2011-07-31 12:44:18	2	74.743	-67.558
wd04-880-11	2011-07-31 12:51:08	A	74.818	-67.544
wd04-880-11	2011-07-31 13:27:48	B	74.753	-67.562
wd04-880-11	2011-07-31 18:05:48	2	74.755	-67.553
wd04-880-11	2011-07-31 18:30:12	2	74.755	-67.553
wd04-880-11	2011-07-31 18:52:32	A	74.743	-67.556
wd04-880-11	2011-07-31 23:06:20	3	74.718	-67.557
wd04-880-11	2011-07-31 23:25:40	2	74.716	-67.556
wd04-880-11	2011-07-31 23:52:20	2	74.722	-67.559
wd04-880-11	2011-08-01 04:51:56	B	74.627	-67.585
wd04-880-11	2011-08-01 13:57:28	3	74.498	-67.62
wd04-880-11	2011-08-01 14:12:48	A	74.525	-67.616
wd04-880-11	2011-08-01 14:21:28	2	74.498	-67.618
wd04-880-11	2011-08-01 14:34:08	3	74.494	-67.62
wd04-880-11	2011-08-01 14:46:48	2	74.489	-67.62
wd04-880-11	2011-08-01 19:11:48	3	74.401	-67.644
wd04-880-11	2011-08-01 19:21:08	2	74.412	-67.647
wd04-880-11	2011-08-01 19:34:28	B	74.443	-67.642
wd04-880-11	2011-08-01 19:43:48	A	74.397	-67.649
wd04-880-11	2011-08-02 00:33:48	3	74.319	-67.668
wd04-880-11	2011-08-02 00:41:48	3	74.314	-67.667
wd04-880-11	2011-08-02 12:31:32	3	74.117	-67.67
wd04-880-11	2011-08-02 15:13:48	2	74.063	-67.657
wd04-880-11	2011-08-02 15:41:48	A	74.07	-67.65
wd04-880-11	2011-08-02 15:50:28	A	74.046	-67.658
wd04-880-11	2011-08-02 16:00:28	0	73.988	-67.665
wd04-880-11	2011-08-02 16:01:08	A	74.043	-67.656
wd04-880-11	2011-08-02 20:42:16	3	73.959	-67.658
wd04-880-11	2011-08-02 20:53:36	3	73.953	-67.659
wd04-880-11	2011-08-02 20:54:16	B	73.827	-67.596
wd04-880-11	2011-08-02 21:00:16	2	73.94	-67.659
wd04-880-11	2011-08-02 21:01:36	1	73.954	-67.656
wd04-880-11	2011-08-03 02:03:17	2	73.845	-67.654
wd04-880-11	2011-08-03 02:30:08	2	73.851	-67.655
wd04-880-11	2011-08-03 16:13:08	3	73.742	-67.583
wd04-880-11	2011-08-03 16:29:08	3	73.742	-67.581
wd04-880-11	2011-08-03 21:11:37	2	73.74	-67.537
wd04-880-11	2011-08-03 21:24:40	3	73.748	-67.538
wd04-880-11	2011-08-04 03:15:02	2	73.692	-67.463
wd04-880-11	2011-08-04 03:29:16	B	73.764	-67.479
wd04-880-11	2011-08-04 03:31:56	2	73.709	-67.464
wd04-880-11	2011-08-04 17:01:07	1	74.068	-67.483
wd04-880-11	2011-08-04 17:01:07	0	76.471	-67.331
wd04-880-11	2011-08-04 17:44:12	1	74.134	-67.503
wd04-880-11	2011-08-04 18:34:12	1	74.166	-67.54
wd04-880-11	2011-08-04 18:50:14	B	74.267	-67.542
wd04-880-11	2011-08-04 19:15:32	0	74.269	-67.518
wd04-880-11	2011-08-04 20:16:59	0	74.157	-67.555
wd04-880-11	2011-08-04 20:16:59	1	74.155	-67.531
wd04-880-11	2011-08-04 20:49:45	1	74.222	-67.605
wd04-880-11	2011-08-05 11:51:48	1	74.281	-67.654
wd04-880-11	2011-08-05 12:17:48	0	74.483	-67.703
wd04-880-11	2011-08-05 13:35:52	B	74.653	-67.579
wd04-880-11	2011-08-05 13:36:52	0	74.473	-67.682
wd04-880-11	2011-08-05 15:13:36	0	74.54	-67.533
wd04-880-11	2011-08-05 15:38:40	0	74.543	-67.627
wd04-880-11	2011-08-05 16:53:24	0	74.587	-67.471
wd04-880-11	2011-08-05 16:54:23	B	75.072	-67.57
wd04-880-11	2011-08-05 18:13:11	A	74.772	-67.563
wd04-880-11	2011-08-05 18:37:56	1	74.852	-67.574
wd04-880-11	2011-08-05 20:40:06	1	74.83	-67.56
wd04-880-11	2011-08-05 23:08:27	2	74.877	-67.566
wd04-880-11	2011-08-05 23:34:27	0	74.881	-67.564
wd04-880-11	2011-08-05 23:35:07	1	74.879	-67.562
wd04-880-11	2011-08-05 23:47:47	3	74.879	-67.565
wd04-880-11	2011-08-05 23:49:47	2	74.878	-67.566
wd04-880-11	2011-08-05 23:57:47	3	74.88	-67.565
wd04-880-11	2011-08-06 04:09:07	3	74.872	-67.56
wd04-880-11	2011-08-06 13:33:57	B	75.086	-67.406
wd04-880-11	2011-08-06 13:34:59	B	73.791	-68.044
wd04-880-11	2011-08-06 14:27:51	2	74.941	-67.552
wd04-880-11	2011-08-06 14:57:51	2	74.944	-67.55
wd04-880-11	2011-08-06 22:44:27	3	74.96	-67.562
wd04-880-11	2011-08-07 02:05:07	3	74.953	-67.567
wd04-880-11	2011-08-07 02:47:47	2	74.95	-67.568
wd04-880-11	2011-08-07 02:56:27	2	74.944	-67.568
wd04-880-11	2011-08-07 15:46:27	1	74.841	-67.557
wd04-880-11	2011-08-07 20:01:47	2	74.757	-67.555
wd04-880-11	2011-08-07 20:02:27	A	74.762	-67.556
wd04-880-11	2011-08-07 20:41:47	2	74.748	-67.562
wd04-880-11	2011-08-07 23:25:07	A	74.772	-67.56
wd04-880-11	2011-08-08 02:22:47	B	75.074	-67.574
wd04-880-11	2011-08-08 03:16:44	A	74.641	-67.509
wd04-880-11	2011-08-10 01:41:55	2	74.733	-67.367
wd04-880-11	2011-08-10 01:44:35	3	74.738	-67.371
wd04-880-11	2011-08-10 03:25:07	3	74.733	-67.377
wd04-880-11	2011-08-10 04:00:27	B	74.73	-67.368
wd04-880-11	2011-08-10 09:17:07	3	74.667	-67.38
wd04-880-11	2011-08-10 09:23:47	B	74.137	-67.35
wd04-880-11	2011-08-10 11:57:23	B	74.726	-67.39
wd04-880-11	2011-08-10 13:36:43	B	74.832	-67.464
wd04-880-11	2011-08-10 14:16:59	2	74.556	-67.386
wd04-880-11	2011-08-10 14:37:36	0	74.447	-67.361
wd04-880-11	2011-08-10 15:21:39	2	74.558	-67.376
wd04-880-11	2011-08-10 15:22:39	B	75.255	-67.572
wd04-880-11	2011-08-10 16:03:36	0	74.702	-67.417
wd04-880-11	2011-08-10 16:03:36	B	72.858	-67.893
wd04-880-11	2011-08-10 20:31:56	0	74.856	-67.215
wd04-880-11	2011-08-10 23:46:08	1	74.462	-67.394
wd04-880-11	2011-08-11 03:51:13	2	74.529	-67.396
wd04-880-11	2011-08-11 03:51:33	2	74.507	-67.386
wd04-880-11	2011-08-11 04:45:35	3	74.553	-67.371
wd04-880-11	2011-08-11 09:18:43	1	74.635	-67.349
wd04-880-11	2011-08-11 11:34:07	A	74.549	-67.401
wd04-880-11	2011-08-11 12:42:11	0	74.639	-67.239
wd04-880-11	2011-08-11 13:22:11	B	76.333	-67.175
wd04-880-11	2011-08-11 14:08:00	2	74.422	-67.335
wd04-880-11	2011-08-11 14:08:59	1	74.504	-67.409
wd04-880-11	2011-08-11 15:04:52	1	74.596	-67.37
wd04-880-11	2011-08-11 15:43:38	1	74.508	-67.405
wd04-880-11	2011-08-11 16:01:59	B	74.394	-67.382
wd04-880-11	2011-08-11 16:02:19	B	70.288	-68.854
wd04-880-11	2011-08-11 19:16:54	1	74.257	-67.339
wd04-880-11	2011-08-11 19:16:54	2	74.379	-67.399
wd04-880-11	2011-08-11 19:53:48	2	74.406	-67.404
wd04-880-11	2011-08-11 20:11:40	B	74.596	-67.335
wd04-880-11	2011-08-11 20:50:12	B	75.501	-67.308
wd04-880-11	2011-08-11 20:51:12	1	74.336	-67.357
wd04-880-11	2011-08-11 22:39:00	A	74.393	-67.315
wd04-880-11	2011-08-12 00:09:40	0	74.326	-67.341
wd04-880-11	2011-08-12 00:11:19	A	74.42	-67.356
wd04-880-11	2011-08-12 01:45:07	0	72.985	-67.144
wd04-880-11	2011-08-12 14:10:56	B	74.313	-67.316
wd04-880-11	2011-08-12 15:25:23	1	74.316	-67.373
wd04-880-11	2011-08-12 15:47:19	2	74.249	-67.399
wd04-880-11	2011-08-12 15:47:19	0	74.017	-67.39
wd04-880-11	2011-08-12 20:25:47	3	74.267	-67.354
wd04-880-11	2011-08-12 20:35:47	3	74.265	-67.352
wd04-880-11	2011-08-12 20:41:47	B	72.736	-67.529
wd04-880-11	2011-08-12 20:43:47	2	74.265	-67.355
wd04-880-11	2011-08-12 20:49:07	3	74.264	-67.352
wd04-880-11	2011-08-12 21:03:07	B	74.254	-67.355
wd04-880-11	2011-08-13 02:26:07	2	74.3	-67.325
wd04-880-11	2011-08-13 03:03:27	3	74.3	-67.321
wd04-880-11	2011-08-13 14:01:29	B	74.457	-67.106
wd04-880-11	2011-08-15 18:49:51	B	73.722	-67.217
wd04-880-11	2011-08-15 23:26:31	B	74.23	-67.249
wd04-880-11	2011-08-15 23:45:43	B	74.032	-66.955
wd04-880-11	2011-08-16 01:21:07	A	74.156	-67.152
wd04-880-11	2011-08-17 09:50:54	0	79.126	-65.837
wd04-880-11	2011-08-17 13:16:43	2	74.408	-67.03
wd04-880-11	2011-08-17 13:30:11	1	74.33	-67.038
wd04-880-11	2011-08-17 16:23:33	B	74.612	-66.976
wd04-880-11	2011-08-17 16:24:16	2	74.385	-67.036
wd04-880-11	2011-08-17 16:24:36	A	74.368	-66.962
wd04-880-11	2011-08-17 16:39:39	0	74.412	-67.056
wd04-880-11	2011-08-17 16:55:56	B	72.559	-67.201
wd04-880-11	2011-08-17 17:29:31	0	74.363	-67.048
wd04-880-11	2011-08-17 19:43:43	B	74.859	-67.205
wd04-880-11	2011-08-17 20:08:15	2	74.453	-67.097
wd04-880-11	2011-08-23 02:28:06	2	74.125	-66.706
wd04-880-11	2011-08-23 11:49:59	A	73.786	-66.622
wd04-880-11	2011-08-23 11:58:43	3	73.907	-66.625
wd04-880-11	2011-08-23 23:20:42	1	73.801	-66.546
wd04-880-11	2011-08-24 02:06:58	A	73.82	-66.521
wd04-880-11	2011-08-24 10:21:59	B	73.38	-66.54
wd04-880-11	2011-08-27 16:32:12	1	73.971	-66.154
wd04-880-11	2011-08-27 21:43:36	B	75.005	-66.349
wd04-880-11	2011-08-28 15:54:06	1	73.682	-66.133
wd04-880-11	2011-08-28 17:58:07	A	73.863	-66.122
wd04-880-11	2011-08-28 20:49:43	A	73.883	-66.118
wd04-880-11	2011-08-28 22:46:54	0	74.003	-66.097
wd04-880-11	2011-08-28 23:04:02	0	73.986	-66.113
wd04-880-11	2011-08-28 23:04:22	A	74.027	-66.141
wd04-880-11	2011-08-29 15:28:22	B	74.485	-66.13
wd04-880-11	2011-08-29 15:37:31	0	74.369	-66.097
wd04-880-11	2011-08-29 15:37:50	B	76.2	-66.201
wd04-880-11	2011-08-30 11:00:06	A	74.321	-66.152
wd04-880-11	2011-08-30 18:35:26	A	74.548	-66.151
wd04-880-11	2011-08-30 18:55:11	A	74.57	-66.163
wd04-880-11	2011-08-30 18:55:11	A	74.578	-66.163
wd04-880-11	2011-08-30 20:34:29	A	74.608	-66.176
wd04-880-11	2011-08-30 21:49:35	A	74.7	-66.165
wd04-880-11	2011-08-30 22:09:50	B	74.693	-66.2
wd04-880-11	2011-08-30 23:44:56	A	75.554	-66.332
wd04-880-11	2011-08-31 01:29:48	A	74.747	-66.298
wd04-880-11	2011-08-31 01:34:13	B	74.758	-66.303
wd04-880-11	2011-08-31 13:32:51	B	74.903	-66.19
wd04-880-11	2011-08-31 13:32:51	B	74.626	-66.227
wd04-880-11	2011-08-31 13:49:50	A	74.805	-66.237
wd04-880-11	2011-08-31 14:09:58	A	74.822	-66.256
wd04-880-11	2011-08-31 19:05:27	B	74.803	-66.273
wd04-880-11	2011-08-31 19:52:46	1	74.887	-66.281
wd04-880-11	2011-08-31 20:26:06	B	74.379	-66.116
wd04-880-11	2011-08-31 21:38:03	A	74.833	-66.44
wd04-880-11	2011-08-31 23:38:29	1	75.071	-66.291
wd04-880-11	2011-09-01 00:45:26	0	74.955	-66.238
wd04-880-11	2011-09-01 01:07:58	0	75.213	-66.272
wd04-880-11	2011-09-01 02:18:30	1	75.297	-66.29
wd04-880-11	2011-09-01 04:06:34	0	75.446	-66.316
wd04-880-11	2011-09-01 07:21:47	0	75.95	-66.29
wd04-880-11	2011-09-01 11:30:25	2	75.69	-66.333
wd04-880-11	2011-09-01 12:02:44	3	75.675	-66.344
wd04-880-11	2011-09-01 12:18:18	1	75.598	-66.381
wd04-880-11	2011-09-01 13:27:46	0	75.681	-66.319
wd04-880-11	2011-09-01 13:28:06	A	75.475	-66.281
wd04-880-11	2011-09-01 14:01:53	A	75.811	-66.321
wd04-880-11	2011-09-01 15:09:15	1	75.879	-66.381
wd04-880-11	2011-09-01 15:19:52	A	76.005	-66.363
wd04-880-11	2011-09-01 16:15:39	A	76.044	-66.405
wd04-880-11	2011-09-01 16:56:54	A	76.008	-66.403
wd04-880-11	2011-09-01 17:38:02	A	76.08	-66.411
wd04-880-11	2011-09-01 17:52:05	A	75.92	-66.455
wd04-880-11	2011-09-01 18:26:54	1	76.096	-66.431
wd04-880-11	2011-09-01 19:14:03	0	76.064	-66.491
wd04-880-11	2011-09-01 19:33:03	1	76.156	-66.406
wd04-880-11	2011-09-01 19:45:50	A	76.165	-66.411
wd04-880-11	2011-09-01 20:16:14	0	76.389	-66.467
wd04-880-11	2011-09-01 21:27:33	B	76.339	-66.425
wd04-880-11	2011-09-01 21:46:31	1	76.351	-66.429
wd04-880-11	2011-09-01 22:05:03	0	76.424	-66.432
wd04-880-11	2011-09-01 22:34:50	1	76.416	-66.446
wd04-880-11	2011-09-01 22:51:29	B	76.427	-66.447
wd04-880-11	2011-09-01 23:06:19	A	76.472	-66.456
wd04-880-11	2011-09-02 00:12:17	2	76.53	-66.477
wd04-880-11	2011-09-02 00:29:29	1	76.552	-66.486
wd04-880-11	2011-09-02 01:56:58	0	76.637	-66.529
wd04-880-11	2011-09-02 02:42:38	0	76.442	-66.466
wd04-880-11	2011-09-02 03:47:22	0	76.769	-66.573
wd04-880-11	2011-09-02 05:33:45	0	76.897	-66.637
wd04-880-11	2011-09-02 07:03:34	0	76.891	-66.674
wd04-880-11	2011-09-02 08:33:21	B	77.122	-66.672
wd04-880-11	2011-09-02 08:55:14	B	77.123	-66.617
wd04-880-11	2011-09-02 09:23:34	0	77.047	-66.751
wd04-880-11	2011-09-02 10:06:27	0	77.038	-66.751
wd04-880-11	2011-09-02 10:28:10	A	77.085	-66.77
wd04-880-11	2011-09-02 11:08:25	0	77.098	-66.789
wd04-880-11	2011-09-02 11:51:41	1	77.176	-66.808
wd04-880-11	2011-09-02 12:14:50	0	77.339	-66.787
wd04-880-11	2011-09-02 13:32:57	1	77.264	-66.829
wd04-880-11	2011-09-02 13:45:26	A	77.254	-66.866
wd04-880-11	2011-09-02 14:12:15	0	77.295	-66.901
wd04-880-11	2011-09-02 14:29:53	B	77.327	-66.879
wd04-880-11	2011-09-02 14:30:33	0	77.325	-66.877
wd04-880-11	2011-09-02 15:04:50	A	77.181	-66.675
wd04-880-11	2011-09-02 15:24:46	0	77.332	-66.891
wd04-880-11	2011-09-02 16:00:49	0	77.403	-66.889
wd04-880-11	2011-09-02 16:48:26	1	77.412	-66.941
wd04-880-11	2011-09-02 17:11:39	0	77.465	-66.983
wd04-880-11	2011-09-02 17:11:39	0	77.428	-66.955
wd04-880-11	2011-09-02 17:33:46	1	77.43	-66.977
wd04-880-11	2011-09-02 18:15:50	A	77.455	-67.005
wd04-880-11	2011-09-02 19:25:46	0	77.479	-67.012
wd04-880-11	2011-09-02 20:06:50	0	77.554	-67.054
wd04-880-11	2011-09-02 20:30:18	A	77.534	-67.055
wd04-880-11	2011-09-02 20:30:18	A	77.511	-67.05
wd04-880-11	2011-09-02 21:33:46	1	77.511	-67.076
wd04-880-11	2011-09-02 21:55:46	0	77.654	-67.067
wd04-880-11	2011-09-02 22:14:33	0	77.468	-67.095
wd04-880-11	2011-09-02 22:33:38	0	77.495	-67.074
wd04-880-11	2011-09-02 22:34:18	B	77.062	-66.867
wd04-880-11	2011-09-02 23:14:26	1	77.442	-67.108
wd04-880-11	2011-09-02 23:47:06	0	77.492	-67.117
wd04-880-11	2011-09-03 00:09:26	1	77.477	-67.114
wd04-880-11	2011-09-03 00:57:45	0	77.205	-67.044
wd04-880-11	2011-09-03 02:36:01	2	77.517	-67.178
wd04-880-11	2011-09-03 03:35:06	B	78.534	-67.12
wd04-880-11	2011-09-03 04:16:13	0	77.3	-67.281
wd04-880-11	2011-09-03 07:00:05	B	77.851	-67.246
wd04-880-11	2011-09-03 08:14:53	0	77.752	-67.331
wd04-880-11	2011-09-03 08:36:33	0	77.602	-67.341
wd04-880-11	2011-09-03 08:56:29	A	80.088	-67.52
wd04-880-11	2011-09-03 09:58:06	A	77.618	-67.356
wd04-880-11	2011-09-03 10:15:37	0	77.729	-67.335
wd04-880-11	2011-09-03 10:36:29	A	77.382	-67.468
wd04-880-11	2011-09-03 12:19:01	0	77.79	-67.41
wd04-880-11	2011-09-03 12:19:41	A	77.373	-67.429
wd04-880-11	2011-09-03 13:02:45	0	77.423	-67.42
wd04-880-11	2011-09-03 13:18:46	0	77.381	-67.441
wd04-880-11	2011-09-03 13:33:37	0	76.941	-67.386
wd04-880-11	2011-09-03 13:33:57	A	77.558	-67.589
wd04-880-11	2011-09-04 19:48:21	1	77.117	-67.523
wd04-880-11	2011-09-04 19:48:21	0	76.988	-67.499
wd04-880-11	2011-09-04 20:15:22	B	77.456	-67.396
wd04-880-11	2011-09-04 20:16:02	0	77.313	-67.442
wd04-880-11	2011-09-04 20:16:22	1	77.004	-67.518
wd04-880-11	2011-09-04 21:06:41	A	76.974	-67.466
wd04-880-11	2011-09-04 21:30:49	2	77.04	-67.499
wd04-880-11	2011-09-04 21:53:42	1	76.99	-67.498
wd04-880-11	2011-09-04 21:53:42	0	77.104	-67.501
wd04-880-11	2011-09-04 21:53:42	0	77.091	-67.459
wd04-880-11	2011-09-04 23:02:46	2	77.053	-67.508
wd04-880-11	2011-09-05 00:30:03	B	77.063	-67.542
wd04-880-11	2011-09-05 01:11:51	0	77.052	-67.545
wd04-880-11	2011-09-05 01:12:12	1	77.019	-67.556
wd04-880-11	2011-09-05 02:07:28	0	77.097	-67.582
wd04-880-11	2011-09-05 04:05:05	2	76.933	-67.559
wd04-880-11	2011-09-05 04:28:25	B	76.819	-67.503
wd04-880-11	2011-09-05 04:29:45	2	76.924	-67.56
wd04-880-11	2011-09-05 12:39:25	B	76.695	-67.607
wd04-880-11	2011-09-05 12:58:45	3	76.65	-67.593
wd04-880-11	2011-09-05 14:38:25	0	76.671	-67.596
wd04-880-11	2011-09-05 16:19:45	0	76.76	-67.616
wd04-880-11	2011-09-05 17:33:47	B	76.894	-67.028
wd04-880-11	2011-09-05 17:59:14	0	76.81	-67.622
wd04-880-11	2011-09-05 18:23:17	B	78.369	-68.626
wd04-880-11	2011-09-05 19:53:53	0	76.857	-67.647
wd04-880-11	2011-09-05 19:54:33	0	77.014	-67.568
wd04-880-11	2011-09-05 19:54:53	0	76.761	-67.594
wd04-880-11	2011-09-05 21:02:31	1	76.845	-67.626
wd04-880-11	2011-09-05 21:02:31	0	76.852	-67.589
wd04-880-11	2011-09-05 21:22:51	0	77.007	-67.614
wd04-880-11	2011-09-05 21:44:51	0	76.926	-67.622
wd04-880-11	2011-09-06 00:15:25	0	77.063	-67.652
wd04-880-11	2011-09-06 00:16:05	0	76.946	-67.624
wd04-880-11	2011-09-06 02:24:21	1	76.964	-67.685
wd04-880-11	2011-09-06 11:08:25	2	76.779	-67.755
wd04-880-11	2011-09-06 11:10:25	A	76.752	-67.741
wd04-880-11	2011-09-06 11:28:25	3	76.764	-67.762
wd04-880-11	2011-09-06 15:46:07	0	76.788	-67.743
wd04-880-11	2011-09-06 15:46:07	B	76.326	-67.923
wd04-880-11	2011-09-06 16:11:02	0	76.827	-67.735
wd04-880-11	2011-09-06 17:24:19	0	76.856	-67.709
wd04-880-11	2011-09-06 17:47:52	1	76.839	-67.719
wd04-880-11	2011-09-06 17:47:52	1	76.853	-67.717
wd04-880-11	2011-09-06 17:47:52	B	76.558	-67.769
wd04-880-11	2011-09-06 18:10:21	0	76.834	-67.712
wd04-880-11	2011-09-06 20:42:50	0	76.839	-67.691
wd04-880-11	2011-09-06 21:04:37	1	76.884	-67.733
wd04-880-11	2011-09-06 21:26:20	0	76.861	-67.731
wd04-880-11	2011-09-06 22:11:45	0	76.589	-67.608
wd04-880-11	2011-09-06 22:31:22	0	76.867	-67.691
wd04-880-11	2011-09-06 22:50:41	B	76.773	-67.767
wd04-880-11	2011-09-06 22:51:41	1	76.89	-67.736
wd04-880-11	2011-09-06 22:51:41	0	76.895	-67.755
wd04-880-11	2011-09-07 01:34:02	1	76.91	-67.75
wd04-880-11	2011-09-07 01:52:17	0	77.074	-67.734
wd04-880-11	2011-09-07 03:21:45	0	77.04	-67.738
wd04-880-11	2011-09-07 03:23:45	B	76.91	-67.739
wd04-880-11	2011-09-07 12:38:45	3	76.838	-67.808
wd04-880-11	2011-09-07 12:58:05	3	76.831	-67.809
wd04-880-11	2011-09-07 16:57:25	3	76.802	-67.811
wd04-880-11	2011-09-07 17:16:45	3	76.801	-67.808
wd04-880-11	2011-09-07 17:30:45	2	76.797	-67.813
wd04-880-11	2011-09-07 17:32:05	A	76.806	-67.816
wd04-880-11	2011-09-07 20:37:25	1	76.813	-67.807
wd04-880-11	2011-09-07 20:39:25	3	76.816	-67.807
wd04-880-11	2011-09-07 21:01:05	A	77.025	-67.789
wd04-880-11	2011-09-07 21:19:45	2	76.823	-67.8
wd04-882-11	2011-03-11 07:23:35	2	78.474	-68.432
wd04-882-11	2011-03-11 07:59:31	0	78.425	-68.416
wd04-882-11	2011-03-11 09:03:42	B	78.731	-68.406
wd04-882-11	2011-03-11 09:40:09	2	78.414	-68.424
wd04-882-11	2011-03-11 09:44:29	2	78.42	-68.431
wd04-882-11	2011-03-11 10:46:49	2	78.393	-68.428
wd04-882-11	2011-03-11 11:21:45	2	78.393	-68.43
wd04-882-11	2011-03-11 11:27:05	2	78.379	-68.428
wd04-882-11	2011-03-11 12:26:01	3	78.395	-68.428
wd04-882-11	2011-03-11 13:01:07	3	78.391	-68.43
wd04-882-11	2011-03-11 13:04:15	1	78.357	-68.437
wd04-882-11	2011-03-11 17:25:57	B	78.408	-68.422
wd04-882-11	2011-03-11 22:47:03	2	78.404	-68.434
wd04-882-11	2011-03-11 22:50:57	2	78.403	-68.434
wd04-882-11	2011-03-11 23:00:02	3	78.398	-68.437
wd04-882-11	2011-03-11 23:03:46	A	78.348	-68.439
wd04-882-11	2011-03-12 03:16:37	1	78.396	-68.436
wd04-882-11	2011-03-12 03:47:35	3	78.394	-68.436
wd04-882-11	2011-03-12 03:50:50	A	78.438	-68.455
wd04-882-11	2011-03-12 16:55:59	1	78.407	-68.444
wd04-882-11	2011-03-13 04:36:34	1	78.408	-68.432
wd04-882-11	2011-03-13 09:19:57	3	78.392	-68.434
wd04-882-11	2011-03-13 14:01:17	A	78.285	-68.448
wd04-882-11	2011-03-13 14:01:57	A	78.385	-68.439
wd04-882-11	2011-03-13 17:05:57	A	78.353	-68.444
wd04-882-11	2011-03-13 17:08:51	0	78.211	-68.457
wd04-882-11	2011-03-13 18:44:33	B	77.354	-68.224
wd04-882-11	2011-03-13 20:28:22	0	78.096	-68.404
wd04-882-11	2011-03-13 20:47:13	B	78.053	-68.552
wd04-882-11	2011-03-13 21:04:37	A	77.973	-68.44
wd04-882-11	2011-03-14 00:54:21	B	78.433	-68.773
wd04-882-11	2011-03-14 02:31:15	B	77.925	-68.46
wd04-882-11	2011-03-14 03:08:29	2	78.106	-68.476
wd04-882-11	2011-03-14 12:30:17	3	78.107	-68.475
wd04-882-11	2011-03-14 17:12:26	A	78.086	-68.472
wd04-882-11	2011-03-14 18:37:53	B	84.049	-68.478
wd04-882-11	2011-03-14 18:37:54	0	77.98	-68.484
wd04-882-11	2011-03-14 22:44:09	B	78.2	-68.538
wd04-882-11	2011-03-15 00:27:32	2	78.227	-68.491
wd04-882-11	2011-03-15 01:08:46	B	78.274	-68.495
wd04-882-11	2011-03-15 02:10:21	B	78.134	-68.51
wd04-882-11	2011-03-15 02:52:02	B	76.103	-68.079
wd04-882-11	2011-03-15 13:59:57	3	78.207	-68.487
wd04-882-11	2011-03-15 14:07:57	1	78.208	-68.49
wd04-882-11	2011-03-15 14:09:57	B	78.179	-68.493
wd04-882-11	2011-03-15 18:07:57	2	78.22	-68.491
wd04-882-11	2011-03-15 18:10:37	1	78.21	-68.483
wd04-882-11	2011-03-15 18:24:37	2	78.188	-68.483
wd04-882-11	2011-03-15 18:40:37	1	78.2	-68.483
wd04-882-11	2011-03-15 22:00:37	3	78.203	-68.482
wd04-882-11	2011-03-15 22:21:57	1	78.213	-68.482
wd04-882-11	2011-03-15 22:25:17	2	78.196	-68.485
wd04-882-11	2011-03-16 07:30:46	B	78.242	-68.541
wd04-882-11	2011-03-16 12:07:36	1	78.147	-68.497
wd04-882-11	2011-03-16 12:44:15	A	78.113	-68.505
wd04-882-11	2011-03-16 13:25:38	B	78.19	-68.502
wd04-882-11	2011-03-16 13:47:37	B	78.146	-68.509
wd04-882-11	2011-03-16 17:43:45	A	78.074	-68.51
wd04-882-11	2011-03-16 18:38:47	0	78.148	-68.55
wd04-882-11	2011-03-16 19:53:00	A	78.13	-68.529
wd04-882-11	2011-03-17 03:46:43	A	78.302	-68.5
wd04-882-11	2011-03-17 12:20:25	1	78.34	-68.496
wd04-882-11	2011-03-17 16:56:38	B	78.23	-68.514
wd04-882-11	2011-03-17 22:28:18	B	78.206	-68.489
wd04-882-11	2011-03-18 00:02:33	B	78.318	-68.529
wd04-882-11	2011-03-18 01:47:37	A	78.109	-68.471
wd04-882-11	2011-03-18 04:17:17	1	78.149	-68.513
wd04-882-11	2011-03-18 04:19:57	1	78.148	-68.523
wd04-882-11	2011-03-18 11:13:57	3	78.234	-68.501
wd04-882-11	2011-03-18 11:45:17	3	78.237	-68.498
wd04-882-11	2011-03-18 15:07:17	2	78.238	-68.503
wd04-882-11	2011-03-18 15:16:37	2	78.229	-68.504
wd04-882-11	2011-03-18 15:28:37	2	78.245	-68.499
wd04-882-11	2011-03-19 01:28:24	B	77.706	-68.188
wd04-882-11	2011-03-19 02:12:07	1	78.148	-68.534
wd04-882-11	2011-03-19 02:22:09	1	78.174	-68.525
wd04-882-11	2011-03-19 12:42:37	3	78.163	-68.533
wd04-882-11	2011-03-19 12:48:37	1	78.154	-68.545
wd04-882-11	2011-03-19 13:13:17	1	78.132	-68.54
wd04-882-11	2011-03-19 13:15:17	2	78.169	-68.537
wd04-882-11	2011-03-19 16:30:37	2	78.166	-68.536
wd04-882-11	2011-03-19 16:35:17	3	78.163	-68.535
wd04-882-11	2011-03-19 16:46:37	3	78.157	-68.535
wd04-882-11	2011-03-19 20:50:37	2	78.16	-68.537
wd04-882-11	2011-03-19 21:04:37	3	78.16	-68.534
wd04-882-11	2011-03-19 21:10:37	2	78.164	-68.537
wd04-882-11	2011-03-20 01:03:57	3	78.159	-68.535
wd04-882-11	2011-03-20 04:26:37	3	78.176	-68.533
wd04-882-11	2011-03-20 09:12:37	1	78.114	-68.539
wd04-882-11	2011-03-20 12:32:37	2	78.156	-68.531
wd04-882-11	2011-03-20 12:35:57	0	78.133	-68.544
wd04-882-11	2011-03-20 12:48:37	1	78.16	-68.534
wd04-882-11	2011-03-20 13:04:37	1	78.175	-68.533
wd04-882-11	2011-03-20 17:31:45	B	78.227	-68.657
wd04-882-11	2011-03-20 18:10:54	B	78.77	-68.444
wd04-882-11	2011-03-20 18:52:54	B	78.955	-68.217
wd04-882-11	2011-03-20 21:05:38	A	77.981	-68.524
wd04-882-11	2011-03-20 22:46:01	A	78.017	-68.568
wd04-882-11	2011-03-20 23:01:41	B	78.268	-68.911
wd04-882-11	2011-03-20 23:48:01	2	77.939	-68.589
wd04-882-11	2011-03-21 02:02:21	A	77.946	-68.58
wd04-882-11	2011-03-21 02:22:00	1	77.998	-68.579
wd04-882-11	2011-03-21 03:01:40	B	77.788	-68.532
wd04-882-11	2011-03-21 03:44:17	1	77.982	-68.557
wd04-882-11	2011-03-21 04:05:56	1	77.979	-68.557
wd04-882-11	2011-03-21 07:18:37	1	77.971	-68.549
wd04-882-11	2011-03-21 07:27:57	A	78.017	-68.58
wd04-882-11	2011-03-21 07:49:57	0	78.054	-68.568
wd04-882-11	2011-03-21 12:22:37	2	77.995	-68.553
wd04-882-11	2011-03-21 12:23:17	1	78.011	-68.549
wd04-882-11	2011-03-21 12:24:37	A	77.981	-68.556
wd04-882-11	2011-03-21 13:25:38	1	77.951	-68.546
wd04-882-11	2011-03-21 18:26:47	2	77.934	-68.563
wd04-882-11	2011-03-21 19:28:58	2	77.865	-68.571
wd04-882-11	2011-03-21 19:31:16	0	77.967	-68.59
wd04-882-11	2011-03-21 20:47:20	A	77.858	-68.567
wd04-882-11	2011-03-21 20:47:20	A	77.915	-68.543
wd04-882-11	2011-03-21 21:07:05	B	77.877	-68.572
wd04-882-11	2011-03-21 22:21:17	A	77.878	-68.575
wd04-882-11	2011-03-21 22:21:57	2	77.874	-68.574
wd04-882-11	2011-03-21 22:26:37	2	77.873	-68.571
wd04-882-11	2011-03-21 22:42:09	2	77.873	-68.573
wd04-882-11	2011-03-22 03:42:25	B	77.925	-68.55
wd04-882-11	2011-03-22 13:44:51	B	77.623	-68.571
wd04-882-11	2011-03-22 20:15:41	B	77.927	-68.542
wd04-882-11	2011-03-22 21:02:38	B	77.973	-68.546
wd04-882-11	2011-03-22 22:15:57	B	77.947	-68.588
wd04-882-11	2011-03-22 22:48:25	A	77.971	-68.587
wd04-882-11	2011-03-22 23:32:24	B	77.476	-68.481
wd04-882-11	2011-03-23 03:24:13	B	78.254	-68.583
wd04-882-11	2011-03-23 05:38:37	B	77.722	-68.61
wd04-882-11	2011-03-23 09:10:59	B	78.008	-68.533
wd04-882-11	2011-03-23 10:21:17	1	77.898	-68.553
wd04-882-11	2011-03-23 10:59:00	B	79.443	-68.411
wd04-882-11	2011-03-23 14:16:45	B	77.984	-68.512
wd04-882-11	2011-03-23 14:58:12	B	77.937	-68.533
wd04-882-11	2011-03-23 16:36:18	A	77.924	-68.561
wd04-882-11	2011-03-23 19:16:31	B	78.968	-68.799
wd04-882-11	2011-03-23 19:51:37	2	77.912	-68.553
wd04-882-11	2011-03-24 00:49:49	A	77.951	-68.54
wd04-882-11	2011-03-24 01:29:41	B	78.084	-68.534
wd04-882-11	2011-03-24 01:53:38	1	77.973	-68.557
wd04-882-11	2011-03-24 11:52:16	3	77.951	-68.543
wd04-882-11	2011-03-24 12:22:56	3	77.954	-68.541
wd04-882-11	2011-03-24 16:44:00	A	77.961	-68.534
wd04-882-11	2011-03-24 18:22:33	B	77.915	-68.524
wd04-882-11	2011-03-24 18:31:49	B	77.92	-68.503
wd04-882-11	2011-03-24 18:56:13	1	77.96	-68.507
wd04-882-11	2011-03-24 19:03:02	2	77.979	-68.505
wd04-882-11	2011-03-24 20:14:25	1	77.969	-68.503
wd04-882-11	2011-03-24 20:15:05	3	77.962	-68.499
wd04-882-11	2011-03-24 20:33:44	2	77.968	-68.503
wd04-882-11	2011-03-24 20:40:44	3	77.958	-68.502
wd04-882-11	2011-03-25 02:42:36	0	78.042	-68.506
wd04-882-11	2011-03-25 06:37:56	0	78.042	-68.516
wd04-882-11	2011-03-25 14:42:36	2	78.026	-68.525
wd04-882-11	2011-03-25 18:20:36	3	78.024	-68.526
wd04-882-11	2011-03-25 18:21:16	2	78.026	-68.525
wd04-882-11	2011-03-25 18:31:56	3	78.024	-68.526
wd04-882-11	2011-03-25 18:52:36	2	78.043	-68.53
wd04-882-11	2011-03-25 19:02:36	A	77.985	-68.51
wd04-882-11	2011-03-25 22:15:40	B	78.126	-68.653
wd04-882-11	2011-03-25 23:25:02	B	77.339	-67.94
wd04-882-11	2011-03-25 23:26:58	2	77.908	-68.614
wd04-882-11	2011-03-25 23:26:58	1	77.907	-68.603
wd04-882-11	2011-03-26 00:40:08	A	77.968	-68.61
wd04-882-11	2011-03-26 01:48:41	A	78.279	-68.612
wd04-882-11	2011-03-26 02:39:14	0	78.037	-68.613
wd04-882-11	2011-03-26 02:41:14	B	77.962	-68.729
wd04-882-11	2011-03-26 13:44:36	B	77.603	-68.879
wd04-882-11	2011-03-26 13:45:16	A	77.885	-68.61
wd04-882-11	2011-03-26 18:13:00	B	77.83	-68.597
wd04-882-11	2011-03-26 18:13:00	A	77.893	-68.598
wd04-882-11	2011-03-26 18:13:00	A	78.014	-68.587
wd04-882-11	2011-03-26 20:25:52	B	77.646	-68.207
wd04-882-11	2011-03-26 20:26:52	0	77.782	-68.632
wd04-882-11	2011-03-26 21:07:45	B	79.376	-68.117
wd04-882-11	2011-03-26 22:59:57	B	79.978	-69.137
wd04-882-11	2011-03-26 23:34:00	B	79.091	-69.167
wd04-882-11	2011-03-27 00:19:04	2	77.407	-68.726
wd04-882-11	2011-03-27 00:43:17	B	77.338	-68.736
wd04-882-11	2011-03-27 01:19:45	0	77.281	-68.774
wd04-882-11	2011-03-27 01:57:25	1	77.248	-68.761
wd04-882-11	2011-03-27 02:35:00	0	77.286	-68.74
wd04-882-11	2011-03-27 10:08:33	0	76.948	-68.716
wd04-882-11	2011-03-27 12:44:32	A	76.936	-68.701
wd04-882-11	2011-03-27 14:56:04	0	76.777	-68.606
wd04-882-11	2011-03-27 15:09:52	B	76.775	-68.57
wd04-882-11	2011-03-27 16:50:36	1	76.71	-68.536
wd04-882-11	2011-03-28 10:00:56	3	76.488	-68.501
wd04-882-11	2011-03-28 14:03:16	B	76.426	-68.489
wd04-882-11	2011-03-28 14:25:56	3	76.408	-68.497
wd04-882-11	2011-03-28 14:32:36	1	76.406	-68.492
wd04-882-11	2011-03-28 14:37:16	3	76.402	-68.496
wd04-882-11	2011-03-28 19:05:53	0	76.366	-68.498
wd04-882-11	2011-03-28 19:34:41	B	76.166	-68.519
wd04-882-11	2011-03-28 19:34:41	0	76.298	-68.524
wd04-882-11	2011-03-28 20:16:08	B	76.211	-68.496
wd04-882-11	2011-03-28 21:00:32	A	75.995	-68.411
wd04-882-11	2011-03-28 21:40:07	1	76.242	-68.531
wd04-882-11	2011-03-29 00:34:39	0	76.176	-68.537
wd04-882-11	2011-03-29 01:13:28	0	76.051	-68.533
wd04-882-11	2011-03-29 01:38:45	A	76.063	-68.531
wd04-882-11	2011-03-29 02:03:49	0	76.129	-68.542
wd04-882-11	2011-03-29 11:32:32	2	75.858	-68.578
wd04-882-11	2011-03-29 15:20:36	3	75.746	-68.583
wd04-882-11	2011-03-29 15:51:56	3	75.717	-68.583
wd04-882-11	2011-03-29 15:52:36	0	75.685	-68.592
wd04-882-11	2011-03-29 20:20:16	2	75.599	-68.602
wd04-882-11	2011-03-29 20:47:36	3	75.588	-68.602
wd04-882-11	2011-03-29 20:55:36	1	75.588	-68.599
wd04-882-11	2011-03-29 21:01:36	3	75.585	-68.6
wd04-882-11	2011-03-30 01:18:20	B	75.648	-68.659
wd04-882-11	2011-03-30 01:48:35	B	75.401	-68.715
wd04-882-11	2011-03-30 02:49:52	A	75.856	-68.711
wd04-882-11	2011-03-30 03:35:06	B	75.093	-68.661
wd04-882-11	2011-03-30 11:20:36	1	75.165	-68.618
wd04-882-11	2011-03-30 14:08:59	B	74.889	-68.664
wd04-882-11	2011-03-30 18:01:39	B	72.774	-68.958
wd04-882-11	2011-03-30 18:01:39	B	74.486	-68.287
wd04-882-11	2011-03-30 18:14:09	B	74.608	-68.726
wd04-882-11	2011-03-30 18:42:17	A	75.002	-68.692
wd04-882-11	2011-03-30 19:13:36	B	78.72	-68.956
wd04-882-11	2011-03-30 19:35:57	B	74.49	-69.351
wd04-882-11	2011-03-30 19:57:18	A	74.948	-68.635
wd04-882-11	2011-03-30 20:44:49	B	74.774	-68.473
wd04-882-11	2011-03-30 20:55:01	B	75.74	-68.584
wd04-882-11	2011-03-30 21:14:40	B	74.903	-68.664
wd04-882-11	2011-03-30 21:19:38	B	74.577	-68.984
wd04-882-11	2011-03-30 22:23:27	2	74.881	-68.658
wd04-882-11	2011-03-30 22:35:14	2	74.874	-68.681
wd04-882-11	2011-03-31 02:17:16	1	74.81	-68.67
wd04-882-11	2011-03-31 02:30:36	2	74.782	-68.663
wd04-882-11	2011-03-31 07:15:36	2	74.659	-68.685
wd04-882-11	2011-03-31 07:42:56	0	74.588	-68.682
wd04-882-11	2011-03-31 14:01:44	1	74.526	-68.684
wd04-882-11	2011-03-31 14:32:37	A	74.949	-68.339
wd04-882-11	2011-03-31 14:32:37	A	74.364	-68.634
wd04-882-11	2011-03-31 15:42:27	A	74.446	-68.658
wd04-882-11	2011-03-31 16:06:06	B	74.414	-68.893
wd04-882-11	2011-03-31 19:25:01	B	77.227	-68.451
wd04-882-11	2011-03-31 22:35:56	B	74.148	-68.885
wd04-882-11	2011-04-01 02:07:39	2	74.248	-68.688
wd04-882-11	2011-04-01 03:11:56	3	74.228	-68.684
wd04-882-11	2011-04-01 03:36:36	3	74.223	-68.685
wd04-882-11	2011-04-01 03:48:36	3	74.227	-68.685
wd04-882-11	2011-04-01 10:29:36	1	74.143	-68.664
wd04-882-11	2011-04-01 13:52:16	1	74.128	-68.646
wd04-882-11	2011-04-01 13:56:16	1	74.135	-68.652
wd04-882-11	2011-04-01 14:09:36	2	74.121	-68.653
wd04-882-11	2011-04-01 14:12:16	B	74.129	-68.653
wd04-882-11	2011-04-01 14:18:16	2	74.124	-68.651
wd04-882-11	2011-04-01 14:38:16	3	74.128	-68.644
wd04-883-11	2011-03-12 10:37:05	1	78.409	-68.413
wd04-883-11	2011-03-12 10:58:57	1	78.406	-68.44
wd04-883-11	2011-03-12 11:11:05	2	78.417	-68.421
wd04-883-11	2011-03-12 12:16:13	2	78.404	-68.422
wd04-883-11	2011-03-12 12:31:17	2	78.388	-68.422
wd04-883-11	2011-03-12 12:41:27	1	78.419	-68.42
wd04-883-11	2011-03-12 12:49:03	2	78.4	-68.423
wd04-883-11	2011-03-12 14:13:28	A	78.436	-68.422
wd04-883-11	2011-03-12 16:11:10	2	78.485	-68.406
wd04-883-11	2011-03-12 16:54:08	0	78.494	-68.406
wd04-883-11	2011-03-12 20:14:53	3	78.445	-68.369
wd04-883-11	2011-03-13 01:16:22	0	78.498	-68.36
wd04-883-11	2011-03-14 02:30:28	A	78.378	-68.421
wd04-883-11	2011-03-14 03:03:49	B	78.534	-68.468
wd04-883-11	2011-03-14 07:27:17	1	78.388	-68.421
wd04-883-11	2011-03-14 10:51:57	1	78.389	-68.428
wd04-883-11	2011-03-14 17:07:25	0	78.361	-68.428
wd04-883-11	2011-03-14 17:23:13	B	79.364	-68.508
wd04-883-11	2011-03-14 18:54:06	A	78.411	-68.386
wd04-883-11	2011-03-14 22:27:45	B	77.997	-68.349
wd04-883-11	2011-03-15 00:29:08	1	78.435	-68.286
wd04-883-11	2011-03-15 06:38:57	0	78.266	-68.318
wd04-883-11	2011-03-15 08:29:52	B	79.945	-67.559
wd04-883-11	2011-03-15 13:14:36	B	78.069	-68.246
wd04-883-11	2011-03-15 14:47:13	B	78.428	-68.221
wd04-883-11	2011-03-15 14:47:13	A	78.317	-68.232
wd04-883-11	2011-03-15 15:08:21	B	78.288	-68.112
wd04-883-11	2011-03-15 15:23:42	B	78.215	-68.254
wd04-883-11	2011-03-15 15:40:45	B	78.218	-68.177
wd04-883-11	2011-03-15 18:55:13	1	78.279	-68.237
wd04-883-11	2011-03-15 19:08:53	A	78.294	-68.242
wd04-883-11	2011-03-15 23:02:13	1	78.303	-68.241
wd04-883-11	2011-03-15 23:38:37	3	78.284	-68.239
wd04-883-11	2011-03-16 08:08:39	A	77.957	-68.292
wd04-883-11	2011-03-16 08:40:48	B	78.134	-68.32
wd04-883-11	2011-03-16 10:34:06	B	86.098	-67.482
wd04-883-11	2011-03-16 11:43:48	0	78.163	-68.381
wd04-883-11	2011-03-16 12:08:13	A	78.187	-68.332
wd04-883-11	2011-03-16 12:44:07	B	77.607	-68.447
wd04-883-11	2011-03-16 14:19:44	0	78.381	-68.076
wd04-883-11	2011-03-16 14:52:14	2	78.302	-68.411
wd04-883-11	2011-03-16 15:10:00	1	78.315	-68.418
wd04-883-11	2011-03-16 15:20:02	1	78.327	-68.418
wd04-883-11	2011-03-16 19:21:08	2	78.322	-68.418
wd04-883-11	2011-03-16 19:30:37	3	78.325	-68.42
wd04-883-11	2011-03-17 00:18:41	A	78.313	-68.423
wd04-883-11	2011-03-17 05:29:17	1	78.33	-68.42
wd04-883-11	2011-03-17 10:16:37	2	78.316	-68.424
wd04-883-11	2011-03-17 13:37:17	B	78.226	-68.426
wd04-883-11	2011-03-17 14:00:57	2	78.334	-68.418
wd04-883-11	2011-03-17 15:01:51	B	78.295	-68.428
wd04-883-11	2011-03-17 15:03:59	2	78.295	-68.421
wd04-883-11	2011-03-17 15:20:43	1	78.319	-68.41
wd04-883-11	2011-03-17 15:39:59	0	78.325	-68.411
wd04-883-11	2011-03-17 15:53:13	0	78.4	-68.406
wd04-883-11	2011-03-17 16:22:57	B	78.312	-68.423
wd04-883-11	2011-03-17 20:38:38	B	78.448	-68.44
wd04-883-11	2011-03-17 20:48:05	2	78.401	-68.42
wd04-883-11	2011-03-18 01:50:41	B	78.895	-68.985
wd04-883-11	2011-03-18 06:09:17	1	78.404	-68.42
wd04-883-11	2011-03-18 06:39:57	A	78.504	-68.399
wd04-883-11	2011-03-18 14:34:37	B	78.409	-68.41
wd04-883-11	2011-03-18 16:11:06	2	78.414	-68.396
wd04-883-11	2011-03-18 16:14:54	1	78.41	-68.398
wd04-883-11	2011-03-18 16:22:56	B	78.391	-68.403
wd04-883-11	2011-03-18 16:43:59	0	78.413	-68.4
wd04-883-11	2011-03-18 16:55:12	1	78.409	-68.391
wd04-883-11	2011-03-19 02:14:50	0	78.282	-68.423
wd04-883-11	2011-03-19 03:02:08	1	78.418	-68.426
wd04-883-11	2011-03-19 07:39:56	1	78.398	-68.425
wd04-883-11	2011-03-19 13:13:36	2	78.392	-68.425
wd04-883-11	2011-03-19 13:16:16	3	78.399	-68.425
wd04-883-11	2011-03-19 17:34:16	3	78.399	-68.425
wd04-883-11	2011-03-19 17:42:56	3	78.397	-68.425
wd04-883-11	2011-03-19 17:51:36	3	78.398	-68.425
wd04-883-11	2011-03-19 22:55:28	0	78.428	-68.45
wd04-883-11	2011-03-19 23:06:47	B	78.493	-68.4
wd04-883-11	2011-03-19 23:25:33	1	78.407	-68.417
wd04-883-11	2011-03-20 00:06:12	A	78.48	-68.42
wd04-883-11	2011-03-20 03:28:12	2	78.405	-68.431
wd04-883-11	2011-03-20 08:01:16	A	78.351	-68.433
wd04-883-11	2011-03-20 10:53:56	2	78.408	-68.424
wd04-883-11	2011-03-20 14:45:56	A	78.402	-68.418
wd04-883-11	2011-03-20 14:46:36	2	78.397	-68.424
wd04-883-11	2011-03-20 15:30:36	3	78.396	-68.425
wd04-883-11	2011-03-20 18:49:56	2	78.398	-68.426
wd04-883-11	2011-03-20 19:12:36	2	78.393	-68.424
wd04-883-11	2011-03-20 19:20:36	1	78.391	-68.419
wd04-883-11	2011-03-20 19:24:36	2	78.393	-68.426
wd04-883-11	2011-03-20 23:03:12	1	78.499	-68.372
wd04-883-11	2011-03-21 00:46:13	A	78.526	-68.384
wd04-883-11	2011-03-21 02:06:08	B	79.142	-68.246
wd04-883-11	2011-03-21 02:06:28	B	78.559	-68.415
wd04-883-11	2011-03-21 03:11:13	B	77.744	-68.531
wd04-883-11	2011-03-21 04:48:53	0	78.39	-68.282
wd04-883-11	2011-03-21 09:35:16	2	78.328	-68.141
wd04-883-11	2011-03-21 14:05:56	0	78.245	-68.125
wd04-883-11	2011-03-21 14:05:56	A	78.233	-68.125
wd04-883-11	2011-03-21 14:22:49	0	78.239	-68.121
wd04-883-11	2011-03-21 14:37:28	0	78.269	-68.115
wd04-883-11	2011-03-21 16:14:28	A	78.31	-68.1
wd04-883-11	2011-03-21 16:49:17	A	78.368	-68.095
wd04-883-11	2011-03-21 19:09:25	B	78.82	-68.044
wd04-883-11	2011-03-21 19:10:05	1	78.52	-68.077
wd04-883-11	2011-03-21 19:32:01	0	78.382	-68.054
wd04-883-11	2011-03-21 20:05:08	1	78.572	-68.05
wd04-883-11	2011-03-21 20:40:17	0	78.479	-68.049
wd04-883-11	2011-03-21 20:40:36	A	78.609	-68.052
wd04-883-11	2011-03-21 21:18:52	A	78.564	-68.044
wd04-883-11	2011-03-21 21:39:25	0	78.61	-68.038
wd04-883-11	2011-03-22 00:21:40	2	78.772	-68.031
wd04-883-11	2011-03-22 00:56:17	B	77.815	-68.033
wd04-883-11	2011-03-22 01:48:12	2	78.788	-68.022
wd04-883-11	2011-03-22 13:44:30	0	78.881	-67.993
wd04-883-11	2011-03-22 13:53:32	2	78.92	-67.993
wd04-883-11	2011-03-22 13:56:52	2	78.958	-67.983
wd04-883-11	2011-03-22 14:24:12	2	78.934	-67.99
wd04-883-11	2011-03-22 15:21:16	3	78.933	-67.986
wd04-883-11	2011-03-22 15:33:16	2	78.929	-67.984
wd04-883-11	2011-03-22 15:36:36	1	78.947	-67.983
wd04-883-11	2011-03-22 15:37:16	1	78.949	-67.982
wd04-883-11	2011-03-22 15:46:36	3	78.937	-67.986
wd04-883-11	2011-03-22 21:57:56	1	78.944	-67.986
wd04-883-11	2011-03-22 22:15:56	1	78.93	-67.985
wd04-883-11	2011-03-22 22:15:56	2	78.933	-67.986
wd04-883-11	2011-03-22 22:25:56	1	78.949	-67.993
wd04-883-11	2011-03-22 22:45:56	2	78.94	-67.983
wd04-883-11	2011-03-23 06:48:48	A	78.244	-67.997
wd04-883-11	2011-03-23 07:02:18	0	79.218	-67.965
wd04-883-11	2011-03-23 07:30:16	0	79.015	-67.98
wd04-883-11	2011-03-23 11:37:56	3	78.991	-68.006
wd04-883-11	2011-03-23 16:03:16	1	78.967	-68.005
wd04-883-11	2011-03-23 18:35:56	B	79.848	-68.116
wd04-883-11	2011-03-23 18:39:56	0	78.993	-68.005
wd04-883-11	2011-03-23 18:43:56	A	78.986	-68.002
wd04-883-11	2011-03-23 18:44:36	1	78.983	-68.004
wd04-883-11	2011-03-23 22:02:36	B	78.999	-68.033
wd04-883-11	2011-03-23 22:33:28	A	78.985	-68.012
wd04-883-11	2011-03-24 04:37:04	0	79.362	-68.011
wd04-883-11	2011-03-24 05:03:20	A	78.987	-68.045
[truncated: 6,214 more rows]
