# Supplementary material for: Putting the behavior into animal movement modeling: Improved activity budgets from use of ancillary tag information
Source: Ecol Evol. 2016 Oct 20;6(22):8243–55. doi: 10.1002/ece3.2530 (PMC5108274; doi:10.1002/ece3.2530)
Supplement: Supplementary file 17 [file ECE3-6-8243-s017.r]

#-------------------------------------------------------------------------------
# Function check.divetime.tstep - processes the ancillary dive summary data (AFS case study)
# This cross-references SSM timesteps with the diving and summary information from the SMRU tag
# Both can be cross-referenced as it may happen that the summary file contains DIVE_TM==0 for the 6h period 
# during which individual dives are actually recorded; note SMRU terminology ref==id
#
# Arguments:
#   'data' as output from dat4jags_reg
#   'summ' and 'dives' ie. summary and dive table information as supplied directly from SMRU tag. 
# See example.R Data S1 for details on structure.
#   Use.binary == option to store dive output as simply 0 or 1 (usually retain fractional info to supply into SSM)
#-------------------------------------------------------------------------------

check.divetime.tstep <- function(data,summ,use.binary=FALSE, dives=NULL)  {
HO_cnt <- array(NA,dim=c(length(data),4))
keep.tally <- list()

for (i in 1:length(data)) {

tstep <- data[[i]]$tstep
dates <- data[[i]]$first.date + 86400*tstep*c(0:c(data[[i]]$RegN-1))

data[[i]]$ho <- matrix(0,nrow=data[[i]]$RegN,ncol=1)
ho <- summ[summ$ref==names(data)[i] ,]
dv <- dives[dives$ref==names(data)[i] ,]

tmp <-merge(data.frame(dates=dates,ref=names(data)[i]), ho[,c("gmt","DIVE_TM")],
  by.x="dates",by.y="gmt",all.x=TRUE,all.y=FALSE)

# want ANY diving to result in the p(non-forage) being < 0.5
# scale so p(non-forage) becomes lowest when highest diving recorded
tmp$index <-  0.5-0.5*tmp$DIVE_TM/max(tmp$DIVE_TM,na.rm=TRUE)
tmp$index[tmp$DIVE_TM==0] <- 1 # no diving == 1
tmp$index2 <- ifelse(tmp$DIVE_TM==0,1,0)   # simple binary answer

if (!is.null(dives))     {
# if have also passed in individual dive data, may provide info missed by summary file
    no_info <- which(is.na(tmp$DIVE_TM) | tmp$DIVE_TM==0) # actually summaries can also miss diving seen in individual obs
    # assign individual dives to fall within a timestep
    dv$tstep <- findInterval(dv$gmt,tmp$dates,right=TRUE,all.inside=FALSE)
    updated <-  no_info[no_info %in% dv$tstep]
    tmp$index[updated] <- runif(length(updated),0,0.5)  # dive info is incomplete, use random uniform number distn b/w 0-0.5
    tmp$index2[updated] <- 0 } # assign as 'active'
    
# really have no information here; just set at 0.5 (coin toss)
tmp$index[is.na(tmp$index)] <- 0.5
tmp$index2[is.na(tmp$index2)] <- 0.5       

if(use.binary) {data[[i]]$ho <- as.vector(tmp$index2) }
else { data[[i]]$ho <-  as.vector(tmp$index)  }         

keep.tally[[i]] <- tmp

HO_cnt[i,] <-  c( length(which(data[[i]]$ho>=1)) , # full HO
  length(which(data[[i]]$ho>=0 & data[[i]]$ho<0.5)), # diving
  length(which(data[[i]]$ho==0.5)), # no info available
  length(data[[i]]$ho) )   # number timesteps

} # end tagID loop 
HO_cnt <-  as.data.frame(HO_cnt)
colnames(HO_cnt) <- c("inactive","active","no.info","total")
rownames(HO_cnt) <- names(data)

return(list(data=data, HO_cnt=HO_cnt,keep.tally)  )

} # end function

#=============================================================================
check.individ.dives <- function(tmp, dives) {
  is.na(tmp$index)
}
#=============================================================================
