# Supplementary material for: Putting the behavior into animal movement modeling: Improved activity budgets from use of ancillary tag information
Source: Ecol Evol. 2016 Oct 20;6(22):8243–55. doi: 10.1002/ece3.2530 (PMC5108274; doi:10.1002/ece3.2530)
Supplement: Supplementary file 19 [file ECE3-6-8243-s019.r]

#-------------------------------------------------------------------------------
# Function dat4jags - Prepares and writes input data for SSMs
#
# Arguments: 
#   indata - a data frame of Argos tracking data. See example.R Data S1 for details on structure.
#   tstep - The time step to be assumed for the state-space model, specified in days.
#-------------------------------------------------------------------------------

dat4jags  = function (indata, tstep = 1, ...)
{
    tstep.sec = tstep * 86400
    tstep.hr = tstep * 24
    datetime = as.POSIXct(indata[, 2], format = "%Y-%m-%d %H:%M:%S",tz = "GMT")
    if (ncol(indata) == 5) {
        dat = data.frame(id = indata[, 1], time = datetime,
            lc = indata[, 3], x = indata[, 4], y = indata[,5])
    }
    else if (ncol(indata) == 7) {
        dat = data.frame(id = indata[, 1], time = datetime,
            lc = indata[, 3], x = indata[, 4], y = indata[, 5], xerr = indata[, 6], yerr = indata[, 7])
    }
    dat[order(dat[, 1], dat[, 2]), ]
    
    # add a class Z repeat of first location to make the start time regular 

    fix.start = function(k) {
      k = rbind(k[1, ], k) # insert a repeat of 1st pos
      k$lc[1] = "Z"
      date1 = trunc(k$time[1], units = "days") + c(0:c(24/tstep.hr))*tstep.hr*60*60
      k$time[1] = date1[which(date1>k$time[1])[1]-1]
      k}

    dat2 = by(dat, dat$id, fix.start)
    # rearrange data back to original format
    restack = function(x) {
    for (i in 1:length(x)) {
         if (i==1) {x2 =x[[1]]}
         if (i>1) {x2 = rbind(x2,x[[i]])}
        }
      x2}
    dat = restack(dat2)

    dat$lc = factor(dat$lc, levels = c("3","2","1","0","A","B","Z","F","G"), ordered = TRUE)
    tau.x = c(0.289866, 0.3119293, 0.9020423, 2.1625936, 0.507292, 4.2050261, 4.2050261, 0.01)
    tau.y = c(0.1220553, 0.2605126, 0.4603374, 1.607056, 0.5105468, 3.041276, 3.041276, 0.01)
    nu.x = c(3.070609, 1.220822, 2.298819, 0.9136517, 0.786954, 1.079216, 1.079216, 1e+05)
    nu.y = c(2.075642, 6.314726, 3.896554, 1.010729, 1.057779, 1.331283, 1.331283, 1e+05)
    tau.x = tau.x[as.numeric(dat$lc)]
    tau.y = tau.y[as.numeric(dat$lc)]    
    nu.x = nu.x[as.numeric(dat$lc)]
    nu.y = nu.y[as.numeric(dat$lc)]
    if (ncol(dat) == 7) {
        tau.x[which(dat$lc == "G")] = dat$xerr[which(dat$lc =="G")]
        tau.y[which(dat$lc == "G")] = dat$yerr[which(dat$lc =="G")]
        nu.y[which(dat$lc == "G")] = nu.x[which(dat$lc =="G")] = 1e+05
    }
    dat$tau.x = tau.x
    dat$tau.y = tau.y
    dat$nu.x = nu.x
    dat$nu.y = nu.y
    dostep = function(k) {
        
    tt = k$time
    tst.nona = cut(tt, paste(tstep.sec, "sec"), labels = FALSE, incl = TRUE)
    tst.seq = seq(1, max(tst.nona))
    tst.rle = rle(tst.nona)
    tst.val = tst.rle$values
    tst.isna = !tst.seq %in% tst.val
    k.idx = tst.all = sort(c(tst.nona, tst.seq[tst.isna]))
    tstall.rle = rle(tst.all)
    idx = cumsum(c(1, tstall.rle$lengths))
    steplims = seq(tt[1], by = paste(tstep.sec, "sec"), length = length(idx))
    tstall.isna = tst.all %in% tst.seq[tst.isna]
    k.idx[tstall.isna] = NA
    k.idx[!tstall.isna] = seq(nrow(k))
    k.new = k[k.idx, ]
    step.frac = as.numeric(difftime(k.new$time, steplims[tst.all], 
        units = "sec"))/tstep.sec
    step.frac[is.na(step.frac)] = 0.5
    taux.isna = is.na(k.new$tau.x)
    tauy.isna = is.na(k.new$tau.y)
    k.new$tau.x[taux.isna] = min(k.new$tau.x, na.rm = TRUE)
    k.new$tau.y[tauy.isna] = min(k.new$tau.y, na.rm = TRUE)
    k.new$nu.x[k.new$nu.x < 2 | is.na(k.new$nu.x)] = 2
    k.new$nu.y[k.new$nu.y < 2 | is.na(k.new$nu.y)] = 2
    list(id = k.new$id[1], y = cbind(k.new$x, k.new$y),
      tau = cbind(k.new$tau.x, k.new$tau.y), 
      nu = cbind(k.new$nu.x, k.new$nu.y), idx = idx,
      j = step.frac, RegN = length(idx)-1, first.date = k.new$time[1],
      dts = k.new$time, tstep = tstep)
    }
    by(dat, dat$id, dostep)
}
