# Supplementary material for: Putting the behavior into animal movement modeling: Improved activity budgets from use of ancillary tag information
Source: Ecol Evol. 2016 Oct 20;6(22):8243–55. doi: 10.1002/ece3.2530 (PMC5108274; doi:10.1002/ece3.2530)
Supplement: Supplementary file 20 [file ECE3-6-8243-s020.r]

#-------------------------------------------------------------------------------
# This contains R code for the worked Weddell and AFS examples showing model implementation
# for both the haulout model and the activity model
# These are implemented in JAGS, a freely available software interfaced using the R package 'rjags' 
# Note the JAGS model files from Appendix S1 are replicated in this Data Supplement under /jags
# To enable clean initialisation of R from within the Data S1 folder, or else setting of the work directory to here
#-------------------------------------------------------------------------------

##############################################
# (1) HOUSE KEEPING
##############################################
# This code assumes that the content of Appendix S1 (all model .txt files) and the Data S1 Supplement (all R code and data files)
#   have been downloaded en mass into a single ESM folder (ie. has lost the original directory structure of  
#   three subfolders: /fn [all .r code], /jags [all JAGS model.txt files], and /data [all .csv data files within species WED & AFS subfolders])
# User can therefore simply initialise R from within the ESM folder (or else set the work directory to here)
#   and should be able to execute source("example.r")

# Necessary R packages
library(rjags)
library(coda)
library(sp)
library(RColorBrewer)
library(rjags)
library(circular)

# Source relevant functions
source("dat4jags_reg.r") # is an R function which prepares and writes input data for JAGS models, adapted to regular start times
source("check.haulouts.tstep.R") # is an R function that deals with the ancillary haulout data (WED)
source("check.divetime.tstep.r") # is an R function that deals with the ancillary diving data (AFS)
source("hssm.r") # is an R function that fits the JAGS state-space models to Argos tracking and ancillary data. 
source("hactssm.plt.r") # is an R function that plots model output and diagnostics as appear in Appendix S3
# reference also the R package 'coda' for suitable convergence diagnostic tests

# State-space model setup, NB. use toy example to check operational before full run
# Full runs are best to fit overnight, or over the weekend if on a generic laptop
tstep_hr <- 6 # timestep (hours)
tstep <- tstep_hr/24 # timestep (days)
n.chains <- 2 # number of chains
n.burn <- 400#00 # burnin == 40000
n.iter <- 200#00 # number of iterations == 20000
n.thin <- 2#0 # thinning == 20

##############################################
# (2) DATA
##############################################

# Load and pre-process raw Argos location and ancilliary tag data files

reload <- TRUE # only need to do this the first time 
if (reload) {

  #-------------------------------------------
  # Case-study 1 - Weddell seals
  # i. Location data
  argos <- read.csv("WED_location.csv",header=TRUE)
	# 'argos': a .csv file of Argos tracking data.
	# Contains the following columns: "id","time", "lc", "lon", "lat". 
	#   "id" is a unique identifier for the tracking dataset. 
	#   "gmt" is the GMT date-time of each observation with the following format: "2001-11-13 07:59:59". 
	#   "lc" is the Argos location quality class of each observation. Values in ascending order of quality are:
	#   "Z", "B", "A", "0", "1", "2", "3". 
	#   "lon" is the observed longitude in decimal degrees. 
	#   "lat" is the observed latitude in decimal degress.
  argos$gmt <- as.POSIXct(argos$gmt, format = "%Y-%m-%d %H:%M:%S",tz = "GMT") # organise dates
  argos$lc <- factor(argos$lc, levels = c("3", "2", "1","0", "A", "B", "Z"), ordered=T) # organise location classes
  
  # Data into dat4jags_reg.R for processing (Prepares and writes input data for SSMs)
  dat <- dat4jags(argos[,1:5],tstep=tstep,tod=TRUE)    
  
  # ii. Ancillary haulout data
  hauldat <- read.csv("WED_haulout.csv",header=TRUE)
  hauldat$S_DATE <- as.POSIXct(hauldat$S_DATE, format = "%Y-%m-%d %H:%M:%S",tz = "GMT")
  hauldat$E_DATE <- as.POSIXct(hauldat$E_DATE, format = "%Y-%m-%d %H:%M:%S",tz = "GMT")

  # Data into check.haulouts.tstep.R for processing (associates haulout input data for SSMs)
  ho.check <- check.haulouts.tstep(dat,hauldat)
  ho.check$HO_cnt # output has per animal (row), # tsteps full (col1) or partial (col2) HO, of total (col3)
  dat2 <- ho.check[[1]]

  #-------------------------------------------
  # Case-study 2 - Antarctic fur seals
  # i. Location data
  argos <- read.csv("AFS_location.csv",header=TRUE)
  argos$gmt <- as.POSIXct(argos$gmt, format = "%Y-%m-%d %H:%M:%S",tz = "GMT")
  argos$lc <- factor(argos$lc, levels = c("3", "2", "1","0", "A", "B", "Z"), ordered=T)

  # Data into dat4jags_reg.R for processing (Prepares and writes input data for SSMs)
  dat <- dat4jags(argos[,1:5],tstep=tstep,tod=TRUE)
  
  # ii. Ancillary diving data
  # 'summary' table i.e. 6h summary file from SMRU tag
  summ <- read.csv("AFS_summary.csv",header=TRUE) 
  summ$gmt <- as.POSIXct(summ$gmt, format = "%Y-%m-%d %H:%M:%S",tz = "GMT")
  # 'dive' table i.e. individual dive records from SMRU tag
  dives <- read.csv("AFS_dive.csv",header=TRUE) 
  dives$gmt <- as.POSIXct(dives$gmt, format = "%Y-%m-%d %H:%M:%S",tz = "GMT")

  # Data into check.divetime.tstep.R for processing (associates dive input data for SSMs)
  dive.check <- check.divetime.tstep(data=dat,summ=summ,use.binary=FALSE,dives=dives)
  dat1 <- dive.check[[1]] # use full list of tags 
  
  save(dat1,dat2, file="test_both.RData")
  } else {
  load("test_both.RData")
  }

##############################################
# (3) MODELS
##############################################
# create folder to store output
dir.create(file.path("output"), showWarnings = FALSE)

#-------------------------------------------
# Case-study 1 - Weddell seals
spp <- "WED"
# i. 2-state model
st = proc.time()
model <- "hDCRWS"; model.file <- file.path(paste("i_",model,"_",spp,".txt",sep="")) # JAGS model script
fit2w <- hssm(loc.list=dat2,  HO=FALSE, model=model, model.file=model.file, 
		adapt=n.burn, samples=n.iter, thin=n.thin, chains=n.chains,fname=spp)
save(fit2w,file="output/fit2w.RData")
hactssm.plt(fit2w,fname=paste("output/",spp,"_2-state",sep=""))
cat("Elapsed time: ", round((proc.time() - st)[3]/60,2), "min \n")
rm(fit2w)

# ii. 3-state unaugmented model
st = proc.time()
model <- "hDCRW3S"; model.file <- file.path(paste("ii_",model,"_",spp,".txt",sep="")) # JAGS model script   
fit3w <- hssm(loc.list=dat2,  HO=FALSE, model=model, model.file=model.file, 
		adapt=n.burn, samples=n.iter, thin=n.thin, chains=n.chains,fname="WED")
save(fit3w,file="output/fit3w.RData")
hactssm.plt(fit3w,fname=paste("output/",spp,"_3-state",s3="unaugmented",sep=""))
cat("Elapsed time: ", round((proc.time() - st)[3]/60,2), "min \n")
rm(fit3w)

# ii. 3-state Haulout model
st = proc.time()
model <- "hHaulout"; model.file <- file.path(paste("iii_",model,"_",spp,".txt",sep="")) # JAGS model script   
fitHw <- hssm(loc.list=dat2,  HO=TRUE, model=model, model.file=model.file, 
		adapt=n.burn, samples=n.iter, thin=n.thin, chains=n.chains,fname="WED")
save(fitHw,file="output/fitHw.RData")
hactssm.plt(fitHw,fname=paste("output/",spp,"_Haulout",s3="haulout",sep=""))
cat("Elapsed time: ", round((proc.time() - st)[3]/60,2), "min \n")
rm(fitHw)

#-------------------------------------------
# Case-study 2 - Antarctic fur seals
st = proc.time()
spp <- "AFS"
# i. 2-state model
model <- "hDCRWS"; model.file <- file.path(paste("i_",model,"_",spp,".txt",sep="")) # JAGS model script
fit2 <- hssm(loc.list=dat1,  HO=FALSE, model=model, model.file=model.file, 
		adapt=n.burn, samples=n.iter, thin=n.thin, chains=n.chains,fname=spp)
save(fit2,file="output/fit2.RData")
hactssm.plt(fit2,fname=paste("output/",spp,"_2-state",sep=""))
cat("Elapsed time: ", round((proc.time() - st)[3]/60,2), "min \n")
rm(fit2)

# ii. 3-state unaugmented model
st = proc.time()
model <- "hDCRW3S"; model.file <- file.path(paste("ii_",model,"_",spp,".txt",sep=""))  # JAGS model script
fit3 <- hssm(loc.list=dat1,  HO=FALSE, model=model, model.file=model.file, 
		adapt=n.burn, samples=n.iter, thin=n.thin, chains=n.chains,fname=spp)
save(fit3,file="output/fit3.RData")
hactssm.plt(fit3,fname=paste("output/",spp,"_3-state",s3="unaugmented",sep=""))
cat("Elapsed time: ", round((proc.time() - st)[3]/60,2), "min \n")
rm(fit3)

# ii. 3-state Activity model
st = proc.time()
model <- "hActivity"; model.file <- file.path(paste("iv_",model,"_",spp,".txt",sep=""))  # JAGS model script
fitA <- hssm(loc.list=dat1,  HO=TRUE, model=model, model.file=model.file, 
		adapt=n.burn, samples=n.iter, thin=n.thin, chains=n.chains,fname=spp)
save(fitA,file="output/fitA.RData")
hactssm.plt(fitA,fname=paste("output/",spp,"_Activity",s3="inactive",sep=""))
cat("Elapsed time: ", round((proc.time() - st)[3]/60,2), "min \n")
rm(fitA)
##############################################
