# Supplementary material for: Putting the behavior into animal movement modeling: Improved activity budgets from use of ancillary tag information
Source: Ecol Evol. 2016 Oct 20;6(22):8243–55. doi: 10.1002/ece3.2530 (PMC5108274; doi:10.1002/ece3.2530)
Supplement: Supplementary file 21 [file ECE3-6-8243-s021.r]

#-------------------------------------------------------------------------------
# Function hactssm.plt - plots state-space model output and diagnostics
# As presented complete in Appendix S3
#
# Arguments:
#   fit - SSM model output from call to hssm.r
#   fname - filename for saving .pdf
#   s3 - state description for state-3 (where applicable) - default "haulout"
#-------------------------------------------------------------------------------

hactssm.plt <- function(fit, fname="FigS3",s3="haulout") {

out = fit$summary

pdf(file=paste(fname,".pdf",sep=""))

N = length(unique(out$id))
par(mfrow=c(ceiling(sqrt(N)), round(sqrt(N))), mar=c(3,3,2,1))

nstates <- unique(round(out$b.5))
spec = colorRampPalette(c("blue","red","green"));  
if (length(nstates)==3) {ncols =10
} else {ncols=5}
behav.cols = spec(10)[1:ncols]

# MAPS
sapply(1:N, function(i){
	print(i)
	plot(y~x, out, subset=id==unique(id)[i], pch=21, col=grey(0.9), lwd=0.5, 
		bg=behav.cols[as.numeric(cut(out$b*ncols,ncols))], cex=c(0.7, 1.2, 1)[b.5], main=unique(id)[i])
	})

# Time-series
par(mfrow=c(ceiling(sqrt(N)), round(sqrt(N))), mar=c(3,3,2,1))
sapply(1:N, function(i){
	plot(b~date, out, subset=id==unique(id)[i], type='l', col=grey(0.7), lwd=0.5, main=unique(id)[i])
	points(b~date, out, subset=id==unique(id)[i], pch=21, col=grey(0.9), lwd=0.5, 
	bg=behav.cols[as.numeric(cut(out$b*ncols,ncols))])
	})

# MCMC chains - gamma and theta
plot(as.mcmc.list(fit$mcmc$gamma),main=expression(gamma))
plot(as.mcmc.list(fit$mcmc$theta),main=expression(theta))

# Circular plots - gamma and theta
figure_1(fit,save.to.file=FALSE,prop=1,s3=s3)

# MCMC chains - sigma
plot(as.mcmc.list(fit$mcmc$Sigma),main=expression(Sigma))

dev.off()
}

#-------------------------------------------------------------------------------
# Function figure_1 - Plot for Page5 of the Appendix S3 full model outputs
# i.e. Posterior distributions of the movement parameters persistence and turn angle
# presented in upper and lower panels, respectively, with the latter shown as a circular statistic: 0-360°. 
# Here, column number corresponds to the ith movement state i.e. column 1 = state 1 (directed/transit) etc.
#-------------------------------------------------------------------------------

figure_1 <- function(fit,fname="FigS3",prop=2,s3="haulout",save.to.file=TRUE) { #,nm=""
   
  theta <- fit$mcmc$theta
  gamma <- fit$mcmc$gamma
  nstates <- dim(theta)[1]
  state <- c("State 1 ('directed')","State 2 ('resident')",paste("State 3 (",s3,")",sep=""))

  if (save.to.file) {pdf(width=nstates*(8/3),height=6,file=paste(fname,".pdf",sep=""))} 
  
  layout(matrix(1:(2*nstates),2,nstates,byrow=FALSE), widths=c(3,3,3,3), heights=rep(1,5))
  par(mar=c(1,1,1,2), oma=c(0,2,0,0.5))
  for (i in 1:nstates) {
    if (i==1) {prop.use=1; x1.lab=expression(gamma[1]); x2.lab=expression(theta[1]); ylab="Frequency";brks=10;
      } else {prop.use=prop; ylab=""; brks=20
        if (i==2) {x1.lab=expression(gamma[2]); x2.lab=expression(theta[2])}; 
        if (i==3) {x1.lab=expression(gamma[3]); x2.lab=expression(theta[3])}; 
      }

    hist(gamma[i,,], xlim=c(0,1),breaks=brks,main="",
      mgp=c(1,0.25,0), las=1, tcl=-0.2,
      xlab=x1.lab,freq=TRUE); 

      mtext(ylab,side=2,line=2,cex=0.75) 
      mtext(x1.lab,side=3,line=-2,adj=0.5,font=2,cex=1) ;
      #if (i==1) {mtext(nm,side=3,line=-0.25,adj=-0.05,font=2,cex=1) };
      mtext(state[i],side=3,line=-0.25,adj=0.5,font=2,cex=1) 

      dat <- circular(as.vector(theta[i,,]),zero = pi/2)
      rose.diag(dat  ,prop=prop.use,bins=24,units = 'degrees',
        tcl=0.025,tcl.text = -0.1,tol=0.09,cex=0.9,rotation='clock'); 
      mtext(x2.lab,side=3,line=-2,adj=0.5,font=2,cex=1)

  }
  if (save.to.file) {dev.off()}
}
