# Supplementary material for: Putting the behavior into animal movement modeling: Improved activity budgets from use of ancillary tag information
Source: Ecol Evol. 2016 Oct 20;6(22):8243–55. doi: 10.1002/ece3.2530 (PMC5108274; doi:10.1002/ece3.2530)
Supplement: Supplementary file 22 [file ECE3-6-8243-s022.R]

#------------------------------------------------------------------------------- 
# Function hssm - implements the state-space models 
# Takes output (loc.list) from dat4jags_reg.R, sets up initial values, 
#   calls JAGS, and aggregates results. Implements 2-state, 3-state and 3-state augmented, 
#   Bayesian state-space switching models with the latter incorporating ancillary tag information
#   as processed by either check.haulouts.tstep.r or check.divetime.tstep.r
# See example.R for example implementation
#    fit <- hssm(loc.list=dat2,  HO=FALSE, model=model, model.file=model.file, 
#      adapt=n.burn, samples=n.iter, thin=n.thin, chains=n.chains,fname="WED")
#
# Arguments:
#   loc.list -'data' as output from dat4jags_reg  
#   HO - TRUE/FALSE if ancillary data incorporated (TRUE for haulout and activity models)
#   model - model name - "hDCRWS", "hDCRW3S", "hHaulout" or "hActivity"
#   model.file - file path to model.txt file 
#   adapt - number of sample to burn in - n.burn 
#   samples - number of samples to iterate - n.iter 
#   thin - number of samples to thin - n.thin
#   chains - number of chains - n.chains
#   fname - appendix for filename of saved JAGS model - here species name either "WED" or "AFS"
#-------------------------------------------------------------------------------

`hssm` =
function (loc.list, model = "hDCRWS", adapt, samples, thin, chains, HO = FALSE, fname="", ...) 
{
  if (!model %in% c("hDCRWS","hDCRW3S","hHaulout","hActivity")) 
      stop("model not implemented")
  model = model
  nt = length(loc.list)
  y.dat = NULL
  tau = NULL
  nu = NULL
  ho = NULL
  j = NULL
  RegN = NULL
  id = NULL
  first.date = NULL
  dts = NULL
  tstep = NULL
  len.y = sapply(loc.list, function(x) nrow(x$y))
  ids = sapply(loc.list, function(x) x$id)
  for(i in 1:nt){
  	y.dat = rbind(y.dat, loc.list[[i]]$y)
  	tau = rbind(tau, loc.list[[i]]$tau)
  	nu = rbind(nu, loc.list[[i]]$nu)
  	if(HO) {ho = c(ho, loc.list[[i]]$ho)}
  	j = c(j, loc.list[[i]]$j)
  	RegN = c(RegN, loc.list[[i]]$RegN)
  	id = c(id, loc.list[[i]]$id)
  	first.date = c(first.date, loc.list[[i]]$first.date)
    dts = c(dts, loc.list[[i]]$dts)
  	tstep = c(tstep, loc.list[[i]]$tstep)
  	}
  tmp = list(NULL)	
  for(i in 1:nt){
	tmp[[i]] = loc.list[[i]]$idx
  	}
	for(i in 2:nt){
		tmp[[i]] = max(tmp[[i-1]]) + tmp[[i]][-1]-1
		}
## Generate indices and initial values
extract = function(k) nrow(k$y)
		
idx = unlist(tmp)
Xidx = cumsum(c(1, RegN))
Yidx = cumsum(c(1, unlist(lapply(loc.list, extract))))
      
x = rbind(y.dat[idx[-length(idx)], ], y.dat[max(idx) - 1, ])    
row.na = which(is.na(x[, 1]))
x[row.na, 1] = approx(seq(nrow(x)), x[, 1], xout = row.na, rule = 2)$y
row.na = which(is.na(x[, 2]))
x[row.na, 2] = approx(seq(nrow(x)), x[, 2], xout = row.na, rule = 2)$y
x = x[-nrow(x),]
row.na = which(is.na(y.dat[, 1]) | is.na(y.dat[, 2]))
if (length(row.na) == 0) {
    y.init = y.dat
    y.init[!is.na(y.init)] = NA
	}
else {
   y.init = y.dat
   y.init[!is.na(y.init)] = 9999
   yinit.xna = approx(seq(nrow(y.dat)), y.dat[, 1], xout = row.na, rule = 2)$y
   yinit.yna = approx(seq(nrow(y.dat)), y.dat[, 2], xout = row.na, rule = 2)$y
   y.init[row.na, ] = cbind(yinit.xna, yinit.yna)
   y.init[y.init == 9999] = NA
   }                  
tstep.sec = tstep[1] * 86400 #only need first element; all tsteps the same
lidx.fn = function(k) length(k$idx) - 1
lidx = sapply(loc.list, lidx.fn)
steplims = unlist(sapply(1:nt, function(i){seq(first.date[i], by = tstep.sec, length = lidx[i])}))
iSigma = matrix(c(1, 0, 0, 1), 2, 2) 

#---------------------------------------------------------------------------
# Default setting for all models
load.module("dic")

jags.data = list(y = y.dat, tau = tau, nu = nu, j = j, idx = idx, t1=Xidx, Yidx=Yidx, N=nt)#, RegN = RegN)
	jags.params <- c("Sigma", "x", "theta", "gamma","phi","p.phi", "b", "psi") # consistent across all models
  if(HO) {jags.data$ho <- ho; jags.params <- c(jags.params,"a.status")} # for Haulout and Activity cases

  if(model=="hDCRWS") { # has only two states	
		jags.inits <- list(
          list(iSigma=iSigma, gamma = c(0.8, NA), dev = 0.6, 
		tmp = c(0.45, 0.55), x = x, psi = runif(nt,-1,1), y = y.init), # b and lambda removed
          list(iSigma=iSigma, gamma = c(0.85, NA), dev = 0.65, 
          tmp = c(0.5, 0.5), x = x, psi = runif(nt,-1,1), y = y.init)
          )   
  } else { # all other models have 3 states 	
	jags.inits <- list(
          list(iSigma=iSigma, gamma = c(0.8, NA, NA), dev = c(0.6, 0.2), 
		tmp = c(0.45, 0.55, 0.5), x = x, psi = runif(nt,-1,1), y = y.init),
          list(iSigma=iSigma, gamma = c(0.85, NA, NA), dev = c(0.65,0.45), 
          tmp = c(0.5, 0.5, 0.5), x = x, psi = runif(nt,-1,1), y = y.init)
          )
  }      	
if(chains==1) jags.inits = jags.inits[[1]]
if(chains==2) jags.inits = list(jags.inits[[1]],jags.inits[[2]])

#model.file = paste("jags/",model,".txt",sep="")
burn = jags.model(model.file, jags.data, jags.inits, n.chains=chains, n.adapt=adapt/2) # burnin
update(burn, n.iter=adapt/2) # update
psamples = jags.samples(burn, c(jags.params,"deviance","pD"), n.iter=samples, thin=thin) # samples
# save complete model output if required for later use
save("burn","psamples",file=paste("output/jags.model_",fname,model,".RData",sep="")) 
# model diagnostics
Dbar <- summary(psamples$deviance, mean) # posterior mean of the deviance 
pD  <- summary(psamples$pD, mean) #  the effective number of parameters 
DIC <- Dbar$stat + pD$stat 

#NB. this runs a whole new set of samples
#DIC_pD <- dic.samples(burn, n.iter=samples, thin = thin, type="pD") # Spiegelhalter et al 2002
#DIC_popt <- dic.samples(burn, n.iter=samples, thin = thin, type="popt") # Plummer 2002 

# summary
x = apply(psamples$x[,1,,],1,mean)
y = apply(psamples$x[,2,,],1,mean)	
x.q = apply(psamples$x[,1,,],1, quantile, c(0.025, 0.5, 0.975))
y.q = apply(psamples$x[,2,,],1, quantile, c(0.025, 0.5, 0.975))	
b = apply(psamples$b,1,mean)
b.5 = apply(psamples$b,1,median)

summary = data.frame(
	id=rep(as.character(ids), RegN), 
	date = as.POSIXct(as.numeric(steplims), origin="1970-01-01 00:00:00", tz="GMT"),
  x, y, 
  x.025=x.q[1,], x.5=x.q[2,], x.975=x.q[3,],
  y.025=y.q[1,], y.5=y.q[2,], y.975=y.q[3,], 
  b, b.5)
if(HO) {a.status = apply(psamples$a.status,1,mean); 
summary$a.status <- a.status 
summary$a.data <- ho #[-cumsum(RegN)] # backfill for now; address via trawling of IDJ reworked dat4jags and hssm   
}
	
step = with(summary, difftime(date[2], date[1], units="hours"))
data = data.frame(id=rep(ids,len.y), 
	date=as.POSIXct(as.numeric(dts), origin="1970-01-01 00:00:00", tz="GMT"), 
	lon=y.dat[,1], lat=y.dat[,2])	

 out = list(summary=summary, model=model, timestep=step, data=data, 
  N=RegN, numtracks=nt, mcmc=psamples, DIC=list(DIC=DIC,Dbar=Dbar,pD=pD))
 out
}
