# Supplementary material for: Putting the behavior into animal movement modeling: Improved activity budgets from use of ancillary tag information
Source: Ecol Evol. 2016 Oct 20;6(22):8243–55. doi: 10.1002/ece3.2530 (PMC5108274; doi:10.1002/ece3.2530)
Supplement: Supplementary file 24 [file ECE3-6-8243-s024.txt]

## hDCRWS - hierarchical switch model with 2 states [directed, resident] used in:
## "Putting the behaviour into animal movement modelling: improved activity budgets from use of ancillary tag information"
## Sophie Bestley, Ian D Jonsen, Robert G Harcourt, Mark A Hindell, Nicholas J Gales 
##  Contact sophie.bestley@aad.gov.au or ian.jonsen@mq.edu.au 

data {
	pi <- 3.141592653589
	Omega[1,1] <- 1
	Omega[1,2] <- 0
	Omega[2,1] <- 0
	Omega[2,2] <- 1
	for(n in 1:N){
		first.loc[n,1] <- y[Yidx[n],1]
		first.loc[n,2] <- y[Yidx[n],2]
		}
	}
model
{
## MODEL ##
# "hDCRWS" - hierarchical switch model with 2 states [directed, resident]
## We use a formulation of the Jonsen et al. (2005) switching model to fit to multiple individuals simultaneously i.e. joint estimation. 
# Reworked by IDJ & SB, 12/12/2014, last modified 29/07/2015	

for(n in 1:N){
	##  Estimate initial behavioural state
	##
	##  
	##
	p.phi[t1[n],1] <- 1 # placeholders
	p.phi[t1[n],2] <- 1
	##
	b[t1[n]] ~ dcat(lambda[])  

	## Estimate 1st location
	x[t1[n],1] ~ dt(first.loc[n,1], tau[t1[n],1]^-2 * exp(psi[n]), nu[t1[n],1])	
	x[t1[n],2] ~ dt(first.loc[n,2], tau[t1[n],2]^-2 * exp(psi[n]), nu[t1[n],2])			

	# Estimate 2nd location
	x[t1[n]+1,1:2] ~ dmnorm(x[t1[n],], iSigma[,])

  	## Transition equation
  	## The transition equation models the 'true' location and unobserved behavioural states as a function 
  	## of their previous states (ie. a first order Markov process)
	for(t in (t1[n]+1):(t1[n+1]-2)){
	  	# Estimate movement state from horizontal movements only (2 states)
	    ##
	    ##
	    ##
	    p.phi[t,1] <- phi[b[t-1],1]		# Pr(directed)
		p.phi[t,2] <- 1 - phi[b[t-1],1] # Pr(resident)
		##
		b[t] ~ dcat(p.phi[t,])

	  	## State equations
		Tdx[t,1] <- cos(theta[b[t]]) * (x[t,1] - x[t-1,1]) - sin(theta[b[t]]) * (x[t,2] - x[t-1,2])
		x.mn[t,1] <- x[t,1] +  Tdx[t,1] * gamma[b[t]] 	  
	    Tdx[t,2] <- sin(theta[b[t]]) * (x[t,1] - x[t-1,1]) + cos(theta[b[t]]) * (x[t,2] - x[t-1,2]) 
		x.mn[t,2] <- x[t,2] +  Tdx[t,2] * gamma[b[t]]
	    ## estimate next location (with error)
		x[t+1,1:2] ~ dmnorm(x.mn[t,], iSigma[,])	
	}

	## estimate final behavioural state 
	p.phi[t1[n+1]-1,1] <- phi[b[t1[n+1]-2],1]
	p.phi[t1[n+1]-1,2] <- 1 - phi[b[t1[n+1]-2],1]
	##
	##
	##
	##
	b[t1[n+1]-1] ~ dcat(p.phi[t1[n+1]-1,])

	## Robust measurement equation ##
	## The measurement equation relates the estimated 'true' location states to the observed locations
	## As in Jonsen et al. (2005), we use a robust likelihood (t-distribution) to model the observation because they are
	## prone to occasionally large errors. We use the independently estimated Argos error variances (1/itau2[i,q]) and
	## degrees of freedom (nu[i,q]) from Jonsen et al. (2005).
	for(t in (t1[n]+1):(t1[n+1]-1)){       	 # loops over regular time intervals (t)
		for(i in idx[t-1]:(idx[t]-1)){	     # loops over observed locations within interval t
			for(q in 1:2){					 # loops over longitude and latitude
				zhat[i,q] <- (1-j[i]) * x[t-1,q] + j[i] * x[t,q]
				y[i,q] ~ dt(zhat[i,q], tau[i,q]^-2 * exp(psi[n]), nu[i,q]) # re-scale error variances to account for variation in accuracy among tags
			} #q
		} #i
	}	#t
} #n

#------------------------------------------
## PRIORS ##
## Process variability (iSigma)
iSigma[1:2,1:2] ~ dwish(Omega[,], 2)	
Sigma[1:2,1:2] <- inverse(iSigma[,])

## Turn angle (theta)
tmp[1] ~ dbeta(10, 10) 
tmp[2] ~ dbeta(5, 5) 
##
theta[1] <- (2 * tmp[1] -1) * pi
theta[2] <- tmp[2] * pi * 2
##

# move persistence (speed and direction)
gamma[1] ~ dbeta(2, 1.5) 	## prior for gamma in b=1
dev[1] ~ dbeta(1, 1)	 	## rnd deviate to ensure gamma[1] > gamma[2]		
##
gamma[2] <- gamma[1] * dev[1] 
##

# switching probabilities
a[1,1] <- 1
a[1,2] <- 1
a[2,1] <- 1
a[2,2] <- 1
##
##
##
##
##

phi[1,1:2] ~ ddirch(a[1,1:2])  
phi[2,1:2] ~ ddirch(a[2,1:2])   
##
# switching probs for initial state (not conditional on a previous state)
aa[1,1] <- 1
aa[1,2] <- 1
##
lambda[1:2] ~ ddirch(aa[1,1:2])	

# scaling parameter for t-dist. error variances
for(n in 1:N){
	psi[n] ~ dunif(-10, 10)  
	} 	
} 
#end
       
