# Supplementary material for: Putting the behavior into animal movement modeling: Improved activity budgets from use of ancillary tag information
Source: Ecol Evol. 2016 Oct 20;6(22):8243–55. doi: 10.1002/ece3.2530 (PMC5108274; doi:10.1002/ece3.2530)
Supplement: Supplementary file 25 [file ECE3-6-8243-s025.txt]

## hDCRW3S - hierarchical switch model with 3 states [directed, resident, state3 (unaugmented)] used in:
## "Putting the behaviour into animal movement modelling: improved activity budgets from use of ancillary tag information"
## Sophie Bestley, Ian D Jonsen, Robert G Harcourt, Mark A Hindell, Nicholas J Gales 
##  Contact sophie.bestley@aad.gov.au or ian.jonsen@mq.edu.au 

data {
	pi <- 3.141592653589
	Omega[1,1] <- 1
	Omega[1,2] <- 0
	Omega[2,1] <- 0
	Omega[2,2] <- 1
	for(n in 1:N){
		first.loc[n,1] <- y[Yidx[n],1]
		first.loc[n,2] <- y[Yidx[n],2]
		}
	}
model
{
## MODEL ##
# "hDCRW3S" - hierarchical switch model with 3 states, unaugmented
# [directed, resident, other activity]
# Created by Ian Jonsen, 29/10/2004; Reworked by IDJ & SB last modified 29/07/2015

for(n in 1:N){
  ##  Estimate initial behavioural state
  ##
  ##  
  ##
  p.phi[t1[n],1] <- 1 # placeholders
  p.phi[t1[n],2] <- 1
  p.phi[t1[n],3] <- 1
  b[t1[n]] ~ dcat(lambda[])  
     
  ## Estimate 1st location
  x[t1[n],1] ~ dt(first.loc[n,1], tau[t1[n],1]^-2 * exp(psi[n]), nu[t1[n],1])	
  x[t1[n],2] ~ dt(first.loc[n,2], tau[t1[n],2]^-2 * exp(psi[n]), nu[t1[n],2])			

  # Estimate 2nd location
  x[(t1[n]+1),1:2] ~ dmnorm(x[t1[n],], iSigma[,])

  ## Transition equation
  ## The transition equation models the 'true' location and unobserved behavioural states as a function 
  ## of their previous states (ie. a first order Markov process)
  for(t in (t1[n]+1):(t1[n+1]-2)){    # regular timesteps t
  	# Estimate movement state from horizontal movements only (3 states)
    ##
  	##
  	##
    p.phi[t,1] <- phi[b[t-1],1]                                # Pr(directed)
  	p.phi[t,2] <- (1 - phi[b[t-1],1]) * phi[b[t-1],2]          # Pr(resident)
  	p.phi[t,3] <- (1 - phi[b[t-1],1]) * (1 - phi[b[t-1],2])    # Pr(activity)
  	b[t] ~ dcat(p.phi[t,])
  	
  	## State equations
    Tdx[t,1] <- cos(theta[b[t]]) * (x[t,1] - x[t-1,1]) - sin(theta[b[t]]) * (x[t,2] - x[t-1,2])      
    x.mn[t,1] <- x[t,1] +  Tdx[t,1] * gamma[b[t]]
    Tdx[t,2] <- sin(theta[b[t]]) * (x[t,1] - x[t-1,1]) + cos(theta[b[t]]) * (x[t,2] - x[t-1,2])      
    x.mn[t,2] <- x[t,2] +  Tdx[t,2] * gamma[b[t]]
    ## Estimate next location (with error)
    x[t+1,1:2] ~ dmnorm(x.mn[t,], iSigma[,])	
  	}

  ## Estimate final behavioural state 
  p.phi[t1[n+1]-1,1] <- phi[b[t1[n+1]-2],1]
  p.phi[t1[n+1]-1,2] <- (1 - phi[b[t1[n+1]-2],1]) * phi[b[t1[n+1]-2],2]
  p.phi[t1[n+1]-1,3] <- (1 - phi[b[t1[n+1]-2],1]) * (1 - phi[b[t1[n+1]-2],2])
  ##
  ##
  ##
  b[t1[n+1]-1] ~ dcat(p.phi[t1[n+1]-1,])
  
  ## Robust measurement equation ##
  ## The measurement equation relates the estimated 'true' location states to the observed locations
  ## As in Jonsen et al. (2005), we use a robust likelihood (t-distribution) to model the observation because they are
  ##  prone to occasionally large errors. We use the independently estimated Argos error variances (1/itau2[i,q]) and
  ##  degrees of freedom (nu[i,q]) from Jonsen et al. (2005).
	for(t in (t1[n]+1):(t1[n+1]-1)){     # loops over regular time intervals (t)
	   for(i in idx[t-1]:(idx[t]-1)){	   # loops over observed locations within interval  
      for(q in 1:2){                   # loops over longitude and latitude
	      zhat[i,q] <- (1-j[i]) * x[t-1,q] + j[i] * x[t,q]
		    y[i,q] ~ dt(zhat[i,q], tau[i,q]^-2 * exp(psi[n]), nu[i,q])  			# re-scale error variances to account for variation in accuracy among tags
  			}  #q
  		}  #i
  	} 	#t
	}  #n

#------------------------------------------
## PRIORS ##
## Process variability (iSigma)
iSigma[1:2,1:2] ~ dwish(Omega[,], 2)  
Sigma[1:2,1:2] <- inverse(iSigma[,])

## Turn angle (theta)
tmp[1] ~ dbeta(10, 10)
tmp[2] ~ dbeta(2, 2)
tmp[3] ~ dbeta(2, 2)
theta[1] <- (2 * tmp[1] - 1) * pi
theta[2] <- tmp[2] * pi * 2
theta[3] <- (2 * tmp[3] - 1) * pi 

# move persistence (speed and direction)
gamma[1] ~ dbeta(2, 1.5)  ## prior for gamma in b=1
dev[1] ~ dbeta(1, 1)      ## rnd deviate to ensure gamma[1] > gamma[2]
dev[2] ~ dbeta(1, 1)      ## rnd deviate to ensure gamma[1] > gamma[3]
gamma[2] <- gamma[1] * dev[1]
gamma[3] <- gamma[1] * dev[2]

# switching probabilities
a[1,1] <- 1
a[1,2] <- 1
a[1,3] <- 1
a[2,1] <- 1
a[2,2] <- 1
a[2,3] <- 1
a[3,1] <- 1
a[3,2] <- 1
a[3,3] <- 1

phi[1,1:3] ~ ddirch(a[1,1:3])
phi[2,1:3] ~ ddirch(a[2,1:3])
phi[3,1:3] ~ ddirch(a[3,1:3])
# switching probs for initial state (not conditional on a previous state)
aa[1,1] <- 1
aa[1,2] <- 1
aa[1,3] <- 1
lambda[1:3] ~ ddirch(aa[1,1:3])

# scaling parameter for t-dist. error variances
for(n in 1:N){
  psi[n] ~ dunif(-10, 10)  
  }   
}  
# end   
       
