# Supplementary material for: Putting the behavior into animal movement modeling: Improved activity budgets from use of ancillary tag information
Source: Ecol Evol. 2016 Oct 20;6(22):8243–55. doi: 10.1002/ece3.2530 (PMC5108274; doi:10.1002/ece3.2530)
Supplement: Supplementary file 28 [file ECE3-6-8243-s028.txt]

## hActivity - hierarchical switch model with 3 states [directed, resident, activity] used in:
## "Putting the behaviour into animal movement modelling: improved activity budgets from use of ancillary tag information"
## Sophie Bestley, Ian D Jonsen, Robert G Harcourt, Mark A Hindell, Nicholas J Gales 
##  Contact sophie.bestley@aad.gov.au or ian.jonsen@mq.edu.au 

data {
pi <- 3.141592653589
Omega[1,1] <- 1
Omega[1,2] <- 0
Omega[2,1] <- 0
Omega[2,2] <- 1
	for(n in 1:N){
		first.loc[n,1] <- y[Yidx[n],1]
		first.loc[n,2] <- y[Yidx[n],2]
		}
}
model
{
## MODEL ##
# hActivity - structured hDCRWS with 3 states, augmented by diving data 
# [directed, resident, activity]
# Created by IDJ & SB, 11/11/2014, last modified 29/07/2015	

for(n in 1:N){  # each individual animal
  # estimate initial activity (a.status) and behavioural (b) states
  p.a[t1[n],1] <- ho[t1[n]]
  p.a[t1[n],2] <- 1 - ho[t1[n]]
  a.status[t1[n]] ~ dcat(p.a[t1[n],1:2])
  p.phi[t1[n],1] <- lambda[1]                                     # Pr(directed)
  p.phi[t1[n],2] <- lambda[2] * (a.status[t1[n]] - 1)             # Pr(resident | active);   0 if inactive (i.e. a.status=1), 1 if active (i.e. a.status=2)
  p.phi[t1[n],3] <- lambda[3] * (1 - step(a.status[t1[n]] - 2))   # Pr(resident | inactive); 1 if inactive (i.e. a.status=1), 0 if active (i.e. a.status=2)  
  b[t1[n]] ~ dcat(p.phi[t1[n],1:3])

  ## Estimate 1st location
  x[t1[n],1] ~ dt(first.loc[n,1], tau[t1[n],1]^-2 * exp(psi[n]), nu[t1[n],1])
  x[t1[n],2] ~ dt(first.loc[n,2], tau[t1[n],2]^-2 * exp(psi[n]), nu[t1[n],2])
  
  # Estimate 2nd location
  x[t1[n]+1,1:2] ~ dmnorm(x[t1[n],], iSigma[,])

  ## Transition equation
  ## The transition equation models the 'true' location and unobserved behavioural states as a function 
  ## of their previous states (ie. a first order Markov process)
  for(t in (t1[n]+1):(t1[n+1]-2)){    # regular timesteps t
  	# Estimate "activity state" from dive (ho) data
  	p.a[t,1] <- ho[t]				      # Pr(inactive)  (i.e. not diving) 
  	p.a[t,2] <- 1 - ho[t]		      # Pr(active)    (i.e. diving)
  	a.status[t] ~ dcat(p.a[t,1:2])
  	p.phi[t,1] <- phi[b[t-1],1]           							      # Pr(directed)
  	p.phi[t,2] <- phi[b[t-1],2] * (a.status[t] - 1)						# Pr(resident | active);   0 if inactive (i.e. a.status=1), 1 if active (i.e. a.status=2)
  	p.phi[t,3] <- phi[b[t-1],2] * (1 - step(a.status[t] - 2))	# Pr(resident | inactive); 1 if inactive (i.e. a.status=1), 0 if active (i.e. a.status=2) 
    b[t] ~ dcat(p.phi[t,1:3])            
  
  	## State equations
  	Tdx[t,1] <- cos(theta[b[t]]) * (x[t,1] - x[t-1,1]) - sin(theta[b[t]]) * (x[t,2] - x[t-1,2])
    x.mn[t,1] <- x[t,1] +  Tdx[t,1] * gamma[b[t]]
    Tdx[t,2] <- sin(theta[b[t]]) * (x[t,1] - x[t-1,1]) + cos(theta[b[t]]) * (x[t,2] - x[t-1,2])
    x.mn[t,2] <- x[t,2] +  Tdx[t,2] * gamma[b[t]]
    ## Estimate next location (with error)
    x[t+1,1:2] ~ dmnorm(x.mn[t,], iSigma[,])
 	}

  ## estimate final behav state	
  p.a[t1[n+1]-1,1] <- ho[t1[n+1]-1]
  p.a[t1[n+1]-1,2] <- 1 - ho[t1[n+1]-1]
  a.status[t1[n+1]-1] ~ dcat(p.a[t1[n+1]-1,1:2])
  p.phi[t1[n+1]-1,1] <- phi[b[t1[n+1]-2],1] 
  p.phi[t1[n+1]-1,2] <- phi[b[t1[n+1]-2],2] * (a.status[t1[n+1]-1] - 1)						 
  p.phi[t1[n+1]-1,3] <- phi[b[t1[n+1]-2],2] * (1 - step(a.status[t1[n+1]-1] - 2))  
  b[t1[n+1]-1] ~ dcat(p.phi[t1[n+1]-1,1:3]) 

  ## Robust measurement equation ##
  ## The measurement equation relates the estimated 'true' location states to the observed locations
  ## As in Jonsen et al. (2005), we use a robust likelihood (t-distribution) to model the observation because they are
  ##  prone to occasionally large errors. We use the independently estimated Argos error variances (1/itau2[i,q]) and
  ##  degrees of freedom (nu[i,q]) from Jonsen et al. (2005).
	for(t in (t1[n]+1):(t1[n+1]-1)){  # loops over regular time intervals (t)
  	for(i in idx[t-1]:(idx[t]-1)){  # loops over observed locations within interval 
  		for(q in 1:2){                # loops over longitude and latitude
  			zhat[i,q] <- (1-j[i]) * x[t-1,q] + j[i] * x[t,q]
  			y[i,q] ~ dt(zhat[i,q], tau[i,q]^-2 * exp(psi[n]), nu[i,q]) # re-scale error variances to account for variation in accuracy among tags
  			} #q
  		} #i
  	}	#t
  } #n

#------------------------------------------
## PRIORS ##
## Process variability (iSigma)
iSigma[1:2,1:2] ~ dwish(Omega[,], 2)
Sigma[1:2,1:2] <- inverse(iSigma[,])

## Turn angle (theta)
tmp[1] ~ dbeta(10, 10)          
tmp[2] ~ dbeta(2, 2)          
tmp[3] ~ dbeta(2, 2)        
theta[1] <- (2 * tmp[1] - 1) * pi   # -pi : pi
theta[2] <- tmp[2] * pi * 2         # 0 : 2*pi
theta[3] <- (2 * tmp[3] - 1) * pi   # -pi : pi  

# move persistence (speed and direction)
gamma[1] ~ dbeta(2, 1.5)  ## prior for gamma in b=1
dev[1] ~ dbeta(1, 1)      ## rnd deviate to ensure gamma[1] > gamma[2]
dev[2] ~ dbeta(1, 1)      ## rnd deviate to ensure gamma[1] > gamma[3]
gamma[2] <- gamma[1] * dev[1]
gamma[3] <- gamma[1] * dev[2]  

# switching probabilities
a[1,1] <- 1
a[1,2] <- 1
a[1,3] <- 1
a[2,1] <- 1
a[2,2] <- 1
a[2,3] <- 1
a[3,1] <- 1
a[3,2] <- 1
a[3,3] <- 1

phi[1,1:3] ~ ddirch(a[1,1:3])
phi[2,1:3] ~ ddirch(a[2,1:3])
phi[3,1:3] ~ ddirch(a[3,1:3])
# switching probs for initial state (not conditional on a previous state)
aa[1,1] <- 1
aa[1,2] <- 1
aa[1,3] <- 1
lambda[1:3] ~ ddirch(aa[1,1:3])

# scaling parameter for t-dist. error variances
for(n in 1:N){
  psi[n] ~ dunif(-10, 10)  
  }
}  
# end
